# Supplementary material for: Real-time and immediate effects of backward walking exercise on pain intensity and lumbopelvic movement control in individuals with chronic non-specific low back pain with lumbar flexion syndrome
Source: PLoS One. 2025 Sep 3;20(9):e0330609. doi: 10.1371/journal.pone.0330609 (PMC12407490; doi:10.1371/journal.pone.0330609)
Supplement: S7 File — (XLSX) [file pone.0330609.s007.xlsx]

## Sheet: Cocontraction Index
CASE	FWD/BKD	AREA OF PAIN	PHASE	MUSCLES	LUMBAR ES LT	LUMBAR ES RT	MULTIFIDII LT	MULTIFIDII RT	GLUT. MAX. LT	GLUT. MAX. RT	GLUT. MED. LT	GLUT. MED. RT	RECT.ABDOM.LO. LT	RECT.ABDOM.LO. RT	EXT.OBLIQUE LT	EXT.OBLIQUE RT	INT.OBLIQUE LT	INT.OBLIQUE RT	Stance5	LUMBAR ES LT_1	LUMBAR ES RT_2	MULTIFIDII LT_3	MULTIFIDII RT_4	GLUT. MAX. LT_5	GLUT. MAX. RT_6	GLUT. MED. LT_7	GLUT. MED. RT_8	RECT.ABDOM.LO. LT_9	RECT.ABDOM.LO. RT_10	EXT.OBLIQUE LT_11	EXT.OBLIQUE RT_12	INT.OBLIQUE LT_13	INT.OBLIQUE RT_14	Swing5	LUMBAR ES LT_15	LUMBAR ES RT_16	MULTIFIDII LT_17	MULTIFIDII RT_18	GLUT. MAX. LT_19	GLUT. MAX. RT_20	GLUT. MED. LT_21	GLUT. MED. RT_22	RECT.ABDOM.LO. LT_23	RECT.ABDOM.LO. RT_24	EXT.OBLIQUE LT_25	EXT.OBLIQUE RT_26	INT.OBLIQUE LT_27	INT.OBLIQUE RT_28	Stance6
1	2	1	Prewalking	LUMBAR ES LT	100	35.7	65.51	52.44	46.12	65.16	33.5	52.64	39.98	43.11	45.7	48.5	46.16	42.26	LUMBAR ES LT	100	27.76	45.12	34.87	55.58	73.26	45.17	75.14	58.87	60.65	54.25	71.59	45.24	35.4	LUMBAR ES LT	100	39.62	68.69	73.17	36.38	77.27	41.16	65.56	38.91	44.11	48.76	31.05	44.29	33.85	LUMBAR ES LT
1	2	1	Prewalking	LUMBAR ES RT	35.7	100	55.41	62.65	60.18	44.43	54.47	36.72	34.04	37.85	45.68	49.05	51.96	41.23	LUMBAR ES RT	27.76	100	50.61	79.82	58.14	38.12	69.31	28.83	18.95	16.43	49.21	43.69	66.81	64.5	LUMBAR ES RT	39.62	100	21.98	50.27	75.03	48.8	49.39	43.94	68.34	85.33	42.93	58.18	35.4	15.7	LUMBAR ES RT
1	2	1	Prewalking	MULTIFIDII LT	65.51	55.41	100	66.82	60.91	64.37	47.36	50.09	35.46	39.35	49.9	50.14	56.69	48.76	MULTIFIDII LT	45.12	50.61	100	59.69	81.76	65.32	64.32	37.12	39.96	39.81	56.92	62.12	75.94	47.64	MULTIFIDII LT	68.69	21.98	100	63.98	17	69.3	29.53	41.48	21.1	27.84	45.46	17.22	46.12	32.8	MULTIFIDII LT
1	2	1	Prewalking	MULTIFIDII RT	52.44	62.65	66.82	100	57.93	58.26	52.83	46.51	32.65	36.41	48.88	48.49	55.76	47.47	MULTIFIDII RT	34.87	79.82	59.69	100	71.33	47.77	79.99	34.89	20.57	20.31	52.21	51.25	75.16	55.28	MULTIFIDII RT	73.17	50.27	63.98	100	45.19	89.31	48.36	57.34	43.51	57.12	61.39	39.44	52.38	27.77	MULTIFIDII RT
1	2	1	Prewalking	GLUT. MAX. LT	46.12	60.18	60.91	57.93	100	60.5	52.38	48.15	54	60.14	56.35	65.52	53.15	40.32	GLUT. MAX. LT	55.58	58.14	81.76	71.33	100	71.39	79.25	47.89	37.7	36.16	67.18	72.95	84.19	54.1	GLUT. MAX. LT	36.38	75.03	17	45.19	100	48.16	51.17	48.69	68.75	76.36	43.05	58.24	32.48	14.78	GLUT. MAX. LT
1	2	1	Prewalking	GLUT. MAX. RT	65.16	44.43	64.37	58.26	60.5	100	50.65	69.76	47	52.49	63.41	65.64	58.19	51.87	GLUT. MAX. RT	73.26	38.12	65.32	47.77	71.39	100	58.79	62.41	59.26	53.76	70.3	86	60.01	47.84	GLUT. MAX. RT	77.27	48.8	69.3	89.31	48.16	100	50.18	63.05	42.51	55.98	65.47	43.15	57.44	33.07	GLUT. MAX. RT
1	2	1	Prewalking	GLUT. MED. LT	33.5	54.47	47.36	52.83	52.38	50.65	100	50.51	29.39	33.71	58.68	52.9	60.17	54.44	GLUT. MED. LT	45.17	69.31	64.32	79.99	79.25	58.79	100	46.53	31.07	29.47	59.73	64.44	80.71	60.87	GLUT. MED. LT	41.16	49.39	29.53	48.36	51.17	50.18	100	71.81	35.68	49.46	68.87	66.95	60.89	30.08	GLUT. MED. LT
1	2	1	Prewalking	GLUT. MED. RT	52.64	36.72	50.09	46.51	48.15	69.76	50.51	100	38.86	43.24	60.82	57.14	53.21	53.63	GLUT. MED. RT	75.14	28.83	37.12	34.89	47.89	62.41	46.53	100	63.52	52.59	58.63	71.87	52.92	41.16	GLUT. MED. RT	65.56	43.94	41.48	57.34	48.69	63.05	71.81	100	32.73	44.17	62.19	52.8	51.68	32.86	GLUT. MED. RT
1	2	1	Prewalking	RECT.ABDOM.LO. LT	39.98	34.04	35.46	32.65	54	47	29.39	38.86	100	79.25	41.04	57.52	30.06	22.12	RECT.ABDOM.LO. LT	58.87	18.95	39.96	20.57	37.7	59.26	31.07	63.52	100	77.85	42.68	57.72	36.52	27.85	RECT.ABDOM.LO. LT	38.91	68.34	21.1	43.51	68.75	42.51	35.68	32.73	100	76.12	29.53	38.41	23.85	10.24	RECT.ABDOM.LO. LT
1	2	1	Prewalking	RECT.ABDOM.LO. RT	43.11	37.85	39.35	36.41	60.14	52.49	33.71	43.24	79.25	100	45.85	62.84	34.36	25.37	RECT.ABDOM.LO. RT	60.65	16.43	39.81	20.31	36.16	53.76	29.47	52.59	77.85	100	34.21	47.26	28.62	21.91	RECT.ABDOM.LO. RT	44.11	85.33	27.84	57.12	76.36	55.98	49.46	44.17	76.12	100	43.61	53.13	35.98	15.99	RECT.ABDOM.LO. RT
1	2	1	Prewalking	EXT.OBLIQUE LT	45.7	45.68	49.9	48.88	56.35	63.41	58.68	60.82	41.04	45.85	100	68.15	63.62	56.97	EXT.OBLIQUE LT	54.25	49.21	56.92	52.21	67.18	70.3	59.73	58.63	42.68	34.21	100	79.26	71.35	70.34	EXT.OBLIQUE LT	48.76	42.93	45.46	61.39	43.05	65.47	68.87	62.19	29.53	43.61	100	67.43	79.61	42.56	EXT.OBLIQUE LT
1	2	1	Prewalking	EXT.OBLIQUE RT	48.5	49.05	50.14	48.49	65.52	65.64	52.9	57.14	57.52	62.84	68.15	100	55.22	43.86	EXT.OBLIQUE RT	71.59	43.69	62.12	51.25	72.95	86	64.44	71.87	57.72	47.26	79.26	100	69.48	54.21	EXT.OBLIQUE RT	31.05	58.18	17.22	39.44	58.24	43.15	66.95	52.8	38.41	53.13	67.43	100	64.06	31.34	EXT.OBLIQUE RT
1	2	1	Prewalking	INT.OBLIQUE LT	46.16	51.96	56.69	55.76	53.15	58.19	60.17	53.21	30.06	34.36	63.62	55.22	100	68.73	INT.OBLIQUE LT	45.24	66.81	75.94	75.16	84.19	60.01	80.71	52.92	36.52	28.62	71.35	69.48	100	65.14	INT.OBLIQUE LT	44.29	35.4	46.12	52.38	32.48	57.44	60.89	51.68	23.85	35.98	79.61	64.06	100	54.1	INT.OBLIQUE LT
1	2	1	Prewalking	INT.OBLIQUE RT	42.26	41.23	48.76	47.47	40.32	51.87	54.44	53.63	22.12	25.37	56.97	43.86	68.73	100	INT.OBLIQUE RT	35.4	64.5	47.64	55.28	54.1	47.84	60.87	41.16	27.85	21.91	70.34	54.21	65.14	100	INT.OBLIQUE RT	33.85	15.7	32.8	27.77	14.78	33.07	30.08	32.86	10.24	15.99	42.56	31.34	54.1	100	INT.OBLIQUE RT
1	2	1	Walking3min	LUMBAR ES LT	100	50.02	74.21	53.46	43.28	59.18	36.84	55.57	33.34	38.2	49.03	44.34	42.96	42.71	LUMBAR ES LT	100	55.87	75.2	65.86	33.38	68.62	35.72	68.59	24.62	28.91	57.69	36.13	46.95	51.05	LUMBAR ES LT	100	56.01	78.29	68.51	40.41	44.31	37.81	20.77	30.66	36.09	43.78	29.34	42.66	30.06	LUMBAR ES LT
1	2	1	Walking3min	LUMBAR ES RT	50.02	100	62.28	73.66	41.28	46.26	49.91	43.16	25.55	30.77	48.54	43.49	49.41	51.81	LUMBAR ES RT	55.87	100	58.13	77.05	54.25	61.97	46.16	52.09	36.48	40.56	62.01	59.59	45	46.6	LUMBAR ES RT	56.01	100	71.68	70.13	41.73	41.55	55.11	42.35	27.66	31.15	56.06	33.6	53.73	43.85	LUMBAR ES RT
1	2	1	Walking3min	MULTIFIDII LT	74.21	62.28	100	64.52	48.92	60.75	46.73	56.36	33.09	39.26	54.48	49.68	49.97	49.88	MULTIFIDII LT	75.2	58.13	100	67.03	40.19	71.16	45.66	64.1	25.54	32.35	61.11	43.17	49.91	63.65	MULTIFIDII LT	78.29	71.68	100	72.39	52.13	53.92	55.55	31.72	37.35	43.55	62.44	40.56	57.19	36.77	MULTIFIDII LT
1	2	1	Walking3min	MULTIFIDII RT	53.46	73.66	64.52	100	40.69	49.75	47.2	46.27	25.94	31.39	48.16	42.9	49.3	51.62	MULTIFIDII RT	65.86	77.05	67.03	100	57.21	79.03	41.07	64.17	36.79	45.57	78.7	65.15	58.54	50.33	MULTIFIDII RT	68.51	70.13	72.39	100	35.2	36.3	47.29	30.54	24.62	27.78	46.15	28.32	45.52	38.08	MULTIFIDII RT
1	2	1	Walking3min	GLUT. MAX. LT	43.28	41.28	48.92	40.69	100	60.74	39.4	41.22	60.57	70.91	57.16	65.97	45.68	31.94	GLUT. MAX. LT	33.38	54.25	40.19	57.21	100	55.61	30.84	42.55	58.69	72.29	66.83	76.79	52.56	34.62	GLUT. MAX. LT	40.41	41.73	52.13	35.2	100	68.21	54.65	33.37	59.81	71.36	57.87	47.29	49.4	23.68	GLUT. MAX. LT
1	2	1	Walking3min	GLUT. MAX. RT	59.18	46.26	60.75	49.75	60.74	100	45.16	65.26	46.75	55.71	64.07	65.02	57.22	46.23	GLUT. MAX. RT	68.62	61.97	71.16	79.03	55.61	100	42.08	75.73	34.99	43.77	76.62	64.44	65.22	58.09	GLUT. MAX. RT	44.31	41.55	53.92	36.3	68.21	100	71.11	50.38	64.56	74.02	70.82	68.6	70.07	37.37	GLUT. MAX. RT
1	2	1	Walking3min	GLUT. MED. LT	36.84	49.91	46.73	47.2	39.4	45.16	100	43.92	24.66	30.7	51.35	48.67	57.56	58.02	GLUT. MED. LT	35.72	46.16	45.66	41.07	30.84	42.08	100	42.13	16.72	20.86	40.7	34.69	47.35	57.45	GLUT. MED. LT	37.81	55.11	55.55	47.29	54.65	71.11	100	56.89	51.07	56.7	65.72	75.44	79.07	48.01	GLUT. MED. LT
1	2	1	Walking3min	GLUT. MED. RT	55.57	43.16	56.36	46.27	41.22	65.26	43.92	100	31.65	37.56	54.7	51.03	55.22	55.11	GLUT. MED. RT	68.59	52.09	64.1	64.17	42.55	75.73	42.13	100	24.92	31.66	62.5	51.15	72.41	71.39	GLUT. MED. RT	20.77	42.35	31.72	30.54	33.37	50.38	56.89	100	30.49	36.78	52.23	59.31	57.48	69.49	GLUT. MED. RT
1	2	1	Walking3min	RECT.ABDOM.LO. LT	33.34	25.55	33.09	25.94	60.57	46.75	24.66	31.65	100	76.88	42.44	53.33	30.76	19.92	RECT.ABDOM.LO. LT	24.62	36.48	25.54	36.79	58.69	34.99	16.72	24.92	100	76.33	37.99	56.62	27.47	17.68	RECT.ABDOM.LO. LT	30.66	27.66	37.35	24.62	59.81	64.56	51.07	30.49	100	83.38	49.45	53.96	44.02	20.43	RECT.ABDOM.LO. LT
1	2	1	Walking3min	RECT.ABDOM.LO. RT	38.2	30.77	39.26	31.39	70.91	55.71	30.7	37.56	76.88	100	50.69	62.69	38.16	25.18	RECT.ABDOM.LO. RT	28.91	40.56	32.35	45.57	72.29	43.77	20.86	31.66	76.33	100	47.3	66.39	36.56	22.71	RECT.ABDOM.LO. RT	36.09	31.15	43.55	27.78	71.36	74.02	56.7	36.78	83.38	100	56.46	59.1	50.67	23.79	RECT.ABDOM.LO. RT
1	2	1	Walking3min	EXT.OBLIQUE LT	49.03	48.54	54.48	48.16	57.16	64.07	51.35	54.7	42.44	50.69	100	73.61	65.9	52.58	EXT.OBLIQUE LT	57.69	62.01	61.11	78.7	66.83	76.62	40.7	62.5	37.99	47.3	100	69.35	65.51	49.29	EXT.OBLIQUE LT	43.78	56.06	62.44	46.15	57.87	70.82	65.72	52.23	49.45	56.46	100	65.77	69.07	42.38	EXT.OBLIQUE LT
1	2	1	Walking3min	EXT.OBLIQUE RT	44.34	43.49	49.68	42.9	65.97	65.02	48.67	51.03	53.33	62.69	73.61	100	60.24	44.49	EXT.OBLIQUE RT	36.13	59.59	43.17	65.15	76.79	64.44	34.69	51.15	56.62	66.39	69.35	100	54.65	38.51	EXT.OBLIQUE RT	29.34	33.6	40.56	28.32	47.29	68.6	75.44	59.31	53.96	59.1	65.77	100	79.85	45.84	EXT.OBLIQUE RT
1	2	1	Walking3min	INT.OBLIQUE LT	42.96	49.41	49.97	49.3	45.68	57.22	57.56	55.22	30.76	38.16	65.9	60.24	100	63.98	INT.OBLIQUE LT	46.95	45	49.91	58.54	52.56	65.22	47.35	72.41	27.47	36.56	65.51	54.65	100	66.05	INT.OBLIQUE LT	42.66	53.73	57.19	45.52	49.4	70.07	79.07	57.48	44.02	50.67	69.07	79.85	100	55.66	INT.OBLIQUE LT
1	2	1	Walking3min	INT.OBLIQUE RT	42.71	51.81	49.88	51.62	31.94	46.23	58.02	55.11	19.92	25.18	52.58	44.49	63.98	100	INT.OBLIQUE RT	51.05	46.6	63.65	50.33	34.62	58.09	57.45	71.39	17.68	22.71	49.29	38.51	66.05	100	INT.OBLIQUE RT	30.06	43.85	36.77	38.08	23.68	37.37	48.01	69.49	20.43	23.79	42.38	45.84	55.66	100	INT.OBLIQUE RT
1	2	1	Walking6min	LUMBAR ES LT	100	53.18	75.04	55.68	40.38	61.42	40.58	55.77	29.96	35.36	47.61	42.95	45.56	46.01	LUMBAR ES LT	100	49.64	63.57	53.72	66.21	75.57	29.89	39.86	50.02	77.64	68.98	63.88	50.87	26.47	LUMBAR ES LT	100	59.03	59.77	54.5	47.24	69.23	45.01	37.73	52.04	52.84	56.92	63.01	65.25	56.56	LUMBAR ES LT
1	2	1	Walking6min	LUMBAR ES RT	53.18	100	63.22	73.57	41.19	50.84	52.04	46.64	25.45	31.65	50.64	45.74	53.48	54.18	LUMBAR ES RT	49.64	100	61.55	77.45	51.66	45	50.94	60.27	27.05	34.64	75.87	48.91	87.35	63.21	LUMBAR ES RT	59.03	100	50.64	60.53	43.76	54.49	30.56	34.27	62.32	54.83	64.44	85.8	65.12	51.93	LUMBAR ES RT
1	2	1	Walking6min	MULTIFIDII LT	75.04	63.22	100	64.37	47.88	63.77	48.15	57.52	32.86	39.4	53.54	49.42	51.46	49.49	MULTIFIDII LT	63.57	61.55	100	54.21	70.49	49.96	50.36	68.33	28.77	45.64	67.82	43.23	60.35	48.78	MULTIFIDII LT	59.77	50.64	100	79.33	46.96	69.58	57.38	34.58	53.98	50.53	56.31	64.12	68.37	54.55	MULTIFIDII LT
1	2	1	Walking6min	MULTIFIDII RT	55.68	73.57	64.37	100	38.81	51.81	48.72	48.19	24.84	30.71	47.88	42.82	51.22	51.94	MULTIFIDII RT	53.72	77.45	54.21	100	42.94	46.25	33.2	33.38	30.75	39.23	71.08	42.74	69.02	53.3	MULTIFIDII RT	54.5	60.53	79.33	100	53.05	66.69	43.39	32.79	61.07	50.22	60.32	74.73	64.79	51.65	MULTIFIDII RT
1	2	1	Walking6min	GLUT. MAX. LT	40.38	41.19	47.88	38.81	100	58.68	42.89	40.44	62.88	72.14	55.37	66.32	42.63	30.72	GLUT. MAX. LT	66.21	51.66	70.49	42.94	100	68.98	38.04	62.7	47.46	62.87	60.11	61.74	53.78	33.63	GLUT. MAX. LT	47.24	43.76	46.96	53.05	100	33.48	23.5	14.09	69.49	78.54	29.75	52.68	30.06	22.77	GLUT. MAX. LT
1	2	1	Walking6min	GLUT. MAX. RT	61.42	50.84	63.77	51.81	58.68	100	48.66	67.07	44.71	53.99	64.1	64.51	56.44	47.04	GLUT. MAX. RT	75.57	45	49.96	46.25	68.98	100	26.96	43.58	63.85	79.47	61.59	76.38	46.19	23.68	GLUT. MAX. RT	69.23	54.49	69.58	66.69	33.48	100	65.32	53.69	40.83	36.27	60.48	61.35	76.41	66.87	GLUT. MAX. RT
1	2	1	Walking6min	GLUT. MED. LT	40.58	52.04	48.15	48.72	42.89	48.66	100	46.44	27.05	34.51	56.77	52.56	59.02	56.83	GLUT. MED. LT	29.89	50.94	50.36	33.2	38.04	26.96	100	56.24	15.49	20.21	42.69	29.4	55.2	66.54	GLUT. MED. LT	45.01	30.56	57.38	43.39	23.5	65.32	100	39.97	24.1	25.38	40.83	36.44	54.23	47.3	GLUT. MED. LT
1	2	1	Walking6min	GLUT. MED. RT	55.77	46.64	57.52	48.19	40.44	67.07	46.44	100	30.24	37.26	55.83	51.64	56.55	55.99	GLUT. MED. RT	39.86	60.27	68.33	33.38	62.7	43.58	56.24	100	29.41	32.53	51.7	47.26	66.88	55.04	GLUT. MED. RT	37.73	34.27	34.58	32.79	14.09	53.69	39.97	100	17.63	15.41	58.56	34.97	57.77	71.96	GLUT. MED. RT
1	2	1	Walking6min	RECT.ABDOM.LO. LT	29.96	25.45	32.86	24.84	62.88	44.71	27.05	30.24	100	76.33	39.89	52.25	28.08	18.74	RECT.ABDOM.LO. LT	50.02	27.05	28.77	30.75	47.46	63.85	15.49	29.41	100	64.55	40.75	65.14	27.82	13.48	RECT.ABDOM.LO. LT	52.04	62.32	53.98	61.07	69.49	40.83	24.1	17.63	100	80.46	36.46	62.66	36.82	28.17	RECT.ABDOM.LO. LT
1	2	1	Walking6min	RECT.ABDOM.LO. RT	35.36	31.65	39.4	30.71	72.14	53.99	34.51	37.26	76.33	100	49.53	63.28	35.79	24.69	RECT.ABDOM.LO. RT	77.64	34.64	45.64	39.23	62.87	79.47	20.21	32.53	64.55	100	51.05	66.66	35.58	17.65	RECT.ABDOM.LO. RT	52.84	54.83	50.53	50.22	78.54	36.27	25.38	15.41	80.46	100	32.29	56.53	32.62	24.8	RECT.ABDOM.LO. RT
1	2	1	Walking6min	EXT.OBLIQUE LT	47.61	50.64	53.54	47.88	55.37	64.1	56.77	55.83	39.89	49.53	100	71.9	66.3	55.15	EXT.OBLIQUE LT	68.98	75.87	67.82	71.08	60.11	61.59	42.69	51.7	40.75	51.05	100	65.51	77.17	44.05	EXT.OBLIQUE LT	56.92	64.44	56.31	60.32	29.75	60.48	40.83	58.56	36.46	32.29	100	64.44	81.97	83.12	EXT.OBLIQUE LT
1	2	1	Walking6min	EXT.OBLIQUE RT	42.95	45.74	49.42	42.82	66.32	64.51	52.56	51.64	52.25	63.28	71.9	100	58.37	43.87	EXT.OBLIQUE RT	63.88	48.91	43.23	42.74	61.74	76.38	29.4	47.26	65.14	66.66	65.51	100	50.13	26.03	EXT.OBLIQUE RT	63.01	85.8	64.12	74.73	52.68	61.35	36.44	34.97	62.66	56.53	64.44	100	66.19	52.87	EXT.OBLIQUE RT
1	2	1	Walking6min	INT.OBLIQUE LT	45.56	53.48	51.46	51.22	42.63	56.44	59.02	56.55	28.08	35.79	66.3	58.37	100	67.64	INT.OBLIQUE LT	50.87	87.35	60.35	69.02	53.78	46.19	55.2	66.88	27.82	35.58	77.17	50.13	100	61.8	INT.OBLIQUE LT	65.25	65.12	68.37	64.79	30.06	76.41	54.23	57.77	36.82	32.62	81.97	66.19	100	82.04	INT.OBLIQUE LT
1	2	1	Walking6min	INT.OBLIQUE RT	46.01	54.18	49.49	51.94	30.72	47.04	56.83	55.99	18.74	24.69	55.15	43.87	67.64	100	INT.OBLIQUE RT	26.47	63.21	48.78	53.3	33.63	23.68	66.54	55.04	13.48	17.65	44.05	26.03	61.8	100	INT.OBLIQUE RT	56.56	51.93	54.55	51.65	22.77	66.87	47.3	71.96	28.17	24.8	83.12	52.87	82.04	100	INT.OBLIQUE RT
1	2	1	Walking9min	LUMBAR ES LT	100	50.85	74.92	54.44	38.78	59.79	39.63	57.71	30.18	35.91	46.49	42.06	42.54	45.3	LUMBAR ES LT	100	35.57	57.76	38.1	71.07	49.42	70.93	48.84	56.07	60.09	45.01	62.36	49.68	36.97	LUMBAR ES LT	100	-3949.13	-24.05	8.11	2.96	5.27	10.35	2.31	4.5	3.03	2.42	6.25	3.52	1.73	LUMBAR ES LT
1	2	1	Walking9min	LUMBAR ES RT	50.85	100	60.92	75.98	44.15	49.31	50.74	43.76	27.65	34.68	49.92	45.46	49.93	47.78	LUMBAR ES RT	35.57	100	61.84	85.27	42.7	43.86	51.39	51.31	23.52	26.81	64.26	41.52	70.39	73.7	LUMBAR ES RT	-3949.13	100	-149.6	-14.41	-27.53	-4.32	-8.91	-1.84	-29.39	-23.47	-1.93	-5.17	-2.84	-1.38	LUMBAR ES RT
1	2	1	Walking9min	MULTIFIDII LT	74.92	60.92	100	62.89	48.66	63.35	49.16	58.69	33.57	41.15	53.93	49.72	49.19	48.09	MULTIFIDII LT	57.76	61.84	100	68.54	67.52	55.06	79.96	56.64	36.85	40.94	67.81	57.16	72.4	59.17	MULTIFIDII LT	-24.05	-149.6	100	44.76	59.9	16.63	30.95	7.55	55.67	51.82	7.88	19.52	11.32	5.69	MULTIFIDII LT
1	2	1	Walking9min	MULTIFIDII RT	54.44	75.98	62.89	100	43.72	53.49	48.9	46.39	28.78	36.03	50.16	45.44	50.1	48.22	MULTIFIDII RT	38.1	85.27	68.54	100	46.73	46.12	56.82	47.68	23.67	27.03	71.23	42.4	70.75	72.09	MULTIFIDII RT	8.11	-14.41	44.76	100	79.1	47.86	57.43	22.96	82.42	87.69	24.91	54.22	34.45	18.45	MULTIFIDII RT
1	2	1	Walking9min	GLUT. MAX. LT	38.78	44.15	48.66	43.72	100	57.38	52.43	41.15	61.06	72.66	55.6	68	45.55	29.91	GLUT. MAX. LT	71.07	42.7	67.52	46.73	100	75.64	86.26	69.17	59.53	66.14	61.54	71.87	58.57	47.41	GLUT. MAX. LT	2.96	-27.53	59.9	79.1	100	35	58.22	16.8	89.94	88.73	17.51	40.38	24.61	12.83	GLUT. MAX. LT
1	2	1	Walking9min	GLUT. MAX. RT	59.79	49.31	63.35	53.49	57.38	100	51.84	67.84	45.46	55.42	64.58	65.14	58.98	45.56	GLUT. MAX. RT	49.42	43.86	55.06	46.12	75.64	100	70.06	65.35	54	59.96	62.77	70.44	64.98	49.49	GLUT. MAX. RT	5.27	-4.32	16.63	47.86	35	100	62.97	56.29	38.08	41.19	58.62	86.33	72.44	48.84	GLUT. MAX. RT
1	2	1	Walking9min	GLUT. MED. LT	39.63	50.74	49.16	48.9	52.43	51.84	100	46.94	35.09	43.5	60.83	58.3	59.59	51.73	GLUT. MED. LT	70.93	51.39	79.96	56.82	86.26	70.06	100	64.6	50.33	55.51	68.27	70.78	67.33	53.73	GLUT. MED. LT	10.35	-8.91	30.95	57.43	58.22	62.97	100	35.25	60.57	60.01	36.61	74.11	49.37	27.6	GLUT. MED. LT
1	2	1	Walking9min	GLUT. MED. RT	57.71	43.76	58.69	46.39	41.15	67.84	46.94	100	31.22	38.75	56.34	52.01	56.9	56.09	GLUT. MED. RT	48.84	51.31	56.64	47.68	69.17	65.35	64.6	100	34.19	40.98	49.39	52.81	53.24	57.79	GLUT. MED. RT	2.31	-1.84	7.55	22.96	16.8	56.29	35.25	100	18.46	20.16	78.48	52.33	65.06	81.13	GLUT. MED. RT
1	2	1	Walking9min	RECT.ABDOM.LO. LT	30.18	27.65	33.57	28.78	61.06	45.46	35.09	31.22	100	75.8	43.1	57.12	31.17	18.81	RECT.ABDOM.LO. LT	56.07	23.52	36.85	23.67	59.53	54	50.33	34.19	100	88.42	38.99	66.41	35.51	25.64	RECT.ABDOM.LO. LT	4.5	-29.39	55.67	82.42	89.94	38.08	60.57	18.46	100	93.04	19.23	43.8	26.92	14.12	RECT.ABDOM.LO. LT
1	2	1	Walking9min	RECT.ABDOM.LO. RT	35.91	34.68	41.15	36.03	72.66	55.42	43.5	38.75	75.8	100	52.1	67.85	39.4	24.43	RECT.ABDOM.LO. RT	60.09	26.81	40.94	27.03	66.14	59.96	55.51	40.98	88.42	100	43.68	72.27	40.18	29.58	RECT.ABDOM.LO. RT	3.03	-23.47	51.82	87.69	88.73	41.19	60.01	20.16	93.04	100	21	47.24	29.29	15.46	RECT.ABDOM.LO. RT
1	2	1	Walking9min	EXT.OBLIQUE LT	46.49	49.92	53.93	50.16	55.6	64.58	60.83	56.34	43.1	52.1	100	71.14	65.96	49.96	EXT.OBLIQUE LT	45.01	64.26	67.81	71.23	61.54	62.77	68.27	49.39	38.99	43.68	100	64.49	69.95	65.24	EXT.OBLIQUE LT	2.42	-1.93	7.88	24.91	17.51	58.62	36.61	78.48	19.23	21	100	54.99	71.49	72.52	EXT.OBLIQUE LT
1	2	1	Walking9min	EXT.OBLIQUE RT	42.06	45.46	49.72	45.44	68	65.14	58.3	52.01	57.12	67.85	71.14	100	57.89	39.52	EXT.OBLIQUE RT	62.36	41.52	57.16	42.4	71.87	70.44	70.78	52.81	66.41	72.27	64.49	100	60.4	44.85	EXT.OBLIQUE RT	6.25	-5.17	19.52	54.22	40.38	86.33	74.11	52.33	43.8	47.24	54.99	100	70.61	42.64	EXT.OBLIQUE RT
1	2	1	Walking9min	INT.OBLIQUE LT	42.54	49.93	49.19	50.1	45.55	58.98	59.59	56.9	31.17	39.4	65.96	57.89	100	61.84	INT.OBLIQUE LT	49.68	70.39	72.4	70.75	58.57	64.98	67.33	53.24	35.51	40.18	69.95	60.4	100	76.03	INT.OBLIQUE LT	3.52	-2.84	11.32	34.45	24.61	72.44	49.37	65.06	26.92	29.29	71.49	70.61	100	65.63	INT.OBLIQUE LT
1	2	1	Walking9min	INT.OBLIQUE RT	45.3	47.78	48.09	48.22	29.91	45.56	51.73	56.09	18.81	24.43	49.96	39.52	61.84	100	INT.OBLIQUE RT	36.97	73.7	59.17	72.09	47.41	49.49	53.73	57.79	25.64	29.58	65.24	44.85	76.03	100	INT.OBLIQUE RT	1.73	-1.38	5.69	18.45	12.83	48.84	27.6	81.13	14.12	15.46	72.52	42.64	65.63	100	INT.OBLIQUE RT
1	2	1	Walking12min	LUMBAR ES LT	100	49.33	74.78	53.99	39.01	58.84	39.29	55.84	29.48	-1.08	46.42	42.91	42.09	45.57	LUMBAR ES LT	100	39.76	71.64	40.07	45.26	48.36	28.34	33.64	35.91	-8.57	41.31	36.3	31.73	28.26	LUMBAR ES LT	100	25.37	67.1	35.4	25.3	67.14	17.77	42.53	26.32	0	31.74	23.88	38.6	30.82	LUMBAR ES LT
1	2	1	Walking12min	LUMBAR ES RT	49.33	100	59.48	74.29	45.02	49.15	51.89	44.69	27.36	-0.98	48.96	46.74	50.89	49.76	LUMBAR ES RT	39.76	100	51.88	72.71	51.82	43.4	55.47	31.89	19.13	0	48.91	39.58	56.35	56.91	LUMBAR ES RT	25.37	100	52.85	89.01	69.24	47.29	31.2	55.45	54.85	0	59.32	76.22	34.91	32.58	LUMBAR ES RT
1	2	1	Walking12min	MULTIFIDII LT	74.78	59.48	100	63.23	47.56	62.59	48.34	57.25	31.88	-0.92	53.57	50.49	49.07	50.98	MULTIFIDII LT	71.64	51.88	100	49.47	72.01	72.75	49.66	55.62	43.16	0	63.28	57.61	49.95	44.17	MULTIFIDII LT	67.1	52.85	100	59.24	59.07	71.18	24.33	58	44.71	0	53.67	48.44	44.95	36.3	MULTIFIDII LT
1	2	1	Walking12min	MULTIFIDII RT	53.99	74.29	63.23	100	45.48	54.22	49.99	49.07	29.41	-0.28	49.49	47.43	51.65	49.01	MULTIFIDII RT	40.07	72.71	49.47	100	44.88	41.55	52.16	29.74	20.73	0	46.74	36.23	51.91	59.73	MULTIFIDII RT	35.4	89.01	59.24	100	63.96	49.9	32.48	57.67	47.76	0	59.52	68.91	36.78	34.21	MULTIFIDII RT
1	2	1	Walking12min	GLUT. MAX. LT	39.01	45.02	47.56	45.48	100	58.24	41.78	38.2	59.4	-0.07	51.97	67.98	45.2	31.4	GLUT. MAX. LT	45.26	51.82	72.01	44.88	100	77.8	58.31	63.64	42.06	0	69.72	71.78	56.35	53.96	GLUT. MAX. LT	25.3	69.24	59.07	63.96	100	53.59	24.4	52.24	63.56	0	67.39	70.92	37.32	25.62	GLUT. MAX. LT
1	2	1	Walking12min	GLUT. MAX. RT	58.84	49.15	62.59	54.22	58.24	100	45.97	64.63	46.6	-0.01	63.5	66.73	57.38	46.9	GLUT. MAX. RT	48.36	43.4	72.75	41.55	77.8	100	55.4	75.39	55.2	0	76.66	78.96	51.42	48.52	GLUT. MAX. RT	67.14	47.29	71.18	49.9	53.59	100	40.34	78.29	31.64	0	62.97	64.97	66.08	53	GLUT. MAX. RT
1	2	1	Walking12min	GLUT. MED. LT	39.29	51.89	48.34	49.99	41.78	45.97	100	45.86	27.55	-0.56	55.29	50.2	58.78	59.59	GLUT. MED. LT	28.34	55.47	49.66	52.16	58.31	55.4	100	53.37	28.73	0	65.18	57.69	82.91	75.32	GLUT. MED. LT	17.77	31.2	24.33	32.48	24.4	40.34	100	52.59	13.41	0	37.95	38.49	63.66	79.33	GLUT. MED. LT
1	2	1	Walking12min	GLUT. MED. RT	55.84	44.69	57.25	49.07	38.2	64.63	45.86	100	29.55	-0.59	56.01	49.15	55.76	58.1	GLUT. MED. RT	33.64	31.89	55.62	29.74	63.64	75.39	53.37	100	57.2	0	72.54	77.92	48.54	45.27	GLUT. MED. RT	42.53	55.45	58	57.67	52.24	78.29	52.59	100	30.73	0	72.53	73.02	72.25	58.63	GLUT. MED. RT
1	2	1	Walking12min	RECT.ABDOM.LO. LT	29.48	27.36	31.88	29.41	59.4	46.6	27.55	29.55	100	-0.1	39.63	57.37	32.17	20.7	RECT.ABDOM.LO. LT	35.91	19.13	43.16	20.73	42.06	55.2	28.73	57.2	100	0	40.28	56.36	24.11	22.1	RECT.ABDOM.LO. LT	26.32	54.85	44.71	47.76	63.56	31.64	13.41	30.73	100	0	45.78	46.35	21.89	14.03	RECT.ABDOM.LO. LT
1	2	1	Walking12min	RECT.ABDOM.LO. RT	-1.08	-0.98	-0.92	-0.28	-0.07	-0.01	-0.56	-0.59	-0.1		-0.14	-0.01	-0.19	-0.03	RECT.ABDOM.LO. RT	-8.57	0	0	0	0	0	0	0	0		0	0	0	0	RECT.ABDOM.LO. RT	0	0	0	0	0	0	0	0	0		0	0	0	0	RECT.ABDOM.LO. RT
1	2	1	Walking12min	EXT.OBLIQUE LT	46.42	48.96	53.57	49.49	51.97	63.5	55.29	56.01	39.63	-0.14	100	68.5	67.44	56.22	EXT.OBLIQUE LT	41.31	48.91	63.28	46.74	69.72	76.66	65.18	72.54	40.28	0	100	67.55	65.81	62.48	EXT.OBLIQUE LT	31.74	59.32	53.67	59.52	67.39	62.97	37.95	72.53	45.78	0	100	77.49	57.42	39.56	EXT.OBLIQUE LT
1	2	1	Walking12min	EXT.OBLIQUE RT	42.91	46.74	50.49	47.43	67.98	66.73	50.2	49.15	57.37	-0.01	68.5	100	58.17	42.21	EXT.OBLIQUE RT	36.3	39.58	57.61	36.23	71.78	78.96	57.69	77.92	56.36	0	67.55	100	47.45	46.54	EXT.OBLIQUE RT	23.88	76.22	48.44	68.91	70.92	64.97	38.49	73.02	46.35	0	77.49	100	50.59	40	EXT.OBLIQUE RT
1	2	1	Walking12min	INT.OBLIQUE LT	42.09	50.89	49.07	51.65	45.2	57.38	58.78	55.76	32.17	-0.19	67.44	58.17	100	62.95	INT.OBLIQUE LT	31.73	56.35	49.95	51.91	56.35	51.42	82.91	48.54	24.11	0	65.81	47.45	100	81.85	INT.OBLIQUE LT	38.6	34.91	44.95	36.78	37.32	66.08	63.66	72.25	21.89	0	57.42	50.59	100	68.72	INT.OBLIQUE LT
1	2	1	Walking12min	INT.OBLIQUE RT	45.57	49.76	50.98	49.01	31.4	46.9	59.59	58.1	20.7	-0.03	56.22	42.21	62.95	100	INT.OBLIQUE RT	28.26	56.91	44.17	59.73	53.96	48.52	75.32	45.27	22.1	0	62.48	46.54	81.85	100	INT.OBLIQUE RT	30.82	32.58	36.3	34.21	25.62	53	79.33	58.63	14.03	0	39.56	40	68.72	100	INT.OBLIQUE RT
1	2	1	Postwalking	LUMBAR ES LT	100	36.37	63.62	54.63	48.33	69.04	41.84	36.3	46.18	49.78	38.77	50.97	37.17	58.34	LUMBAR ES LT	100	34.99	59.11	47.3	53.28	73.81	50.85	37.02	37.49	64.82	37.97	51.83	44.2	63.2	LUMBAR ES LT	100	14.9	80.43	44.29	57.75	72.22	72	47.59	64.99	60.22	73.42	38.86	57.3	59.02	LUMBAR ES LT
1	2	1	Postwalking	LUMBAR ES RT	36.37	100	53.74	67.08	57.83	44.17	55.73	32.09	39.55	43.54	36.82	37.24	32.12	29.36	LUMBAR ES RT	34.99	100	70	81.99	56.97	42.85	51.68	-0.06	6.32	27.13	53.29	47.89	3.17	35.15	LUMBAR ES RT	14.9	100	16.27	49.56	12.84	21.34	34.41	38.04	22.42	19.06	17.39	3	33.97	20.45	LUMBAR ES RT
1	2	1	Postwalking	MULTIFIDII LT	63.62	53.74	100	67.77	57.46	62.13	51.05	30.65	38.82	44.05	41.22	49.23	31.02	45.29	MULTIFIDII LT	59.11	70	100	78.22	72.5	64.82	72.03	21.04	27.19	47.66	59.84	65.91	23.63	55.73	MULTIFIDII LT	80.43	16.27	100	48.32	44.37	59.91	74.3	41.56	65.89	60.19	71.32	39.81	53.25	61.37	MULTIFIDII LT
1	2	1	Postwalking	MULTIFIDII RT	54.63	67.08	67.77	100	60.8	60.3	55.7	34.05	42.39	47.71	39.82	46.52	34.48	41.76	MULTIFIDII RT	47.3	81.99	78.22	100	74.96	58.63	61.38	15.69	22.63	42.69	62.13	62.37	18.65	52.44	MULTIFIDII RT	44.29	49.56	48.32	100	47	49.13	63.32	62.67	50.06	43.57	40.23	16.64	68.06	46.27	MULTIFIDII RT
1	2	1	Postwalking	GLUT. MAX. LT	48.33	57.83	57.46	60.8	100	60.05	59.53	52.03	53.4	57.41	29.43	38.66	54.57	39.16	GLUT. MAX. LT	53.28	56.97	72.5	74.96	100	74.34	61.71	29.69	40.01	59.44	56.28	78.8	31.04	71.54	GLUT. MAX. LT	57.75	12.84	44.37	47	100	66.3	51.65	65.98	46.34	43.09	46.12	18.66	65.65	38.02	GLUT. MAX. LT
1	2	1	Postwalking	GLUT. MAX. RT	69.04	44.17	62.13	60.3	60.05	100	53.21	47.11	58.87	65.29	39.99	53.2	46.92	62.17	GLUT. MAX. RT	73.81	42.85	64.82	58.63	74.34	100	61.77	36.41	53.86	77.98	47.23	74.07	39.2	86.07	GLUT. MAX. RT	72.22	21.34	59.91	49.13	66.3	100	68.7	65.68	67.88	66.58	61.49	28.38	70.58	63.28	GLUT. MAX. RT
1	2	1	Postwalking	GLUT. MED. LT	41.84	55.73	51.05	55.7	59.53	53.21	100	39.17	56.14	58.42	46	50.12	38.49	44.71	GLUT. MED. LT	50.85	51.68	72.03	61.38	61.71	61.77	100	18.1	37.03	55.42	76.51	71.57	19.65	58.88	GLUT. MED. LT	72	34.41	74.3	63.32	51.65	68.7	100	61.19	58.15	52.46	59.55	27.51	73.18	55.38	GLUT. MED. LT
1	2	1	Postwalking	GLUT. MED. RT	36.3	32.09	30.65	34.05	52.03	47.11	39.17	100	56.47	53.82	17.4	23.7	79.46	34.47	GLUT. MED. RT	37.02	-0.06	21.04	15.69	29.69	36.41	18.1	100	60.91	40.95	12.88	24.76	86.81	38.51	GLUT. MED. RT	47.59	38.04	41.56	62.67	65.98	65.68	61.19	100	51.4	45.13	41.7	14.86	77.39	46.46	GLUT. MED. RT
1	2	1	Postwalking	RECT.ABDOM.LO. LT	46.18	39.55	38.82	42.39	53.4	58.87	56.14	56.47	100	72.24	34	45.24	53.76	51.79	RECT.ABDOM.LO. LT	37.49	6.32	27.19	22.63	40.01	53.86	37.03	60.91	100	72.45	27.16	48.79	62.84	62.87	RECT.ABDOM.LO. LT	64.99	22.42	65.89	50.06	46.34	67.88	58.15	51.4	100	87.62	80.13	46.73	54.2	83.92	RECT.ABDOM.LO. LT
1	2	1	Postwalking	RECT.ABDOM.LO. RT	49.78	43.54	44.05	47.71	57.41	65.29	58.42	53.82	72.24	100	38.46	50.12	52.65	57.24	RECT.ABDOM.LO. RT	64.82	27.13	47.66	42.69	59.44	77.98	55.42	40.95	72.45	100	42.18	70.88	43.99	85.2	RECT.ABDOM.LO. RT	60.22	19.06	60.19	43.57	43.09	66.58	52.46	45.13	87.62	100	74.57	48.84	47.34	90.16	RECT.ABDOM.LO. RT
1	2	1	Postwalking	EXT.OBLIQUE LT	38.77	36.82	41.22	39.82	29.43	39.99	46	17.4	34	38.46	100	68.47	16.64	43.18	EXT.OBLIQUE LT	37.97	53.29	59.84	62.13	56.28	47.23	76.51	12.88	27.16	42.18	100	65.5	14.02	44.79	EXT.OBLIQUE LT	73.42	17.39	71.32	40.23	46.12	61.49	59.55	41.7	80.13	74.57	100	56.12	43.79	68.56	EXT.OBLIQUE LT
1	2	1	Postwalking	EXT.OBLIQUE RT	50.97	37.24	49.23	46.52	38.66	53.2	50.12	23.7	45.24	50.12	68.47	100	22.58	55.38	EXT.OBLIQUE RT	51.83	47.89	65.91	62.37	78.8	74.07	71.57	24.76	48.79	70.88	65.5	100	26.8	73.3	EXT.OBLIQUE RT	38.86	3	39.81	16.64	18.66	28.38	27.51	14.86	46.73	48.84	56.12	100	19.01	49.17	EXT.OBLIQUE RT
1	2	1	Postwalking	INT.OBLIQUE LT	37.17	32.12	31.02	34.48	54.57	46.92	38.49	79.46	53.76	52.65	16.64	22.58	100	32.92	INT.OBLIQUE LT	44.2	3.17	23.63	18.65	31.04	39.2	19.65	86.81	62.84	43.99	14.02	26.8	100	41.41	INT.OBLIQUE LT	57.3	33.97	53.25	68.06	65.65	70.58	73.18	77.39	54.2	47.34	43.79	19.01	100	50.23	INT.OBLIQUE LT
1	2	1	Postwalking	INT.OBLIQUE RT	58.34	29.36	45.29	41.76	39.16	62.17	44.71	34.47	51.79	57.24	43.18	55.38	32.92	100	INT.OBLIQUE RT	63.2	35.15	55.73	52.44	71.54	86.07	58.88	38.51	62.87	85.2	44.79	73.3	41.41	100	INT.OBLIQUE RT	59.02	20.45	61.37	46.27	38.02	63.28	55.38	46.46	83.92	90.16	68.56	49.17	50.23	100	INT.OBLIQUE RT
2	2	1	Prewalking	LUMBAR ES LT	100	44.2	62.27	62.23	21.58	48.66	30.88	27.54	45.81	44.37	55.35	37.7	31.35	34.94	LUMBAR ES LT	100	61.34	57.65	58.88	16.76	48.64	33.71	25.24	58.2	51.19	64.38	40.4	34.29	34.22	LUMBAR ES LT	100	20.08	53.18	47.19	29.16	62.49	21.58	24.76	15.25	16.54	35.56	25.97	29.58	35.21	LUMBAR ES LT
2	2	1	Prewalking	LUMBAR ES RT	44.2	100	59.13	66.47	26.88	38.11	34.82	21.84	47.67	47.52	53.07	36.83	30.45	32.89	LUMBAR ES RT	61.34	100	77.8	73.6	16.61	44.9	30.25	18.79	58.7	51.51	63.05	33.73	30.34	30.89	LUMBAR ES RT	20.08	100	53.24	57.22	35.47	51.62	57.52	28.81	44.77	57.3	67.73	37.59	35.97	42.51	LUMBAR ES RT
2	2	1	Prewalking	MULTIFIDII LT	62.27	59.13	100	70.75	35.36	40.24	46.13	34.88	40.9	40.34	63.73	50.8	43.98	48.09	MULTIFIDII LT	57.65	77.8	100	73.04	21.95	43.61	38.97	23.78	51.25	51.21	75.86	42.97	39.53	39.74	MULTIFIDII LT	53.18	53.24	100	59.38	42.09	80.05	42.64	36.16	41.25	50.54	61.75	44.18	42.18	50.04	MULTIFIDII LT
2	2	1	Prewalking	MULTIFIDII RT	62.23	66.47	70.75	100	30.1	51.07	39.01	30.22	52.09	51.84	66.5	44.83	36.82	40.7	MULTIFIDII RT	58.88	73.6	73.04	100	14.84	60.03	27.08	18.77	67.91	65.29	69.12	31.68	27.55	27.66	MULTIFIDII RT	47.19	57.22	59.38	100	38.73	70.89	54.26	33.17	41.37	49.5	71.01	40.57	39.26	42.86	MULTIFIDII RT
2	2	1	Prewalking	GLUT. MAX. LT	21.58	26.88	35.36	30.1	100	10.88	61.04	53.19	13.12	13.14	37.58	57.31	50	61.07	GLUT. MAX. LT	16.76	16.61	21.95	14.84	100	6.48	57.31	56.43	8.82	8.88	24.76	50.25	52.71	56.71	GLUT. MAX. LT	29.16	35.47	42.09	38.73	100	36.88	69.62	69.18	12.95	16.58	33.7	79.11	76.1	77.94	GLUT. MAX. LT
2	2	1	Prewalking	GLUT. MAX. RT	48.66	38.11	40.24	51.07	10.88	100	17.47	13.99	64.41	66.2	41.87	20.69	15.92	17.75	GLUT. MAX. RT	48.64	44.9	43.61	60.03	6.48	100	13.68	10.37	78.32	77.23	42.63	16.8	13.96	14	GLUT. MAX. RT	62.49	51.62	80.05	70.89	36.88	100	41.63	31.54	41.63	48.03	61.74	38.78	37.4	44.13	GLUT. MAX. RT
2	2	1	Prewalking	GLUT. MED. LT	30.88	34.82	46.13	39.01	61.04	17.47	100	56.44	19.05	19.15	46.86	66.7	62.94	67.08	GLUT. MED. LT	33.71	30.25	38.97	27.08	57.31	13.68	100	53.86	17.06	16.98	41.92	71.91	71.01	66.38	GLUT. MED. LT	21.58	57.52	42.64	54.26	69.62	41.63	100	50.77	22.96	28.95	53.29	71.95	67.39	67.77	GLUT. MED. LT
2	2	1	Prewalking	GLUT. MED. RT	27.54	21.84	34.88	30.22	53.19	13.99	56.44	100	14.26	14.27	37.27	59.46	59.42	67.65	GLUT. MED. RT	25.24	18.79	23.78	18.77	56.43	10.37	53.86	100	12.93	12.93	31.44	53.13	48.57	57.86	GLUT. MED. RT	24.76	28.81	36.16	33.17	69.18	31.54	50.77	100	10.85	13.93	28.73	64.92	77.79	72.35	GLUT. MED. RT
2	2	1	Prewalking	RECT.ABDOM.LO. LT	45.81	47.67	40.9	52.09	13.12	64.41	19.05	14.26	100	83.08	46.94	21.21	16.21	18.2	RECT.ABDOM.LO. LT	58.2	58.7	51.25	67.91	8.82	78.32	17.06	12.93	100	84.13	51.19	20.86	17.4	17.44	RECT.ABDOM.LO. LT	15.25	44.77	41.25	41.37	12.95	41.63	22.96	10.85	100	82.19	50.94	13.84	13.16	15.96	RECT.ABDOM.LO. LT
2	2	1	Prewalking	RECT.ABDOM.LO. RT	44.37	47.52	40.34	51.84	13.14	66.2	19.15	14.27	83.08	100	46.72	21.21	16.11	18.2	RECT.ABDOM.LO. RT	51.19	51.51	51.21	65.29	8.88	77.23	16.98	12.93	84.13	100	50.92	20.76	17.32	17.37	RECT.ABDOM.LO. RT	16.54	57.3	50.54	49.5	16.58	48.03	28.95	13.93	82.19	100	61.7	17.69	16.84	20.34	RECT.ABDOM.LO. RT
2	2	1	Prewalking	EXT.OBLIQUE LT	55.35	53.07	63.73	66.5	37.58	41.87	46.86	37.27	46.94	46.72	100	52.71	42.31	47.8	EXT.OBLIQUE LT	64.38	63.05	75.86	69.12	24.76	42.63	41.92	31.44	51.19	50.92	100	49.17	43.39	43.48	EXT.OBLIQUE LT	35.56	67.73	61.75	71.01	33.7	61.74	53.29	28.73	50.94	61.7	100	35.73	34.18	40.47	EXT.OBLIQUE LT
2	2	1	Prewalking	EXT.OBLIQUE RT	37.7	36.83	50.8	44.83	57.31	20.69	66.7	59.46	21.21	21.21	52.71	100	66.11	72.42	EXT.OBLIQUE RT	40.4	33.73	42.97	31.68	50.25	16.8	71.91	53.13	20.86	20.76	49.17	100	70.05	74.97	EXT.OBLIQUE RT	25.97	37.59	44.18	40.57	79.11	38.78	71.95	64.92	13.84	17.69	35.73	100	72.75	74.48	EXT.OBLIQUE RT
2	2	1	Prewalking	INT.OBLIQUE LT	31.35	30.45	43.98	36.82	50	15.92	62.94	59.42	16.21	16.11	42.31	66.11	100	68.19	INT.OBLIQUE LT	34.29	30.34	39.53	27.55	52.71	13.96	71.01	48.57	17.4	17.32	43.39	70.05	100	75.56	INT.OBLIQUE LT	29.58	35.97	42.18	39.26	76.1	37.4	67.39	77.79	13.16	16.84	34.18	72.75	100	71.28	INT.OBLIQUE LT
2	2	1	Prewalking	INT.OBLIQUE RT	34.94	32.89	48.09	40.7	61.07	17.75	67.08	67.65	18.2	18.2	47.8	72.42	68.19	100	INT.OBLIQUE RT	34.22	30.89	39.74	27.66	56.71	14	66.38	57.86	17.44	17.37	43.48	74.97	75.56	100	INT.OBLIQUE RT	35.21	42.51	50.04	42.86	77.94	44.13	67.77	72.35	15.96	20.34	40.47	74.48	71.28	100	INT.OBLIQUE RT
2	2	1	Walking3min	LUMBAR ES LT	100	31.35	71.79	48.69	32.61	34.96	28.1	44.28	41.86	38.42	55.83	46.05	36.3	52.13	LUMBAR ES LT	100	19.18	63.94	18.24	15.06	76.75	16.11	21.33	82.59	83.92	38.01	14.16	14.17	14	LUMBAR ES LT	100	48.76	76.17	63.15	36.27	25.83	43.26	58.26	30.47	25.37	52.35	57.03	48.5	62.84	LUMBAR ES LT
2	2	1	Walking3min	LUMBAR ES RT	31.35	100	42.31	70.35	62.7	24.45	57.65	43.65	35.01	31.74	54.38	56.29	43.53	54.75	LUMBAR ES RT	19.18	100	35.73	76.32	67.34	13.31	69.37	69.45	22.54	19.08	59.53	67.76	69.76	64.12	LUMBAR ES RT	48.76	100	47.71	74.09	72.93	37.96	62.61	42.19	46.05	42.54	62.34	62.86	29.66	56.05	LUMBAR ES RT
2	2	1	Walking3min	MULTIFIDII LT	71.79	42.31	100	58.01	41.53	34.72	35.14	46.82	45.42	40.8	63.39	51.07	38.62	57.79	MULTIFIDII LT	63.94	35.73	100	33.83	28.34	48.89	30.16	38.38	69.76	63.75	62.47	26.77	26.76	26.49	MULTIFIDII LT	76.17	47.71	100	54.15	41.6	21.33	51.42	56.35	25.05	20.87	45.45	54.73	51.88	63.34	MULTIFIDII LT
2	2	1	Walking3min	MULTIFIDII RT	48.69	70.35	58.01	100	64.36	26.17	60.64	53.52	35.05	31.08	65.88	66.43	51.29	66.46	MULTIFIDII RT	18.24	76.32	33.83	100	69.34	13.09	86.73	60.51	22.1	18.78	57.83	70.14	69.88	63.04	MULTIFIDII RT	63.15	74.09	54.15	100	59.72	36.75	57.31	53.98	44.49	36.75	82.59	77.7	37.81	71.52	MULTIFIDII RT
2	2	1	Walking3min	GLUT. MAX. LT	32.61	62.7	41.53	64.36	100	22	62.99	44.54	30.38	27.11	51.73	56.4	46.51	54.58	GLUT. MAX. LT	15.06	67.34	28.34	69.34	100	10.75	68.23	62.45	18.31	15.5	47.88	57.03	54.26	55.96	GLUT. MAX. LT	36.27	72.93	41.6	59.72	100	53.36	63.52	35.1	58.65	55.52	62.9	59.09	23.37	51.66	GLUT. MAX. LT
2	2	1	Walking3min	GLUT. MAX. RT	34.96	24.45	34.72	26.17	22	100	14.53	13.27	71.33	72.88	34.22	17.46	10.88	19.84	GLUT. MAX. RT	76.75	13.31	48.89	13.09	10.75	100	11.52	15.38	68.91	70.9	28.14	10.1	10.1	9.28	GLUT. MAX. RT	25.83	37.96	21.33	36.75	53.36	100	30.85	16.15	71.7	81.45	39.15	30.64	10.28	24.97	GLUT. MAX. RT
2	2	1	Walking3min	GLUT. MED. LT	28.1	57.65	35.14	60.64	62.99	14.53	100	52.53	20.48	18.05	44.03	62.58	58.5	55.67	GLUT. MED. LT	16.11	69.37	30.16	86.73	68.23	11.52	100	62.52	19.57	16.59	52.9	66.31	69.2	64.3	GLUT. MED. LT	43.26	62.61	51.42	57.31	63.52	30.85	100	46.95	35.3	33.14	54.26	60.46	36.89	71.73	GLUT. MED. LT
2	2	1	Walking3min	GLUT. MED. RT	44.28	43.65	46.82	53.52	44.54	13.27	52.53	100	18.25	16.01	47.22	67.96	70.01	66.67	GLUT. MED. RT	21.33	69.45	38.38	60.51	62.45	15.38	62.52	100	25.75	21.95	60.23	62.82	64.01	59.69	GLUT. MED. RT	58.26	42.19	56.35	53.98	35.1	16.15	46.95	100	20.09	16.15	52.27	59.45	71.95	67.77	GLUT. MED. RT
2	2	1	Walking3min	RECT.ABDOM.LO. LT	41.86	35.01	45.42	35.05	30.38	71.33	20.48	18.25	100	83.65	45.47	23.83	15.14	26.92	RECT.ABDOM.LO. LT	82.59	22.54	69.76	22.1	18.31	68.91	19.57	25.75	100	74.44	45.01	17.24	17.24	17.7	RECT.ABDOM.LO. LT	30.47	46.05	25.05	44.49	58.65	71.7	35.3	20.09	100	82.11	47.58	35.86	12.89	30.7	RECT.ABDOM.LO. LT
2	2	1	Walking3min	RECT.ABDOM.LO. RT	38.42	31.74	40.8	31.08	27.11	72.88	18.05	16.01	83.65	100	40.73	20.99	13.23	23.75	RECT.ABDOM.LO. RT	83.92	19.08	63.75	18.78	15.5	70.9	16.59	21.95	74.44	100	39	14.59	14.59	13.57	RECT.ABDOM.LO. RT	25.37	42.54	20.87	36.75	55.52	81.45	33.14	16.15	82.11	100	39.44	31.07	10.28	24.97	RECT.ABDOM.LO. RT
2	2	1	Walking3min	EXT.OBLIQUE LT	55.83	54.38	63.39	65.88	51.73	34.22	44.03	47.22	45.47	40.73	100	59.16	41.37	61.84	EXT.OBLIQUE LT	38.01	59.53	62.47	57.83	47.88	28.14	52.9	60.23	45.01	39	100	48.95	45.03	40.69	EXT.OBLIQUE LT	52.35	62.34	45.45	82.59	62.9	39.15	54.26	52.27	47.58	39.44	100	75.33	36.16	73.06	EXT.OBLIQUE LT
2	2	1	Walking3min	EXT.OBLIQUE RT	46.05	56.29	51.07	66.43	56.4	17.46	62.58	67.96	23.83	20.99	59.16	100	66.99	75.14	EXT.OBLIQUE RT	14.16	67.76	26.77	70.14	57.03	10.1	66.31	62.82	17.24	14.59	48.95	100	75.61	56.44	EXT.OBLIQUE RT	57.03	62.86	54.73	77.7	59.09	30.64	60.46	59.45	35.86	31.07	75.33	100	43.84	77.05	EXT.OBLIQUE RT
2	2	1	Walking3min	INT.OBLIQUE LT	36.3	43.53	38.62	51.29	46.51	10.88	58.5	70.01	15.14	13.23	41.37	66.99	100	62.85	INT.OBLIQUE LT	14.17	69.76	26.76	69.88	54.26	10.1	69.2	64.01	17.24	14.59	45.03	75.61	100	59.64	INT.OBLIQUE LT	48.5	29.66	51.88	37.81	23.37	10.28	36.89	71.95	12.89	10.28	36.16	43.84	100	52.03	INT.OBLIQUE LT
2	2	1	Walking3min	INT.OBLIQUE RT	52.13	54.75	57.79	66.46	54.58	19.84	55.67	66.67	26.92	23.75	61.84	75.14	62.85	100	INT.OBLIQUE RT	14	64.12	26.49	63.04	55.96	9.28	64.3	59.69	17.7	13.57	40.69	56.44	59.64	100	INT.OBLIQUE RT	62.84	56.05	63.34	71.52	51.66	24.97	71.73	67.77	30.7	24.97	73.06	77.05	52.03	100	INT.OBLIQUE RT
2	2	1	Walking6min	LUMBAR ES LT	100	35.04	71.99	52.38	35.04	36.44	31.52	39.01	44.68	40.75	54.97	45.36	30.57	49.07	LUMBAR ES LT	100	29.89	73.34	40.8	23.72	43.65	21.88	30.24	52.42	53.34	42.86	33.87	23.84	36.77	LUMBAR ES LT	100	17.35	67.22	57.48	56.24	21.02	41.51	65.85	24.01	16.84	50.27	58.27	63.62	79.67	LUMBAR ES LT
2	2	1	Walking6min	LUMBAR ES RT	35.04	100	44.83	68.66	59.83	27.28	55.85	38.32	39.14	35.19	53.25	51.84	36.7	50.61	LUMBAR ES RT	29.89	100	40.82	66.73	57.74	20.15	62.09	44.86	36.1	27.19	67.66	51.44	40.52	54.04	LUMBAR ES RT	17.35	100	27.96	38.08	38.56	79.02	26.15	8.98	77.41	84.66	39.23	28.05	11.77	20.72	LUMBAR ES RT
2	2	1	Walking6min	MULTIFIDII LT	71.99	44.83	100	61.48	41.94	37.88	37.28	40.24	49.99	44.36	61.93	50.67	32.32	52.93	MULTIFIDII LT	73.34	40.82	100	55.16	29.18	44.81	29.14	31.57	64.45	57.11	57.81	38.98	26.42	38.57	MULTIFIDII LT	67.22	27.96	100	78.83	69.94	35.73	42.14	42.17	40.08	29.06	61.7	60.54	50.23	76.18	MULTIFIDII LT
2	2	1	Walking6min	MULTIFIDII RT	52.38	68.66	61.48	100	62.58	28.71	58.62	49.81	39.54	34.33	67.63	64.88	43.58	63.65	MULTIFIDII RT	40.8	66.73	55.16	100	59.07	21.98	53.56	52.12	41.38	29.52	73.58	55.63	45.27	58.17	MULTIFIDII RT	57.48	38.08	78.83	100	73.79	45.05	55.75	33.33	50.5	37.08	74.29	69.96	40.88	65.89	MULTIFIDII RT
2	2	1	Walking6min	GLUT. MAX. LT	35.04	59.83	41.94	62.58	100	20.51	65.58	46.18	29.07	25.27	52.31	58.14	46.43	55.45	GLUT. MAX. LT	23.72	57.74	29.18	59.07	100	9.86	74.9	68.6	19.76	13.56	48.41	64.54	61.96	60.62	GLUT. MAX. LT	56.24	38.56	69.94	73.79	100	45.59	59.62	32.91	49.19	37.54	64.43	68.52	39.69	64.96	GLUT. MAX. LT
2	2	1	Walking6min	GLUT. MAX. RT	36.44	27.28	37.88	28.71	20.51	100	15.33	12.06	69.9	72.63	32.24	18.85	9.47	18.1	GLUT. MAX. RT	43.65	20.15	44.81	21.98	9.86	100	11	10.4	62.23	73.16	26.56	13.4	8.47	12.98	GLUT. MAX. RT	21.02	79.02	35.73	45.05	45.59	100	31.31	10.99	86.77	80.04	45.08	32.15	14.13	25	GLUT. MAX. RT
2	2	1	Walking6min	GLUT. MED. LT	31.52	55.85	37.28	58.62	65.58	15.33	100	51.69	22	18.86	47.31	62.06	57.17	59.65	GLUT. MED. LT	21.88	62.09	29.14	53.56	74.9	11	100	76.3	21.9	15.03	49.54	72.58	66.12	63.86	GLUT. MED. LT	41.51	26.15	42.14	55.75	59.62	31.31	100	32.66	35.09	22.79	46.55	56.71	41.61	45.52	GLUT. MED. LT
2	2	1	Walking6min	GLUT. MED. RT	39.01	38.32	40.24	49.81	46.18	12.06	51.69	100	17.29	14.73	46.58	63.09	66.16	66.08	GLUT. MED. RT	30.24	44.86	31.57	52.12	68.6	10.4	76.3	100	20.78	14.29	45.82	73.44	73.71	75.39	GLUT. MED. RT	65.85	8.98	42.17	33.33	32.91	10.99	32.66	100	12.65	8.71	31.52	44.45	77.3	57.86	GLUT. MED. RT
2	2	1	Walking6min	RECT.ABDOM.LO. LT	44.68	39.14	49.99	39.54	29.07	69.9	22	17.29	100	83.37	44.33	26.67	13.83	25.6	RECT.ABDOM.LO. LT	52.42	36.1	64.45	41.38	19.76	62.23	21.9	20.78	100	69.82	48.9	25.4	16.78	25.57	RECT.ABDOM.LO. LT	24.01	77.41	40.08	50.5	49.19	86.77	35.09	12.65	100	80.07	51.39	36.7	17.03	28.46	RECT.ABDOM.LO. LT
2	2	1	Walking6min	RECT.ABDOM.LO. RT	40.75	35.19	44.36	34.33	25.27	72.63	18.86	14.73	83.37	100	38.73	22.89	11.7	21.96	RECT.ABDOM.LO. RT	53.34	27.19	57.11	29.52	13.56	73.16	15.03	14.29	69.82	100	35.37	18.3	11.67	17.74	RECT.ABDOM.LO. RT	16.84	84.66	29.06	37.08	37.54	80.04	22.79	8.71	80.07	100	38.73	27.1	11.61	20.11	RECT.ABDOM.LO. RT
2	2	1	Walking6min	EXT.OBLIQUE LT	54.97	53.25	61.93	67.63	52.31	32.24	47.31	46.58	44.33	38.73	100	63.8	39.66	60.94	EXT.OBLIQUE LT	42.86	67.66	57.81	73.58	48.41	26.56	49.54	45.82	48.9	35.37	100	59.41	40.79	58.34	EXT.OBLIQUE LT	50.27	39.23	61.7	74.29	64.43	45.08	46.55	31.52	51.39	38.73	100	68.83	42.85	62.98	EXT.OBLIQUE LT
2	2	1	Walking6min	EXT.OBLIQUE RT	45.36	51.84	50.67	64.88	58.14	18.85	62.06	63.09	26.67	22.89	63.8	100	60.48	75.99	EXT.OBLIQUE RT	33.87	51.44	38.98	55.63	64.54	13.4	72.58	73.44	25.4	18.3	59.41	100	74.15	79.27	EXT.OBLIQUE RT	58.27	28.05	60.54	69.96	68.52	32.15	56.71	44.45	36.7	27.1	68.83	100	55.62	74.73	EXT.OBLIQUE RT
2	2	1	Walking6min	INT.OBLIQUE LT	30.57	36.7	32.32	43.58	46.43	9.47	57.17	66.16	13.83	11.7	39.66	60.48	100	61.54	INT.OBLIQUE LT	23.84	40.52	26.42	45.27	61.96	8.47	66.12	73.71	16.78	11.67	40.79	74.15	100	66.87	INT.OBLIQUE LT	63.62	11.77	50.23	40.88	39.69	14.13	41.61	77.3	17.03	11.61	42.85	55.62	100	64.51	INT.OBLIQUE LT
2	2	1	Walking6min	INT.OBLIQUE RT	49.07	50.61	52.93	63.65	55.45	18.1	59.65	66.08	25.6	21.96	60.94	75.99	61.54	100	INT.OBLIQUE RT	36.77	54.04	38.57	58.17	60.62	12.98	63.86	75.39	25.57	17.74	58.34	79.27	66.87	100	INT.OBLIQUE RT	79.67	20.72	76.18	65.89	64.96	25	45.52	57.86	28.46	20.11	62.98	74.73	64.51	100	INT.OBLIQUE RT
2	2	1	Walking9min	LUMBAR ES LT	100	40.93	73.15	52.06	40.92	34.49	34.25	36.56	42.93	39.18	54.71	44.44	38.14	44.68	LUMBAR ES LT	100	36.47	75.51	42.47	30.86	43.54	26.37	32.22	73.63	64.64	47.33	25	23.72	32.88	LUMBAR ES LT	100	52.87	68.64	56.29	38.86	32.59	31.97	36.08	40.69	32.72	60.84	46.16	37.04	37.64	LUMBAR ES LT
2	2	1	Walking9min	LUMBAR ES RT	40.93	100	48.85	73.02	63.65	26.4	58.88	41.42	36.75	33.18	55	56.44	46.41	51.7	LUMBAR ES RT	36.47	100	49.77	84.59	59.96	13.61	64.7	72.98	32.35	27.31	75.31	61.06	53.44	79.64	LUMBAR ES RT	52.87	100	66.08	77.88	51.44	31.53	68.68	47.73	42.7	35.58	69.46	72.46	50.86	51.64	LUMBAR ES RT
2	2	1	Walking9min	MULTIFIDII LT	73.15	48.85	100	59.32	47.24	31.6	40.76	42.33	41.77	37.55	60.49	51.31	43.31	51.9	MULTIFIDII LT	75.51	49.77	100	57.05	43.58	29.89	38.87	45.66	62.69	55.17	65.15	37.25	35.11	47.94	MULTIFIDII LT	68.64	66.08	100	71.65	60.19	38.05	53.79	43.73	48.49	40.7	70.68	57.21	46.04	50.47	MULTIFIDII LT
2	2	1	Walking9min	MULTIFIDII RT	52.06	73.02	59.32	100	66.03	25.91	63.5	50.74	34.91	31.07	64.7	65.69	54.59	61.06	MULTIFIDII RT	42.47	84.59	57.05	100	62.99	15.92	60.32	71.56	39.01	32.79	77.97	55.28	49.14	76.24	MULTIFIDII RT	56.29	77.88	71.65	100	63.7	30.76	74.32	58.02	37.77	31.13	78.96	78.17	59.62	61.6	MULTIFIDII RT
2	2	1	Walking9min	GLUT. MAX. LT	40.92	63.65	47.24	66.03	100	25.83	60.49	43.43	35.15	31.78	55.9	57.55	48.05	52.79	GLUT. MAX. LT	30.86	59.96	43.58	62.99	100	9.91	59.59	71.35	26.37	20	59.18	56.51	50.15	66.16	GLUT. MAX. LT	38.86	51.44	60.19	63.7	100	47.74	67.46	37.67	50.62	49.04	60.39	55.08	38.66	44.38	GLUT. MAX. LT
2	2	1	Walking9min	GLUT. MAX. RT	34.49	26.4	31.6	25.91	25.83	100	16.48	11.03	70.79	71.94	33.19	17.56	11.97	15.38	GLUT. MAX. RT	43.54	13.61	29.89	15.92	9.91	100	8.29	10.16	50.85	60.62	16.03	7.73	7.23	10.5	GLUT. MAX. RT	32.59	31.53	38.05	30.76	47.74	100	36.34	14	74.16	80.33	42.48	25	14.43	16.93	GLUT. MAX. RT
2	2	1	Walking9min	GLUT. MED. LT	34.25	58.88	40.76	63.5	60.49	16.48	100	55.48	22.95	20.35	48.51	65.32	61.01	60.73	GLUT. MED. LT	26.37	64.7	38.87	60.32	59.59	8.29	100	73.03	22.51	17.94	60.97	79.57	66.59	75.76	GLUT. MED. LT	31.97	68.68	53.79	74.32	67.46	36.34	100	47.55	44.39	37.04	61	77.28	51.26	57.44	GLUT. MED. LT
2	2	1	Walking9min	GLUT. MED. RT	36.56	41.42	42.33	50.74	43.43	11.03	55.48	100	15.21	13.39	42.72	64.05	67.47	66.92	GLUT. MED. RT	32.22	72.98	45.66	71.56	71.35	10.16	73.03	100	27.13	21.74	66.6	71.07	64.39	85.28	GLUT. MED. RT	36.08	47.73	43.73	58.02	37.67	14	47.55	100	17.59	14.19	42.81	60.87	78	76.89	GLUT. MED. RT
2	2	1	Walking9min	RECT.ABDOM.LO. LT	42.93	36.75	41.77	34.91	35.15	70.79	22.95	15.21	100	82.55	43.87	23.9	16.64	21.02	RECT.ABDOM.LO. LT	73.63	32.35	62.69	39.01	26.37	50.85	22.51	27.13	100	84.08	40.7	21.1	19.82	27.95	RECT.ABDOM.LO. LT	40.69	42.7	48.49	37.77	50.62	74.16	44.39	17.59	100	83.08	51.79	30.94	18.11	21.19	RECT.ABDOM.LO. LT
2	2	1	Walking9min	RECT.ABDOM.LO. RT	39.18	33.18	37.55	31.07	31.78	71.94	20.35	13.39	82.55	100	39.44	21.17	14.62	18.57	RECT.ABDOM.LO. RT	64.64	27.31	55.17	32.79	20	60.62	17.94	21.74	84.08	100	33.13	16.79	15.74	22.42	RECT.ABDOM.LO. RT	32.72	35.58	40.7	31.13	49.04	80.33	37.04	14.19	83.08	100	43.53	25.32	14.62	17.16	RECT.ABDOM.LO. RT
2	2	1	Walking9min	EXT.OBLIQUE LT	54.71	55	60.49	64.7	55.9	33.19	48.51	42.72	43.87	39.44	100	59.56	45.15	54.19	EXT.OBLIQUE LT	47.33	75.31	65.15	77.97	59.18	16.03	60.97	66.6	40.7	33.13	100	59.45	52.74	73.98	EXT.OBLIQUE LT	60.84	69.46	70.68	78.96	60.39	42.48	61	42.81	51.79	43.53	100	63.69	43.8	44	EXT.OBLIQUE LT
2	2	1	Walking9min	EXT.OBLIQUE RT	44.44	56.44	51.31	65.69	57.55	17.56	65.32	64.05	23.9	21.17	59.56	100	69.33	72.89	EXT.OBLIQUE RT	25	61.06	37.25	55.28	56.51	7.73	79.57	71.07	21.1	16.79	59.45	100	83.46	74.2	EXT.OBLIQUE RT	46.16	72.46	57.21	78.17	55.08	25	77.28	60.87	30.94	25.32	63.69	100	70.48	72.09	EXT.OBLIQUE RT
2	2	1	Walking9min	INT.OBLIQUE LT	38.14	46.41	43.31	54.59	48.05	11.97	61.01	67.47	16.64	14.62	45.15	69.33	100	70.36	INT.OBLIQUE LT	23.72	53.44	35.11	49.14	50.15	7.23	66.59	64.39	19.82	15.74	52.74	83.46	100	68.7	INT.OBLIQUE LT	37.04	50.86	46.04	59.62	38.66	14.43	51.26	78	18.11	14.62	43.8	70.48	100	80.26	INT.OBLIQUE LT
2	2	1	Walking9min	INT.OBLIQUE RT	44.68	51.7	51.9	61.06	52.79	15.38	60.73	66.92	21.02	18.57	54.19	72.89	70.36	100	INT.OBLIQUE RT	32.88	79.64	47.94	76.24	66.16	10.5	75.76	85.28	27.95	22.42	73.98	74.2	68.7	100	INT.OBLIQUE RT	37.64	51.64	50.47	61.6	44.38	16.93	57.44	76.89	21.19	17.16	44	72.09	80.26	100	INT.OBLIQUE RT
2	2	1	Walking12min	LUMBAR ES LT	100	37.92	74.47	52.76	41.38	34.6	35.34	41.08	43.48	39.45	55.75	49.22	36.71	49.45	LUMBAR ES LT	100	23.14	63.89	26.02	11.49	49.24	14.15	15.3	61.36	63.9	36.5	18.3	12.68	32.57	LUMBAR ES LT	100	24.83	82.88	60.89	49.91	29.7	77.26	48.35	28.03	22.03	43.47	69.17	55.31	67.07	LUMBAR ES LT
2	2	1	Walking12min	LUMBAR ES RT	37.92	100	46.72	71.42	63.68	24.7	61.33	44.05	36.74	31.63	54.25	58.92	45.52	54.29	LUMBAR ES RT	23.14	100	45.25	73.81	43.43	16.81	48.75	41.79	37.57	29.76	52.21	65.54	50.56	54.99	LUMBAR ES RT	24.83	100	33.44	41.99	39.76	80.51	33.79	11.42	83.26	89.54	39.09	25.58	12.7	31.87	LUMBAR ES RT
2	2	1	Walking12min	MULTIFIDII LT	74.47	46.72	100	59.84	48.77	34.73	40.86	43.21	47.65	41.42	61.48	52.65	38.23	52.53	MULTIFIDII LT	63.89	45.25	100	47.23	20.53	40.51	24.83	25.1	75.7	64.27	63.09	36.18	23.29	55.8	MULTIFIDII LT	82.88	33.44	100	71.23	60.07	40.37	85.51	43.62	37.33	30.26	54.38	68.53	47.81	73.24	MULTIFIDII LT
2	2	1	Walking12min	MULTIFIDII RT	52.76	71.42	59.84	100	67.66	25.67	64.07	52.61	36.69	30.99	65.74	68.78	52.36	63.36	MULTIFIDII RT	26.02	73.81	47.23	100	47.93	15.08	61.48	54.27	34.75	26.49	67.29	77.19	56.17	64.29	MULTIFIDII RT	60.89	41.99	71.23	100	70.74	50.15	69.56	37.13	46.59	38.17	65.34	65.12	38.82	78.83	MULTIFIDII RT
2	2	1	Walking12min	GLUT. MAX. LT	41.38	63.68	48.77	67.66	100	24.59	60.87	45.97	35.44	30.58	55.89	59.18	47.09	55.19	GLUT. MAX. LT	11.49	43.43	20.53	47.93	100	5.72	65.82	46.51	13.93	10.29	30.82	50.79	53.27	37.47	GLUT. MAX. LT	49.91	39.76	60.07	70.74	100	50.01	62.92	34.82	44.85	38.89	51.15	54.42	39.02	62.45	GLUT. MAX. LT
2	2	1	Walking12min	GLUT. MAX. RT	34.6	24.7	34.73	25.67	24.59	100	15.7	11.71	68.94	72.8	34.12	18	10.81	16.73	GLUT. MAX. RT	49.24	16.81	40.51	15.08	5.72	100	7	7.03	55.88	67.95	25.47	11.75	6.58	17.93	GLUT. MAX. RT	29.7	80.51	40.37	50.15	50.01	100	40.8	14.18	87.61	82.69	44.82	31.19	16.16	38.55	GLUT. MAX. RT
2	2	1	Walking12min	GLUT. MED. LT	35.34	61.33	40.86	64.07	60.87	15.7	100	58.02	23.28	19.51	47.16	65.36	59.92	60.04	GLUT. MED. LT	14.15	48.75	24.83	61.48	65.82	7	100	71.51	17.12	12.73	39.83	68.48	74.51	50.77	GLUT. MED. LT	77.26	33.79	85.51	69.56	62.92	40.8	100	41.03	37.71	30.69	52.13	64.48	49.61	65.89	GLUT. MED. LT
2	2	1	Walking12min	GLUT. MED. RT	41.08	44.05	43.21	52.61	45.97	11.71	58.02	100	17.31	14.34	43.18	65.79	68.29	66.75	GLUT. MED. RT	15.3	41.79	25.1	54.27	46.51	7.03	71.51	100	17.18	12.77	39.96	65.4	70.33	52.93	GLUT. MED. RT	48.35	11.42	43.62	37.13	34.82	14.18	41.03	100	12.95	10.21	36.73	58.46	71.15	48.43	GLUT. MED. RT
2	2	1	Walking12min	RECT.ABDOM.LO. LT	43.48	36.74	47.65	36.69	35.44	68.94	23.28	17.31	100	81.64	47.98	26.28	16.27	24.47	RECT.ABDOM.LO. LT	61.36	37.57	75.7	34.75	13.93	55.88	17.12	17.18	100	82.15	54.57	27.73	16.12	40.51	RECT.ABDOM.LO. LT	28.03	83.26	37.33	46.59	44.85	87.61	37.71	12.95	100	81.86	41.47	28.35	14.29	35.62	RECT.ABDOM.LO. LT
2	2	1	Walking12min	RECT.ABDOM.LO. RT	39.45	31.63	41.42	30.99	30.58	72.8	19.51	14.34	81.64	100	41.2	21.99	13.42	20.42	RECT.ABDOM.LO. RT	63.9	29.76	64.27	26.49	10.29	67.95	12.73	12.77	82.15	100	42.83	20.92	11.97	31.14	RECT.ABDOM.LO. RT	22.03	89.54	30.26	38.17	38.89	82.69	30.69	10.21	81.86	100	34.97	23.04	11.7	28.81	RECT.ABDOM.LO. RT
2	2	1	Walking12min	EXT.OBLIQUE LT	55.75	54.25	61.48	65.74	55.89	34.12	47.16	43.18	47.98	41.2	100	60.14	41.59	54.33	EXT.OBLIQUE LT	36.5	52.21	63.09	67.29	30.82	25.47	39.83	39.96	54.57	42.83	100	58.51	37.78	64.85	EXT.OBLIQUE LT	43.47	39.09	54.38	65.34	51.15	44.82	52.13	36.73	41.47	34.97	100	65.79	34.5	65.16	EXT.OBLIQUE LT
2	2	1	Walking12min	EXT.OBLIQUE RT	49.22	58.92	52.65	68.78	59.18	18	65.36	65.79	26.28	21.99	60.14	100	66.5	72.99	EXT.OBLIQUE RT	18.3	65.54	36.18	77.19	50.79	11.75	68.48	65.4	27.73	20.92	58.51	100	68.71	72.3	EXT.OBLIQUE RT	69.17	25.58	68.53	65.12	54.42	31.19	64.48	58.46	28.35	23.04	65.79	100	61.25	75.3	EXT.OBLIQUE RT
2	2	1	Walking12min	INT.OBLIQUE LT	36.71	45.52	38.23	52.36	47.09	10.81	59.92	68.29	16.27	13.42	41.59	66.5	100	66.78	INT.OBLIQUE LT	12.68	50.56	23.29	56.17	53.27	6.58	74.51	70.33	16.12	11.97	37.78	68.71	100	50.82	INT.OBLIQUE LT	55.31	12.7	47.81	38.82	39.02	16.16	49.61	71.15	14.29	11.7	34.5	61.25	100	46.32	INT.OBLIQUE LT
2	2	1	Walking12min	INT.OBLIQUE RT	49.45	54.29	52.53	63.36	55.19	16.73	60.04	66.75	24.47	20.42	54.33	72.99	66.78	100	INT.OBLIQUE RT	32.57	54.99	55.8	64.29	37.47	17.93	50.77	52.93	40.51	31.14	64.85	72.3	50.82	100	INT.OBLIQUE RT	67.07	31.87	73.24	78.83	62.45	38.55	65.89	48.43	35.62	28.81	65.16	75.3	46.32	100	INT.OBLIQUE RT
2	2	1	Postwalking	LUMBAR ES LT	100	42.07	64.15	57.77	22.35	47.17	27.07	33.35	34.81	30.57	49.87	40.37	37.47	31.23	LUMBAR ES LT	100	29.83	77.45	49.5	15.02	53.85	27.75	34.58	30.7	29.47	49.33	28.92	43.59	32.41	LUMBAR ES LT	100	54.75	75.44	61.47	50.29	33.57	35.64	38.93	28.92	22.48	68.36	52.71	45.25	48.23	LUMBAR ES LT
2	2	1	Postwalking	LUMBAR ES RT	42.07	100	53.88	65.69	24.14	40.65	35.37	28.45	39.18	35.76	52.13	40.84	37.22	29.73	LUMBAR ES RT	29.83	100	30.14	46.3	14.27	48.34	33.38	25.97	50.04	44.94	44.66	39.86	39.43	21	LUMBAR ES RT	54.75	100	52.74	57.19	50.48	25.14	26.85	17.27	23.82	13.69	43.44	35.11	30	35.45	LUMBAR ES RT
2	2	1	Postwalking	MULTIFIDII LT	64.15	53.88	100	65.7	26.22	45.96	34.52	33.95	34.42	30.31	52.12	43.05	41.01	34.34	MULTIFIDII LT	77.45	30.14	100	56.54	16.31	50.62	31.14	33.62	33.67	31.92	47.01	28.75	57.41	36.96	MULTIFIDII LT	75.44	52.74	100	72.04	53.27	39.57	31.85	35.91	36.67	30.67	69.4	50.12	42.52	48.76	MULTIFIDII LT
2	2	1	Postwalking	MULTIFIDII RT	57.77	65.69	65.7	100	32.46	48.83	42.81	41.64	37.86	33.76	62.78	54.32	48.88	40.37	MULTIFIDII RT	49.5	46.3	56.54	100	28.7	47.95	59.24	45.97	36.85	29.95	73.1	58.99	64.71	46.03	MULTIFIDII RT	61.47	57.19	72.04	100	64.13	50.19	32.53	36.89	43.84	33.68	68.72	48.93	38.68	45.2	MULTIFIDII RT
2	2	1	Postwalking	GLUT. MAX. LT	22.35	24.14	26.22	32.46	100	13.8	41.37	49.13	9.75	8.41	28.63	44.7	41.36	45.53	GLUT. MAX. LT	15.02	14.27	16.31	28.7	100	10.26	49.85	59.09	7.97	6.27	26.76	44.33	36.92	52.49	GLUT. MAX. LT	50.29	50.48	53.27	64.13	100	28.5	55.04	45.56	25.56	18.98	56.91	73.59	62.8	70.54	GLUT. MAX. LT
2	2	1	Postwalking	GLUT. MAX. RT	47.17	40.65	45.96	48.83	13.8	100	18.42	20.14	59.37	57.58	42.33	27.29	22.31	17.89	GLUT. MAX. RT	53.85	48.34	50.62	47.95	10.26	100	23.75	19.32	57.37	50.24	50.12	27.25	28.49	17.83	GLUT. MAX. RT	33.57	25.14	39.57	50.19	28.5	100	13.47	17.55	82.18	67.25	49.57	21.23	14.87	17.82	GLUT. MAX. RT
2	2	1	Postwalking	GLUT. MED. LT	27.07	35.37	34.52	42.81	41.37	18.42	100	55.19	14.85	12.97	42.97	60.56	58.73	53.45	GLUT. MED. LT	27.75	33.38	31.14	59.24	49.85	23.75	100	73.81	18.42	14.66	51.01	76.68	63.21	66.81	GLUT. MED. LT	35.64	26.85	31.85	32.53	55.04	13.47	100	42.53	11.58	8.43	35	54.19	56.35	69.6	GLUT. MED. LT
2	2	1	Postwalking	GLUT. MED. RT	33.35	28.45	33.95	41.64	49.13	20.14	55.19	100	14.13	12.34	42.43	64.92	65.91	59.06	GLUT. MED. RT	34.58	25.97	33.62	45.97	59.09	19.32	73.81	100	13.75	10.88	42.44	72.43	62.42	70.91	GLUT. MED. RT	38.93	17.27	35.91	36.89	45.56	17.55	42.53	100	15.13	11.06	42.68	63.49	65.26	60.42	GLUT. MED. RT
2	2	1	Postwalking	RECT.ABDOM.LO. LT	34.81	39.18	34.42	37.86	9.75	59.37	14.85	14.13	100	81.51	40.24	20.08	16.55	12.32	RECT.ABDOM.LO. LT	30.7	50.04	33.67	36.85	7.97	57.37	18.42	13.75	100	81.16	39.1	21.93	21.75	12.65	RECT.ABDOM.LO. LT	28.92	23.82	36.67	43.84	25.56	82.18	11.58	15.13	100	78.99	43.8	18.36	12.8	15.37	RECT.ABDOM.LO. LT
2	2	1	Postwalking	RECT.ABDOM.LO. RT	30.57	35.76	30.31	33.76	8.41	57.58	12.97	12.34	81.51	100	35.71	17.58	14.47	10.66	RECT.ABDOM.LO. RT	29.47	44.94	31.92	29.95	6.27	50.24	14.66	10.88	81.16	100	33.6	17.52	17.59	10	RECT.ABDOM.LO. RT	22.48	13.69	30.67	33.68	18.98	67.25	8.43	11.06	78.99	100	33.42	13.49	9.32	11.24	RECT.ABDOM.LO. RT
2	2	1	Postwalking	EXT.OBLIQUE LT	49.87	52.13	52.12	62.78	28.63	42.33	42.97	42.43	40.24	35.71	100	57.14	48.69	40.27	EXT.OBLIQUE LT	49.33	44.66	47.01	73.1	26.76	50.12	51.01	42.44	39.1	33.6	100	62.4	46.81	40.94	EXT.OBLIQUE LT	68.36	43.44	69.4	68.72	56.91	49.57	35	42.68	43.8	33.42	100	52.98	39.19	45.78	EXT.OBLIQUE LT
2	2	1	Postwalking	EXT.OBLIQUE RT	40.37	40.84	43.05	54.32	44.7	27.29	60.56	64.92	20.08	17.58	57.14	100	68.93	61.63	EXT.OBLIQUE RT	28.92	39.86	28.75	58.99	44.33	27.25	76.68	72.43	21.93	17.52	62.4	100	64.77	56.41	EXT.OBLIQUE RT	52.71	35.11	50.12	48.93	73.59	21.23	54.19	63.49	18.36	13.49	52.98	100	70.08	80.81	EXT.OBLIQUE RT
2	2	1	Postwalking	INT.OBLIQUE LT	37.47	37.22	41.01	48.88	41.36	22.31	58.73	65.91	16.55	14.47	48.69	68.93	100	62.38	INT.OBLIQUE LT	43.59	39.43	57.41	64.71	36.92	28.49	63.21	62.42	21.75	17.59	46.81	64.77	100	64.06	INT.OBLIQUE LT	45.25	30	42.52	38.68	62.8	14.87	56.35	65.26	12.8	9.32	39.19	70.08	100	73.37	INT.OBLIQUE LT
2	2	1	Postwalking	INT.OBLIQUE RT	31.23	29.73	34.34	40.37	45.53	17.89	53.45	59.06	12.32	10.66	40.27	61.63	62.38	100	INT.OBLIQUE RT	32.41	21	36.96	46.03	52.49	17.83	66.81	70.91	12.65	10	40.94	56.41	64.06	100	INT.OBLIQUE RT	48.23	35.45	48.76	45.2	70.54	17.82	69.6	60.42	15.37	11.24	45.78	80.81	73.37	100	INT.OBLIQUE RT
3	2	2	Prewalking	LUMBAR ES LT	100	37.71	67.54	48.71	28.78	53.17	26.66	49.97	16.48	29.63	43.23	39.72	39.19	43.73	LUMBAR ES LT	100	35.71	55.07	42.73	48.66	27.14	36.46	46.59	31.68	49.09	59.17	59.61	35.46	34.93	LUMBAR ES LT	100	15.78	37.52	31.26	-18.78	59.42	-15.2	37.66	-12.62	-2.79	7.69	8.62	29.59	38.54	LUMBAR ES LT
3	2	2	Prewalking	LUMBAR ES RT	37.71	100	52.46	66.16	55.67	28.85	58.43	29.52	15.83	28.94	48.14	40.16	43.56	54.45	LUMBAR ES RT	35.71	100	63.45	64.27	58.9	14.29	62.23	26.51	16.14	28.55	48.09	37.18	54.33	65.45	LUMBAR ES RT	15.78	100	49.3	67.24	23.81	41.79	46.93	49.81	33.03	54.57	70.03	65.46	27.6	36.85	LUMBAR ES RT
3	2	2	Prewalking	MULTIFIDII LT	67.54	52.46	100	60.33	48.22	47.41	41.26	46.25	17.72	32.13	50.22	44.65	44.32	52.26	MULTIFIDII LT	55.07	63.45	100	63.9	70.2	21.58	53.29	37.07	25.2	42.81	69.27	52.48	45.43	47.42	MULTIFIDII LT	37.52	49.3	100	68.05	20.36	60.59	20.17	54.21	29.96	48.51	53.76	61.81	28.75	38.33	MULTIFIDII LT
3	2	2	Prewalking	MULTIFIDII RT	48.71	66.16	60.33	100	46.03	38.89	49.63	36.4	21.13	37.02	54.37	46.82	38.46	49.71	MULTIFIDII RT	42.73	64.27	63.9	100	51.84	19.73	57.2	37.82	25.33	39.51	64.77	55.71	42.94	44.93	MULTIFIDII RT	31.26	67.24	68.05	100	19.13	56.16	35.03	53.76	26.81	46.16	56.75	56.65	33.96	44.92	MULTIFIDII RT
3	2	2	Prewalking	GLUT. MAX. LT	28.78	55.67	48.22	46.03	100	10.72	65.37	14.08	19.44	27.53	39.55	36.24	37.09	43.14	GLUT. MAX. LT	48.66	58.9	70.2	51.84	100	12.22	71.81	21.63	14.77	25.45	49.97	35.3	65.65	68.9	GLUT. MAX. LT	-18.78	23.81	20.36	19.13	100	10.3	30.9	9.39	65.81	51.6	29.87	36.72	4.23	5.95	GLUT. MAX. LT
3	2	2	Prewalking	GLUT. MAX. RT	53.17	28.85	47.41	38.89	10.72	100	11.76	70.34	17.65	27.86	35.62	32.01	35.79	41.99	GLUT. MAX. RT	27.14	14.29	21.58	19.73	12.22	100	10.05	54.75	69.1	61.49	31.94	40.97	6.88	7.27	GLUT. MAX. RT	59.42	41.79	60.59	56.16	10.3	100	13.1	71.89	15.25	26.86	38.38	36.57	50.5	63.15	GLUT. MAX. RT
3	2	2	Prewalking	GLUT. MED. LT	26.66	58.43	41.26	49.63	65.37	11.76	100	15.99	15.22	24.28	39.1	32.8	45.73	52.1	GLUT. MED. LT	36.46	62.23	53.29	57.2	71.81	10.05	100	20.65	11.87	21.3	42.95	32.76	68.38	71.16	GLUT. MED. LT	-15.2	46.93	20.17	35.03	30.9	13.1	100	19.4	40.85	48.47	41.52	34.51	9.36	13	GLUT. MED. LT
3	2	2	Prewalking	GLUT. MED. RT	49.97	29.52	46.25	36.4	14.08	70.34	15.99	100	14.89	25.85	36.29	32.36	44.26	47.03	GLUT. MED. RT	46.59	26.51	37.07	37.82	21.63	54.75	20.65	100	55.7	69.09	52.86	58.55	14.63	15.43	GLUT. MED. RT	37.66	49.81	54.21	53.76	9.39	71.89	19.4	100	13.46	24.83	43.36	35.96	61	69.43	GLUT. MED. RT
3	2	2	Prewalking	RECT.ABDOM.LO. LT	16.48	15.83	17.72	21.13	19.44	17.65	15.22	14.89	100	66.11	38.33	47.8	6.75	9.38	RECT.ABDOM.LO. LT	31.68	16.14	25.2	25.33	14.77	69.1	11.87	55.7	100	67.74	36.95	48.48	8.15	8.61	RECT.ABDOM.LO. LT	-12.62	33.03	29.96	26.81	65.81	15.25	40.85	13.46	100	67.44	40.88	49.52	6.14	8.58	RECT.ABDOM.LO. LT
3	2	2	Prewalking	RECT.ABDOM.LO. RT	29.63	28.94	32.13	37.02	27.53	27.86	24.28	25.85	66.11	100	62.51	73.56	12.84	17.62	RECT.ABDOM.LO. RT	49.09	28.55	42.81	39.51	25.45	61.49	21.3	69.09	67.74	100	59.95	69.67	14.85	15.66	RECT.ABDOM.LO. RT	-2.79	54.57	48.51	46.16	51.6	26.86	48.47	24.83	67.44	100	66.69	73.6	11.71	16.19	RECT.ABDOM.LO. RT
3	2	2	Prewalking	EXT.OBLIQUE LT	43.23	48.14	50.22	54.37	39.55	35.62	39.1	36.29	38.33	62.51	100	78.21	25.59	33.96	EXT.OBLIQUE LT	59.17	48.09	69.27	64.77	49.97	31.94	42.95	52.86	36.95	59.95	100	77.11	31.56	33.12	EXT.OBLIQUE LT	7.69	70.03	53.76	56.75	29.87	38.38	41.52	43.36	40.88	66.69	100	80.06	21.94	29.72	EXT.OBLIQUE LT
3	2	2	Prewalking	EXT.OBLIQUE RT	39.72	40.16	44.65	46.82	36.24	32.01	32.8	32.36	47.8	73.56	78.21	100	19.93	26.74	EXT.OBLIQUE RT	59.61	37.18	52.48	55.71	35.3	40.97	32.76	58.55	48.48	69.67	77.11	100	23.31	24.53	EXT.OBLIQUE RT	8.62	65.46	61.81	56.65	36.72	36.57	34.51	35.96	49.52	73.6	80.06	100	17.55	23.98	EXT.OBLIQUE RT
3	2	2	Prewalking	INT.OBLIQUE LT	39.19	43.56	44.32	38.46	37.09	35.79	45.73	44.26	6.75	12.84	25.59	19.93	100	69.58	INT.OBLIQUE LT	35.46	54.33	45.43	42.94	65.65	6.88	68.38	14.63	8.15	14.85	31.56	23.31	100	77.47	INT.OBLIQUE LT	29.59	27.6	28.75	33.96	4.23	50.5	9.36	61	6.14	11.71	21.94	17.55	100	70.25	INT.OBLIQUE LT
3	2	2	Prewalking	INT.OBLIQUE RT	43.73	54.45	52.26	49.71	43.14	41.99	52.1	47.03	9.38	17.62	33.96	26.74	69.58	100	INT.OBLIQUE RT	34.93	65.45	47.42	44.93	68.9	7.27	71.16	15.43	8.61	15.66	33.12	24.53	77.47	100	INT.OBLIQUE RT	38.54	36.85	38.33	44.92	5.95	63.15	13	69.43	8.58	16.19	29.72	23.98	70.25	100	INT.OBLIQUE RT
3	2	2	Walking3min	LUMBAR ES LT	100	43.28	73.32	55.14	42.06	58.84	43.62	53.85	15.82	25.74	49.53	41.58	48.81	53.89	LUMBAR ES LT	100	44.86	66.11	54.84	43.14	44.43	59.42	49.06	22.79	37.11	62.69	53.28	37	44.27	LUMBAR ES LT	100	29.16	81.11	62.11	5.53	72.29	9.77	63.2	12.36	17.47	40.68	34.53	58.29	65.44	LUMBAR ES LT
3	2	2	Walking3min	LUMBAR ES RT	43.28	100	54.85	68.45	66.39	30.68	64.48	25.33	15	24.23	46.54	37.22	49.09	53.89	LUMBAR ES RT	44.86	100	63.85	73.66	66.55	16.94	70.01	13.24	4.88	12.95	41.98	24.83	61.67	70.29	LUMBAR ES RT	29.16	100	21.58	48.03	22.58	23.86	46.25	24.22	55.71	66.8	74.33	78.63	14.86	17.08	LUMBAR ES RT
3	2	2	Walking3min	MULTIFIDII LT	73.32	54.85	100	63.91	53.91	56.25	55.42	52.45	14.35	23.92	50.64	39.8	54.42	61	MULTIFIDII LT	66.11	63.85	100	68.55	62.24	36.22	77.56	31.75	15.38	26.58	61.81	44.15	50.91	62.01	MULTIFIDII LT	81.11	21.58	100	50.9	3.95	72.06	7.02	70.1	8.92	12.7	30.64	25.77	70.41	77.7	MULTIFIDII LT
3	2	2	Walking3min	MULTIFIDII RT	55.14	68.45	63.91	100	61.25	39.95	61.55	34.69	14.73	24.52	48.17	39.08	51.34	55	MULTIFIDII RT	54.84	73.66	68.55	100	62.59	23.45	68.13	21.91	10.87	19.14	46.74	31.36	60.26	65.51	MULTIFIDII RT	62.11	48.03	50.9	100	11.15	61.26	19.27	55.79	24.07	33.15	64.51	60.42	36.94	41.7	MULTIFIDII RT
3	2	2	Walking3min	GLUT. MAX. LT	42.06	66.39	53.91	61.25	100	20.74	73.47	17.68	13.87	20.72	41.74	32.26	46.7	52.76	GLUT. MAX. LT	43.14	66.55	62.24	62.59	100	25.5	71.91	24.16	9.2	16.16	42.76	28.92	58.96	73.35	GLUT. MAX. LT	5.53	22.58	3.95	11.15	100	5.24	2.89	4.49	17.19	38.56	20.05	23.41	2.64	3.06	GLUT. MAX. LT
3	2	2	Walking3min	GLUT. MAX. RT	58.84	30.68	56.25	39.95	20.74	100	23.53	67.92	19.96	31.62	49.23	44.12	38.06	43.63	GLUT. MAX. RT	44.43	16.94	36.22	23.45	25.5	100	38.26	62.68	46.18	64.29	58.68	70.05	18.18	22.26	GLUT. MAX. RT	72.29	23.86	72.06	61.26	5.24	100	9.27	72.44	11.74	16.61	34.69	31.51	62.11	70.75	GLUT. MAX. RT
3	2	2	Walking3min	GLUT. MED. LT	43.62	64.48	55.42	61.55	73.47	23.53	100	19.52	16.17	24.27	46.09	36.28	44.45	50.45	GLUT. MED. LT	59.42	70.01	77.56	68.13	71.91	38.26	100	29.64	13.5	23.5	57.1	40.52	58.25	67.62	GLUT. MED. LT	9.77	46.25	7.02	19.27	2.89	9.27	100	7.96	85.38	66.74	33.48	39.49	4.72	5.46	GLUT. MED. LT
3	2	2	Walking3min	GLUT. MED. RT	53.85	25.33	52.45	34.69	17.68	67.92	19.52	100	13.5	21.24	37.61	31.94	47.69	50.95	GLUT. MED. RT	49.06	13.24	31.75	21.91	24.16	62.68	29.64	100	37.59	45.74	50.58	56.18	21.36	27.92	GLUT. MED. RT	63.2	24.22	70.1	55.79	4.49	72.44	7.96	100	10.1	14.34	34.18	28.84	67.23	78.54	GLUT. MED. RT
3	2	2	Walking3min	RECT.ABDOM.LO. LT	15.82	15	14.35	14.73	13.87	19.96	16.17	13.5	100	69.14	33.17	44.81	6.13	7.82	RECT.ABDOM.LO. LT	22.79	4.88	15.38	10.87	9.2	46.18	13.5	37.59	100	66.73	28.58	43.67	5.83	7.25	RECT.ABDOM.LO. LT	12.36	55.71	8.92	24.07	17.19	11.74	85.38	10.1	100	79.75	41.02	48	6.01	6.96	RECT.ABDOM.LO. LT
3	2	2	Walking3min	RECT.ABDOM.LO. RT	25.74	24.23	23.92	24.52	20.72	31.62	24.27	21.24	69.14	100	51.14	65.22	10.56	13.38	RECT.ABDOM.LO. RT	37.11	12.95	26.58	19.14	16.16	64.29	23.5	45.74	66.73	100	46.95	65.77	10.47	12.95	RECT.ABDOM.LO. RT	17.47	66.8	12.7	33.15	38.56	16.61	66.74	14.34	79.75	100	54.36	62.88	8.61	9.95	RECT.ABDOM.LO. RT
3	2	2	Walking3min	EXT.OBLIQUE LT	49.53	46.54	50.64	48.17	41.74	49.23	46.09	37.61	33.17	51.14	100	74.67	27.23	33.74	EXT.OBLIQUE LT	62.69	41.98	61.81	46.74	42.76	58.68	57.1	50.58	28.58	46.95	100	73.07	30.53	36.82	EXT.OBLIQUE LT	40.68	74.33	30.64	64.51	20.05	34.69	33.48	34.18	41.02	54.36	100	77.79	21.45	24.51	EXT.OBLIQUE LT
3	2	2	Walking3min	EXT.OBLIQUE RT	41.58	37.22	39.8	39.08	32.26	44.12	36.28	31.94	44.81	65.22	74.67	100	19.57	24.44	EXT.OBLIQUE RT	53.28	24.83	44.15	31.36	28.92	70.05	40.52	56.18	43.67	65.77	73.07	100	19.42	23.74	EXT.OBLIQUE RT	34.53	78.63	25.77	60.42	23.41	31.51	39.49	28.84	48	62.88	77.79	100	17.88	20.49	EXT.OBLIQUE RT
3	2	2	Walking3min	INT.OBLIQUE LT	48.81	49.09	54.42	51.34	46.7	38.06	44.45	47.69	6.13	10.56	27.23	19.57	100	74.15	INT.OBLIQUE LT	37	61.67	50.91	60.26	58.96	18.18	58.25	21.36	5.83	10.47	30.53	19.42	100	75.36	INT.OBLIQUE LT	58.29	14.86	70.41	36.94	2.64	62.11	4.72	67.23	6.01	8.61	21.45	17.88	100	71.6	INT.OBLIQUE LT
3	2	2	Walking3min	INT.OBLIQUE RT	53.89	53.89	61	55	52.76	43.63	50.45	50.95	7.82	13.38	33.74	24.44	74.15	100	INT.OBLIQUE RT	44.27	70.29	62.01	65.51	73.35	22.26	67.62	27.92	7.25	12.95	36.82	23.74	75.36	100	INT.OBLIQUE RT	65.44	17.08	77.7	41.7	3.06	70.75	5.46	78.54	6.96	9.95	24.51	20.49	71.6	100	INT.OBLIQUE RT
3	2	2	Walking6min	LUMBAR ES LT	100	42.18	70.46	55.27	34.63	60.75	36.43	47.12	25.07	38.72	58.49	52.62	34.88	42.28	LUMBAR ES LT	100	35.9	59.06	30.91	32.9	45.05	28.64	31.39	43.6	56.81	71.82	64.91	22.33	27.03	LUMBAR ES LT	100	67.73	84.89	78.46	12.39	71.72	19.27	50.62	24.86	39.81	75.68	56.93	34.12	46.61	LUMBAR ES LT
3	2	2	Walking6min	LUMBAR ES RT	42.18	100	58.1	68.99	67.04	28.78	67.09	22.09	19.22	29.43	48.4	41.55	43.42	49.49	LUMBAR ES RT	35.9	100	65.25	70.91	67.13	29.24	75.28	26.26	13.13	21.8	41.9	36.04	63.17	67.09	LUMBAR ES RT	67.73	100	56.12	68.42	22.96	47.39	30.76	29.63	43.28	56.45	77.33	66.65	19.09	26.98	LUMBAR ES RT
3	2	2	Walking6min	MULTIFIDII LT	70.46	58.1	100	67.65	50.61	54.23	53.01	42.99	22.19	36	61.74	52.78	40.85	49.36	MULTIFIDII LT	59.06	65.25	100	58.89	60.12	41.17	56.63	38.64	22.77	36.2	63.69	56.42	45.9	50.86	MULTIFIDII LT	84.89	56.12	100	71.22	10.06	79.18	16.97	61.67	19.48	32	65.38	47.62	42.59	56.91	MULTIFIDII LT
3	2	2	Walking6min	MULTIFIDII RT	55.27	68.99	67.65	100	60.81	39.76	62.51	31.42	19.81	32.29	53.89	46.8	42.72	49.26	MULTIFIDII RT	30.91	70.91	58.89	100	64.38	24.55	75.51	24.13	11.75	18.88	35.76	30.71	60.83	62.98	MULTIFIDII RT	78.46	68.42	71.22	100	17.53	60.39	28.1	39.58	32.63	51.21	80.51	71.5	26.05	36.23	MULTIFIDII RT
3	2	2	Walking6min	GLUT. MAX. LT	34.63	67.04	50.61	60.81	100	19.29	74.82	17.87	13.52	20.28	36.52	30.39	48.19	54.12	GLUT. MAX. LT	32.9	67.13	60.12	64.38	100	32.03	73.76	36.7	11.31	18.7	37.65	31.99	71.39	74.07	GLUT. MAX. LT	12.39	22.96	10.06	17.53	100	8.27	62.8	4.72	59.07	41.99	19.26	28.47	2.89	4.24	GLUT. MAX. LT
3	2	2	Walking6min	GLUT. MAX. RT	60.75	28.78	54.23	39.76	19.29	100	23.48	67.01	19.97	31.02	47.05	41.45	38.81	46.44	GLUT. MAX. RT	45.05	29.24	41.17	24.55	32.03	100	25.55	60.82	38.01	56.44	55.25	56.73	22.77	27.55	GLUT. MAX. RT	71.72	47.39	79.18	60.39	8.27	100	14.81	70.86	15.82	26.34	57.38	39.75	50.73	62.41	GLUT. MAX. RT
3	2	2	Walking6min	GLUT. MED. LT	36.43	67.09	53.01	62.51	74.82	23.48	100	20.63	14.85	22.87	39.51	33.62	48.21	54.25	GLUT. MED. LT	28.64	75.28	56.63	75.51	73.76	25.55	100	27.62	9.76	16.22	33.18	28.03	75.1	81.21	GLUT. MED. LT	19.27	30.76	16.97	28.1	62.8	14.81	100	8.57	65.3	56.5	32.98	43.23	5.29	7.72	GLUT. MED. LT
3	2	2	Walking6min	GLUT. MED. RT	47.12	22.09	42.99	31.42	17.87	67.01	20.63	100	12.3	19.8	34.2	28.81	51.88	54.98	GLUT. MED. RT	31.39	26.26	38.64	24.13	36.7	60.82	27.62	100	21.31	31.18	39.93	38.54	33.87	40.55	GLUT. MED. RT	50.62	29.63	61.67	39.58	4.72	70.86	8.57	100	9.18	15.66	36.96	24.46	73.57	80.58	GLUT. MED. RT
3	2	2	Walking6min	RECT.ABDOM.LO. LT	25.07	19.22	22.19	19.81	13.52	19.97	14.85	12.3	100	68.62	37.42	47.22	6.36	8.51	RECT.ABDOM.LO. LT	43.6	13.13	22.77	11.75	11.31	38.01	9.76	21.31	100	71.6	40.79	47.83	7.37	9.09	RECT.ABDOM.LO. LT	24.86	43.28	19.48	32.63	59.07	15.82	65.3	9.18	100	72.32	35.01	51.33	5.67	8.27	RECT.ABDOM.LO. LT
3	2	2	Walking6min	RECT.ABDOM.LO. RT	38.72	29.43	36	32.29	20.28	31.02	22.87	19.8	68.62	100	57.19	68.68	11.06	14.7	RECT.ABDOM.LO. RT	56.81	21.8	36.2	18.88	18.7	56.44	16.22	31.18	71.6	100	60.28	68.97	12.35	15.14	RECT.ABDOM.LO. RT	39.81	56.45	32	51.21	41.99	26.34	56.5	15.66	72.32	100	53.88	75.42	9.8	14.15	RECT.ABDOM.LO. RT
3	2	2	Walking6min	EXT.OBLIQUE LT	58.49	48.4	61.74	53.89	36.52	47.05	39.51	34.2	37.42	57.19	100	77.35	24.83	31.99	EXT.OBLIQUE LT	71.82	41.9	63.69	35.76	37.65	55.25	33.18	39.93	40.79	60.28	100	74.85	25.99	31.33	EXT.OBLIQUE LT	75.68	77.33	65.38	80.51	19.26	57.38	32.98	36.96	35.01	53.88	100	69.83	24.19	33.79	EXT.OBLIQUE LT
3	2	2	Walking6min	EXT.OBLIQUE RT	52.62	41.55	52.78	46.8	30.39	41.45	33.62	28.81	47.22	68.68	77.35	100	19.01	24.81	EXT.OBLIQUE RT	64.91	36.04	56.42	30.71	31.99	56.73	28.03	38.54	47.83	68.97	74.85	100	21.68	26.27	EXT.OBLIQUE RT	56.93	66.65	47.62	71.5	28.47	39.75	43.23	24.46	51.33	75.42	69.83	100	15.6	22.21	EXT.OBLIQUE RT
3	2	2	Walking6min	INT.OBLIQUE LT	34.88	43.42	40.85	42.72	48.19	38.81	48.21	51.88	6.36	11.06	24.83	19.01	100	73.85	INT.OBLIQUE LT	22.33	63.17	45.9	60.83	71.39	22.77	75.1	33.87	7.37	12.35	25.99	21.68	100	77.68	INT.OBLIQUE LT	34.12	19.09	42.59	26.05	2.89	50.73	5.29	73.57	5.67	9.8	24.19	15.6	100	73.84	INT.OBLIQUE LT
3	2	2	Walking6min	INT.OBLIQUE RT	42.28	49.49	49.36	49.26	54.12	46.44	54.25	54.98	8.51	14.7	31.99	24.81	73.85	100	INT.OBLIQUE RT	27.03	67.09	50.86	62.98	74.07	27.55	81.21	40.55	9.09	15.14	31.33	26.27	77.68	100	INT.OBLIQUE RT	46.61	26.98	56.91	36.23	4.24	62.41	7.72	80.58	8.27	14.15	33.79	22.21	73.84	100	INT.OBLIQUE RT
3	2	2	Walking9min	LUMBAR ES LT	100	42.72	70.17	56.07	33.87	59.5	35.88	46.72	25.33	40.12	57.64	52.73	36.66	40.58	LUMBAR ES LT	100	47.01	70.56	51.24	46.86	40.4	43.91	35.31	32.98	50.12	59.4	57.23	33.14	28.79	LUMBAR ES LT	100	53.67	82.37	69.92	23.47	72.74	14.74	58.35	27.36	39.27	70.54	57.63	50.77	60	LUMBAR ES LT
3	2	2	Walking9min	LUMBAR ES RT	42.72	100	57.69	68.91	64.18	31.01	63.51	23.87	20.27	31.96	50.33	43.36	43.58	46.21	LUMBAR ES RT	47.01	100	68.94	74.83	70.21	33.41	60.73	27.35	20.36	33.94	56.06	45.49	51.89	46.62	LUMBAR ES RT	53.67	100	51.84	65.23	37.22	36.11	31.82	26.78	59.97	72.43	77.04	73.41	22.19	27.17	LUMBAR ES RT
3	2	2	Walking9min	MULTIFIDII LT	70.17	57.69	100	68.48	50.7	55.9	51.99	46.51	19.81	33.43	56.99	48.1	46.72	51.04	MULTIFIDII LT	70.56	68.94	100	69.64	64.04	47.22	58.31	42.02	23.83	39.79	72.17	59.35	45.87	41.03	MULTIFIDII LT	82.37	51.84	100	70.95	22.53	73.83	14.12	60.47	26.29	37.68	64.45	54.98	52.2	61.16	MULTIFIDII LT
3	2	2	Walking9min	MULTIFIDII RT	56.07	68.91	68.48	100	60.19	41.87	60.84	33.38	19	32.14	53.45	46.26	47.41	49.4	MULTIFIDII RT	51.24	74.83	69.64	100	62.1	33.58	61.72	24.05	10.18	24.77	52.75	41.05	49.71	43.18	MULTIFIDII RT	69.92	65.23	70.95	100	37.11	51.9	24.01	39.22	42.74	58.76	71.49	73.32	33.11	39.71	MULTIFIDII RT
3	2	2	Walking9min	GLUT. MAX. LT	33.87	64.18	50.7	60.19	100	19.44	72.96	18.37	13.69	21	36.76	30.16	49.7	52.08	GLUT. MAX. LT	46.86	70.21	64.04	62.1	100	30.31	81.99	32.46	12.4	21.65	44.6	34.42	74.49	69.01	GLUT. MAX. LT	23.47	37.22	22.53	37.11	100	14.8	68.66	10.41	56.48	51.38	32.92	40.16	8.66	10.78	GLUT. MAX. LT
3	2	2	Walking9min	GLUT. MAX. RT	59.5	31.01	55.9	41.87	19.44	100	22.76	66.96	19.68	31.24	46.59	41	42.7	46.33	GLUT. MAX. RT	40.4	33.41	47.22	33.58	30.31	100	27.37	74.25	47.78	57.95	56.81	61.86	21.04	18.51	GLUT. MAX. RT	72.74	36.11	73.83	51.9	14.8	100	9.13	70.33	17.39	25.6	52.04	41.34	72.3	68.53	GLUT. MAX. RT
3	2	2	Walking9min	GLUT. MED. LT	35.88	63.51	51.99	60.84	72.96	22.76	100	20.65	14.95	23.59	40.09	33.15	49.82	50.99	GLUT. MED. LT	43.91	60.73	58.31	61.72	81.99	27.37	100	29.33	10.97	19.27	40.24	30.87	74.77	74.2	GLUT. MED. LT	14.74	31.82	14.12	24.01	68.66	9.13	100	6.49	55.84	46.02	23.94	31	5.27	6.6	GLUT. MED. LT
3	2	2	Walking9min	GLUT. MED. RT	46.72	23.87	46.51	33.38	18.37	66.96	20.65	100	12.03	19.51	33.29	27.64	54.45	56.38	GLUT. MED. RT	35.31	27.35	42.02	24.05	32.46	74.25	29.33	100	39.99	44.7	47.49	48.93	22.06	19.43	GLUT. MED. RT	58.35	26.78	60.47	39.22	10.41	70.33	6.49	100	12.53	18.68	39.59	30.91	81.64	91.82	GLUT. MED. RT
3	2	2	Walking9min	RECT.ABDOM.LO. LT	25.33	20.27	19.81	19	13.69	19.68	14.95	12.03	100	67.63	37.76	47.94	6.9	7.9	RECT.ABDOM.LO. LT	32.98	20.36	23.83	10.18	12.4	47.78	10.97	39.99	100	70.27	37.45	48.27	7.74	6.75	RECT.ABDOM.LO. LT	27.36	59.97	26.29	42.74	56.48	17.39	55.84	12.53	100	78.69	42.61	53.53	10.23	12.72	RECT.ABDOM.LO. LT
3	2	2	Walking9min	RECT.ABDOM.LO. RT	40.12	31.96	33.43	32.14	21	31.24	23.59	19.51	67.63	100	58.59	70.95	12.33	14.03	RECT.ABDOM.LO. RT	50.12	33.94	39.79	24.77	21.65	57.95	19.27	44.7	70.27	100	59.37	72.38	13.77	12.05	RECT.ABDOM.LO. RT	39.27	72.43	37.68	58.76	51.38	25.6	46.02	18.68	78.69	100	58.89	71.35	15.35	18.96	RECT.ABDOM.LO. RT
3	2	2	Walking9min	EXT.OBLIQUE LT	57.64	50.33	56.99	53.45	36.76	46.59	40.09	33.29	37.76	58.59	100	77.13	26.63	29.91	EXT.OBLIQUE LT	59.4	56.06	72.17	52.75	44.6	56.81	40.24	47.49	37.45	59.37	100	78.2	29.75	26.33	EXT.OBLIQUE LT	70.54	77.04	64.45	71.49	32.92	52.04	23.94	39.59	42.61	58.89	100	80.26	33.22	40.11	EXT.OBLIQUE LT
3	2	2	Walking9min	EXT.OBLIQUE RT	52.73	43.36	48.1	46.26	30.16	41	33.15	27.64	47.94	70.95	77.13	100	20.2	22.78	EXT.OBLIQUE RT	57.23	45.49	59.35	41.05	34.42	61.86	30.87	48.93	48.27	72.38	78.2	100	22.46	19.78	EXT.OBLIQUE RT	57.63	73.41	54.98	73.32	40.16	41.34	31	30.91	53.53	71.35	80.26	100	25.71	31.34	EXT.OBLIQUE RT
3	2	2	Walking9min	INT.OBLIQUE LT	36.66	43.58	46.72	47.41	49.7	42.7	49.82	54.45	6.9	12.33	26.63	20.2	100	77.28	INT.OBLIQUE LT	33.14	51.89	45.87	49.71	74.49	21.04	74.77	22.06	7.74	13.77	29.75	22.46	100	78.98	INT.OBLIQUE LT	50.77	22.19	52.2	33.11	8.66	72.3	5.27	81.64	10.23	15.35	33.22	25.71	100	83.12	INT.OBLIQUE LT
3	2	2	Walking9min	INT.OBLIQUE RT	40.58	46.21	51.04	49.4	52.08	46.33	50.99	56.38	7.9	14.03	29.91	22.78	77.28	100	INT.OBLIQUE RT	28.79	46.62	41.03	43.18	69.01	18.51	74.2	19.43	6.75	12.05	26.33	19.78	78.98	100	INT.OBLIQUE RT	60	27.17	61.16	39.71	10.78	68.53	6.6	91.82	12.72	18.96	40.11	31.34	83.12	100	INT.OBLIQUE RT
3	2	2	Walking12min	LUMBAR ES LT	100	34.87	69.09	52.85	27.56	63.8	31.72	55.41	24.81	39.54	56.8	52.44	38.83	45.57	LUMBAR ES LT	100	40.03	63.74	55.88	37.99	41.8	38.63	40.28	38.57	55.06	59.35	54.84	22.25	37.84	LUMBAR ES LT	100	48.68	84.67	54.32	10.69	85.18	20.56	68.51	16.24	24.28	43.21	33.01	68.23	71.95	LUMBAR ES LT
3	2	2	Walking12min	LUMBAR ES RT	34.87	100	53.5	67.35	68.21	26.6	68.88	24.11	16.96	26.8	44.76	37.1	49.85	54.96	LUMBAR ES RT	40.03	100	64.44	73.58	71.61	32.37	76.5	37.81	14.75	25.37	44.21	38.83	56.99	67.11	LUMBAR ES RT	48.68	100	57.1	75.73	27.2	42.26	38.84	34.26	39.39	50.41	82.74	61.26	31.66	44.99	LUMBAR ES RT
3	2	2	Walking12min	MULTIFIDII LT	69.09	53.5	100	68.12	47.35	55.01	52.11	48.82	20.37	34.55	59.1	50.42	47.33	54.93	MULTIFIDII LT	63.74	64.44	100	84.11	58.58	35.8	61.88	35.24	25.63	42.42	59.66	53.62	36.14	54.21	MULTIFIDII LT	84.67	57.1	100	60.36	14.04	71.05	19.92	54.82	21.4	31.38	51.89	41.28	55.78	68.3	MULTIFIDII LT
3	2	2	Walking12min	MULTIFIDII RT	52.85	67.35	68.12	100	55.33	39.14	60.92	33.97	22.84	38.24	60.24	53.55	43	49.2	MULTIFIDII RT	55.88	73.58	84.11	100	58.91	38.25	64.91	40.93	22.99	37.8	59.67	52.98	39.94	55.91	MULTIFIDII RT	54.32	75.73	60.36	100	25.06	44.83	47.8	37.79	36.63	51.9	76.7	66.36	34.25	51.79	MULTIFIDII RT
3	2	2	Walking12min	GLUT. MAX. LT	27.56	68.21	47.35	55.33	100	19.77	73.52	21.67	12.54	18.69	34.95	27.57	54.45	57.19	GLUT. MAX. LT	37.99	71.61	58.58	58.91	100	19.36	78.89	27.7	11.51	20.12	35.97	31.3	66.62	72.42	GLUT. MAX. LT	10.69	27.2	14.04	25.06	100	8.09	50.9	6.52	71.52	54.47	33.8	42.16	5.75	9.61	GLUT. MAX. LT
3	2	2	Walking12min	GLUT. MAX. RT	63.8	26.6	55.01	39.14	19.77	100	23.48	71.19	16.76	28.26	42.04	37.64	47.14	52.99	GLUT. MAX. RT	41.8	32.37	35.8	38.25	19.36	100	23.48	66.89	45.11	55.03	50.05	52.3	15.86	29.16	GLUT. MAX. RT	85.18	42.26	71.05	44.83	8.09	100	16.34	79.38	12.38	18.71	34.15	25.73	79.64	69.37	GLUT. MAX. RT
3	2	2	Walking12min	GLUT. MED. LT	31.72	68.88	52.11	60.92	73.52	23.48	100	23.04	15.46	23.6	41.67	33.55	51.34	55.46	GLUT. MED. LT	38.63	76.5	61.88	64.91	78.89	23.48	100	29.87	13.05	22.67	40.06	34.98	60.52	67.9	GLUT. MED. LT	20.56	38.84	19.92	47.8	50.9	16.34	100	14.1	66.28	55.37	47.66	49.38	12.49	20.39	GLUT. MED. LT
3	2	2	Walking12min	GLUT. MED. RT	55.41	24.11	48.82	33.97	21.67	71.19	23.04	100	12.45	21.27	34.62	30.06	53.91	57.32	GLUT. MED. RT	40.28	37.81	35.24	40.93	27.7	66.89	29.87	100	29.82	37.2	44.08	38.98	22.33	41.16	GLUT. MED. RT	68.51	34.26	54.82	37.79	6.52	79.38	14.1	100	10.02	15.19	28.26	21.05	84.3	75.07	GLUT. MED. RT
3	2	2	Walking12min	RECT.ABDOM.LO. LT	24.81	16.96	20.37	22.84	12.54	16.76	15.46	12.45	100	67.39	37.25	47.49	7.05	9.13	RECT.ABDOM.LO. LT	38.57	14.75	25.63	22.99	11.51	45.11	13.05	29.82	100	70.64	43.58	49.54	6.28	11.95	RECT.ABDOM.LO. LT	16.24	39.39	21.4	36.63	71.52	12.38	66.28	10.02	100	73.78	48.35	58.09	8.86	14.64	RECT.ABDOM.LO. LT
3	2	2	Walking12min	RECT.ABDOM.LO. RT	39.54	26.8	34.55	38.24	18.69	28.26	23.6	21.27	67.39	100	58.35	71.02	12.79	16.39	RECT.ABDOM.LO. RT	55.06	25.37	42.42	37.8	20.12	55.03	22.67	37.2	70.64	100	67.36	72.62	11.21	20.46	RECT.ABDOM.LO. RT	24.28	50.41	31.38	51.9	54.47	18.71	55.37	15.19	73.78	100	58.24	78.51	13.51	21.98	RECT.ABDOM.LO. RT
3	2	2	Walking12min	EXT.OBLIQUE LT	56.8	44.76	59.1	60.24	34.95	42.04	41.67	34.62	37.25	58.35	100	77.27	27.33	34.29	EXT.OBLIQUE LT	59.35	44.21	59.66	59.67	35.97	50.05	40.06	44.08	43.58	67.36	100	82.18	20.84	34.59	EXT.OBLIQUE LT	43.21	82.74	51.89	76.7	33.8	34.15	47.66	28.26	48.35	58.24	100	69.87	25.26	39.54	EXT.OBLIQUE LT
3	2	2	Walking12min	EXT.OBLIQUE RT	52.44	37.1	50.42	53.55	27.57	37.64	33.55	30.06	47.49	71.02	77.27	100	20.88	26.41	EXT.OBLIQUE RT	54.84	38.83	53.62	52.98	31.3	52.3	34.98	38.98	49.54	72.62	82.18	100	17.93	30.63	EXT.OBLIQUE RT	33.01	61.26	41.28	66.36	42.16	25.73	49.38	21.05	58.09	78.51	69.87	100	18.78	30.03	EXT.OBLIQUE RT
3	2	2	Walking12min	INT.OBLIQUE LT	38.83	49.85	47.33	43	54.45	47.14	51.34	53.91	7.05	12.79	27.33	20.88	100	74.86	INT.OBLIQUE LT	22.25	56.99	36.14	39.94	66.62	15.86	60.52	22.33	6.28	11.21	20.84	17.93	100	65.68	INT.OBLIQUE LT	68.23	31.66	55.78	34.25	5.75	79.64	12.49	84.3	8.86	13.51	25.26	18.78	100	73.18	INT.OBLIQUE LT
3	2	2	Walking12min	INT.OBLIQUE RT	45.57	54.96	54.93	49.2	57.19	52.99	55.46	57.32	9.13	16.39	34.29	26.41	74.86	100	INT.OBLIQUE RT	37.84	67.11	54.21	55.91	72.42	29.16	67.9	41.16	11.95	20.46	34.59	30.63	65.68	100	INT.OBLIQUE RT	71.95	44.99	68.3	51.79	9.61	69.37	20.39	75.07	14.64	21.98	39.54	30.03	73.18	100	INT.OBLIQUE RT
3	2	2	Postwalking	LUMBAR ES LT	100	38.82	63.3	55.12	29.93	55.75	24	44.37	16.96	24.96	37.6	34.7	31.4	36.47	LUMBAR ES LT	100	22.95	51.2	35.18	41.52	25.63	36.89	27.83	24.02	33.58	61.87	46.34	45.77	45.08	LUMBAR ES LT	100	35.58	70.39	41.85	7.74	63.47	6.76	58.29	7.62	13.55	22.22	23.02	36.86	46.49	LUMBAR ES LT
3	2	2	Postwalking	LUMBAR ES RT	38.82	100	57.39	60.7	56.74	30.79	45.23	30.95	19.42	28.89	44.84	40.19	34.83	41.02	LUMBAR ES RT	22.95	100	71.63	59.7	62	3.66	51.22	5.21	3.34	6.95	18.41	12.06	27.1	30.47	LUMBAR ES RT	35.58	100	50.52	69.23	15.42	48.3	21.41	62.87	16.79	29.21	52.78	40.99	55.56	47.33	LUMBAR ES RT
3	2	2	Postwalking	MULTIFIDII LT	63.3	57.39	100	63.06	53.64	49.79	40.96	41.5	17.25	26.18	42.41	38.09	40.44	47.19	MULTIFIDII LT	51.2	71.63	100	55.86	79.04	13.61	66.68	12.67	12.91	17.86	38.4	25.37	49.63	52.92	MULTIFIDII LT	70.39	50.52	100	50.11	11.08	82.9	10.39	60.88	10.64	19.27	32.32	31.08	48.59	59.01	MULTIFIDII LT
3	2	2	Postwalking	MULTIFIDII RT	55.12	60.7	63.06	100	46.19	47.88	37.48	41.06	26.57	36.86	49.49	45.73	34.09	39.69	MULTIFIDII RT	35.18	59.7	55.86	100	59.64	20.49	55.41	16.52	19.92	26.38	31.89	28.1	28.39	31.52	MULTIFIDII RT	41.85	69.23	50.11	100	21.68	49.46	29.31	58.32	20.13	34.92	47.77	37.53	47.71	37.02	MULTIFIDII RT
3	2	2	Postwalking	GLUT. MAX. LT	29.93	56.74	53.64	46.19	100	13.16	61.56	16.28	21.98	27.36	41.28	37.74	35.6	40.94	GLUT. MAX. LT	41.52	62	79.04	59.64	100	15.42	84.14	12.04	14.13	20.53	40.34	29.89	51.73	54.02	GLUT. MAX. LT	7.74	15.42	11.08	21.68	100	9.27	33.72	12.08	72.3	67.67	38.04	53.23	9.79	7.19	GLUT. MAX. LT
3	2	2	Postwalking	GLUT. MAX. RT	55.75	30.79	49.79	47.88	13.16	100	12.68	65.96	22.63	31.29	38.78	35.98	31.88	36.3	GLUT. MAX. RT	25.63	3.66	13.61	20.49	15.42	100	14.09	56.99	84.87	78.98	45.01	58.61	8.36	8.21	GLUT. MAX. RT	63.47	48.3	82.9	49.46	9.27	100	7.58	71.27	9.65	18.16	35.99	30.48	57.77	59.55	GLUT. MAX. RT
3	2	2	Postwalking	GLUT. MED. LT	24	45.23	40.96	37.48	61.56	12.68	100	18.49	15.31	20.89	38.62	32.09	48.93	52.22	GLUT. MED. LT	36.89	51.22	66.68	55.41	84.14	14.09	100	12.6	13.14	19.07	35	28.48	62.42	64.82	GLUT. MED. LT	6.76	21.41	10.39	29.31	33.72	7.58	100	20.13	23.64	32.21	31.14	27.74	33.7	25.62	GLUT. MED. LT
3	2	2	Postwalking	GLUT. MED. RT	44.37	30.95	41.5	41.06	16.28	65.96	18.49	100	18.72	27.3	42.86	37.66	43.31	46.76	GLUT. MED. RT	27.83	5.21	12.67	16.52	12.04	56.99	12.6	100	60.43	58.75	43.13	54.64	11.13	10.93	GLUT. MED. RT	58.29	62.87	60.88	58.32	12.08	71.27	20.13	100	12.26	21.47	44.63	30.59	67.52	64.7	GLUT. MED. RT
3	2	2	Postwalking	RECT.ABDOM.LO. LT	16.96	19.42	17.25	26.57	21.98	22.63	15.31	18.72	100	72.95	39.97	50.45	7.85	9.36	RECT.ABDOM.LO. LT	24.02	3.34	12.91	19.92	14.13	84.87	13.14	60.43	100	79.88	42.47	57.38	7.78	7.64	RECT.ABDOM.LO. LT	7.62	16.79	10.64	20.13	72.3	9.65	23.64	12.26	100	69.7	37.27	50.81	8.55	6.27	RECT.ABDOM.LO. LT
3	2	2	Postwalking	RECT.ABDOM.LO. RT	24.96	28.89	26.18	36.86	27.36	31.29	20.89	27.3	72.95	100	55.94	67.68	12.13	14.5	RECT.ABDOM.LO. RT	33.58	6.95	17.86	26.38	20.53	78.98	19.07	58.75	79.88	100	57.54	69.54	11.44	11.23	RECT.ABDOM.LO. RT	13.55	29.21	19.27	34.92	67.67	18.16	32.21	21.47	69.7	100	59.79	70.18	15.41	11.41	RECT.ABDOM.LO. RT
3	2	2	Postwalking	EXT.OBLIQUE LT	37.6	44.84	42.41	49.49	41.28	38.78	38.62	42.86	39.97	55.94	100	75.9	27.87	32.52	EXT.OBLIQUE LT	61.87	18.41	38.4	31.89	40.34	45.01	35	43.13	42.47	57.54	100	76.49	26.12	25.68	EXT.OBLIQUE LT	22.22	52.78	32.32	47.77	38.04	35.99	31.14	44.63	37.27	59.79	100	69.28	32.62	24.76	EXT.OBLIQUE LT
3	2	2	Postwalking	EXT.OBLIQUE RT	34.7	40.19	38.09	45.73	37.74	35.98	32.09	37.66	50.45	67.68	75.9	100	21.18	24.91	EXT.OBLIQUE RT	46.34	12.06	25.37	28.1	29.89	58.61	28.48	54.64	57.38	69.54	76.49	100	18.08	17.77	EXT.OBLIQUE RT	23.02	40.99	31.08	37.53	53.23	30.48	27.74	30.59	50.81	70.18	69.28	100	22.7	16.98	EXT.OBLIQUE RT
3	2	2	Postwalking	INT.OBLIQUE LT	31.4	34.83	40.44	34.09	35.6	31.88	48.93	43.31	7.85	12.13	27.87	21.18	100	74.71	INT.OBLIQUE LT	45.77	27.1	49.63	28.39	51.73	8.36	62.42	11.13	7.78	11.44	26.12	18.08	100	86.99	INT.OBLIQUE LT	36.86	55.56	48.59	47.71	9.79	57.77	33.7	67.52	8.55	15.41	32.62	22.7	100	74.36	INT.OBLIQUE LT
3	2	2	Postwalking	INT.OBLIQUE RT	36.47	41.02	47.19	39.69	40.94	36.3	52.22	46.76	9.36	14.5	32.52	24.91	74.71	100	INT.OBLIQUE RT	45.08	30.47	52.92	31.52	54.02	8.21	64.82	10.93	7.64	11.23	25.68	17.77	86.99	100	INT.OBLIQUE RT	46.49	47.33	59.01	37.02	7.19	59.55	25.62	64.7	6.27	11.41	24.76	16.98	74.36	100	INT.OBLIQUE RT
4	1	2	Prewalking	LUMBAR ES LT	100	36.23	66.85	54.88	33.52	49.8	39.7	37.24	24.98	22.54	38.66	42.7	45.6	40.91	LUMBAR ES LT	100	41.61	68.12	62.05	34.47	48.94	28.14	45.15	28.56	28.09	49.71	48.89	49.68	61.94	LUMBAR ES LT	100	39.27	64.43	77.14	10.88	67.66	34.07	45.25	17.91	14.64	26.71	33.22	54.06	36.35	LUMBAR ES LT
4	1	2	Prewalking	LUMBAR ES RT	36.23	100	50.76	57.97	41.96	38.04	55.51	35.65	24.67	23.94	48.27	53.63	50.35	47.27	LUMBAR ES RT	41.61	100	67.26	67.48	65.01	39.41	50.81	45.37	25.57	17.02	38.76	43.77	42.4	73.58	LUMBAR ES RT	39.27	100	57.5	59.27	38.93	39.23	74.1	42.96	48.43	49.7	71.74	77.73	54.98	20.36	LUMBAR ES RT
4	1	2	Prewalking	MULTIFIDII LT	66.85	50.76	100	68.52	52.4	55.99	54.13	42.51	34.97	29.43	52.99	55.88	51.92	46.18	MULTIFIDII LT	68.12	67.26	100	69.69	61.92	45.9	52.67	52.57	40.84	17.17	49.81	61.82	62.06	77.65	MULTIFIDII LT	64.43	57.5	100	80.97	31.21	67.22	57.25	53.87	39.44	35.12	48.28	47.52	67.86	26.5	MULTIFIDII LT
4	1	2	Prewalking	MULTIFIDII RT	54.88	57.97	68.52	100	50	54.4	51.12	39.44	35.86	32.37	53.24	52.36	46.53	42.46	MULTIFIDII RT	62.05	67.48	69.69	100	57.97	64.3	36.85	64.03	41.74	29.87	62.76	53.16	42.73	57.12	MULTIFIDII RT	77.14	59.27	80.97	100	23.45	72.12	53.37	58.42	31.23	29.96	47.86	51.87	69.81	35.81	MULTIFIDII RT
4	1	2	Prewalking	GLUT. MAX. LT	33.52	41.96	52.4	50	100	31.43	48.48	23.55	52.08	45.63	55.39	48.71	34.5	27.17	GLUT. MAX. LT	34.47	65.01	61.92	57.97	100	57.48	61.89	62.75	50.99	24.4	57.94	63.56	56.83	54.47	GLUT. MAX. LT	10.88	38.93	31.21	23.45	100	17.64	35.9	18.4	73.88	64.87	47.08	31.83	17.93	5.63	GLUT. MAX. LT
4	1	2	Prewalking	GLUT. MAX. RT	49.8	38.04	55.99	54.4	31.43	100	41.05	65.42	29.53	24.81	46.84	46.74	44.34	48	GLUT. MAX. RT	48.94	39.41	45.9	64.3	57.48	100	31.1	82.93	66.94	47.94	92.85	54.07	34.32	32.46	GLUT. MAX. RT	67.66	39.23	67.22	72.12	17.64	100	43.4	72.68	23.27	20.93	32.99	36.56	58.17	36.24	GLUT. MAX. RT
4	1	2	Prewalking	GLUT. MED. LT	39.7	55.51	54.13	51.12	48.48	41.05	100	38.63	28.04	23.63	53.76	64.8	61.01	50.92	GLUT. MED. LT	28.14	50.81	52.67	36.85	61.89	31.1	100	39.3	35.01	11.88	34.26	62.9	68.75	57.59	GLUT. MED. LT	34.07	74.1	57.25	53.37	35.9	43.4	100	49.84	46.71	44.98	76.45	72.24	62.08	23.39	GLUT. MED. LT
4	1	2	Prewalking	GLUT. MED. RT	37.24	35.65	42.51	39.44	23.55	65.42	38.63	100	19.21	15.98	37.86	46.48	49.33	53.73	GLUT. MED. RT	45.15	45.37	52.57	64.03	62.75	82.93	39.3	100	68.21	38.53	81.89	60.21	42.97	41.81	GLUT. MED. RT	45.25	42.96	53.87	58.42	18.4	72.68	49.84	100	25.03	22.85	37.57	44.13	59.12	33.4	GLUT. MED. RT
4	1	2	Prewalking	RECT.ABDOM.LO. LT	24.98	24.67	34.97	35.86	52.08	29.53	28.04	19.21	100	72.17	53.26	33.62	20.12	15.49	RECT.ABDOM.LO. LT	28.56	25.57	40.84	41.74	50.99	66.94	35.01	68.21	100	47.1	71.18	53.63	34.89	24.07	RECT.ABDOM.LO. LT	17.91	48.43	39.44	31.23	73.88	23.27	46.71	25.03	100	74.2	58.22	38.66	24.12	7.76	RECT.ABDOM.LO. LT
4	1	2	Prewalking	RECT.ABDOM.LO. RT	22.54	23.94	29.43	32.37	45.63	24.81	23.63	15.98	72.17	100	47.46	28.88	16.63	12.96	RECT.ABDOM.LO. RT	28.09	17.02	17.17	29.87	24.4	47.94	11.88	38.53	47.1	100	44.08	21.09	12.26	11.32	RECT.ABDOM.LO. RT	14.64	49.7	35.12	29.96	64.87	20.93	44.98	22.85	74.2	100	58.41	42.14	23.1	7.4	RECT.ABDOM.LO. RT
4	1	2	Prewalking	EXT.OBLIQUE LT	38.66	48.27	52.99	53.24	55.39	46.84	53.76	37.86	53.26	47.46	100	65.38	42.31	34.67	EXT.OBLIQUE LT	49.71	38.76	49.81	62.76	57.94	92.85	34.26	81.89	71.18	44.08	100	57.89	37.53	33.72	EXT.OBLIQUE LT	26.71	71.74	48.28	47.86	47.08	32.99	76.45	37.57	58.22	58.41	100	68.47	47.99	17	EXT.OBLIQUE LT
4	1	2	Prewalking	EXT.OBLIQUE RT	42.7	53.63	55.88	52.36	48.71	46.74	64.8	46.48	33.62	28.88	65.38	100	61.72	51.61	EXT.OBLIQUE RT	48.89	43.77	61.82	53.16	63.56	54.07	62.9	60.21	53.63	21.09	57.89	100	71.29	47.61	EXT.OBLIQUE RT	33.22	77.73	47.52	51.87	31.83	36.56	72.24	44.13	38.66	42.14	68.47	100	58.87	25.17	EXT.OBLIQUE RT
4	1	2	Prewalking	INT.OBLIQUE LT	45.6	50.35	51.92	46.53	34.5	44.34	61.01	49.33	20.12	16.63	42.31	61.72	100	65.09	INT.OBLIQUE LT	49.68	42.4	62.06	42.73	56.83	34.32	68.75	42.97	34.89	12.26	37.53	71.29	100	65.71	INT.OBLIQUE LT	54.06	54.98	67.86	69.81	17.93	58.17	62.08	59.12	24.12	23.1	47.99	58.87	100	45.47	INT.OBLIQUE LT
4	1	2	Prewalking	INT.OBLIQUE RT	40.91	47.27	46.18	42.46	27.17	48	50.92	53.73	15.49	12.96	34.67	51.61	65.09	100	INT.OBLIQUE RT	61.94	73.58	77.65	57.12	54.47	32.46	57.59	41.81	24.07	11.32	33.72	47.61	65.71	100	INT.OBLIQUE RT	36.35	20.36	26.5	35.81	5.63	36.24	23.39	33.4	7.76	7.4	17	25.17	45.47	100	INT.OBLIQUE RT
4	1	2	Walking3min	LUMBAR ES LT	100	44.7	69.2	59.1	35.86	41.18	38.31	28.44	26.03	25.63	39.66	45.66	43.79	35.49	LUMBAR ES LT	100	62.66	56.31	36.44	34.65	39.45	24.09	39.38	29.88	30.95	46.63	67.4	50.8	25.98	LUMBAR ES LT	100	21.37	80.76	47.4	42.81	52.25	73.12	46.11	69.18	45.14	37.96	39.84	30.49	5.42	LUMBAR ES LT
4	1	2	Walking3min	LUMBAR ES RT	44.7	100	53.66	59.33	43.33	28.07	50.06	22.85	22.36	22.92	44.73	47.79	47.3	39.16	LUMBAR ES RT	62.66	100	71.05	58.97	42.85	30.77	36.87	55.03	24.19	21.82	40.26	50.62	59.35	45.52	LUMBAR ES RT	21.37	100	20.77	55.61	6.31	50.55	34.21	56.8	22.5	19.84	65.14	48.06	79.89	37.77	LUMBAR ES RT
4	1	2	Walking3min	MULTIFIDII LT	69.2	53.66	100	69.4	51.08	41.61	47.96	28.37	32.85	29.12	48.02	51.16	46.18	36.94	MULTIFIDII LT	56.31	71.05	100	69.7	55.28	40.26	40.38	34.74	29.17	25.87	43.77	49.67	52.04	35.51	MULTIFIDII LT	80.76	20.77	100	45.45	43.88	51.04	71.93	45.23	85.65	61.14	37	46.18	29.68	5.26	MULTIFIDII LT
4	1	2	Walking3min	MULTIFIDII RT	59.1	59.33	69.4	100	49.95	43.72	48.25	29.22	35.98	32.55	53.08	51.43	43.77	34.5	MULTIFIDII RT	36.44	58.97	69.7	100	55.3	40.74	43.85	42.89	20.7	17.42	34.33	37.89	49.75	28.39	MULTIFIDII RT	47.4	55.61	45.45	100	15.6	72.33	54.52	90.17	43.02	29.83	61.58	41.58	73.33	16.46	MULTIFIDII RT
4	1	2	Walking3min	GLUT. MAX. LT	35.86	43.33	51.08	49.95	100	20.78	57.41	15.56	39.86	35.77	48.65	50.02	37.51	25.88	GLUT. MAX. LT	34.65	42.85	55.28	55.3	100	49.22	49.57	37.72	38.31	26.92	54.61	61.26	53.75	29.36	GLUT. MAX. LT	42.81	6.31	43.88	15.6	100	17.57	27.27	15.18	40.88	32.09	11.99	16	9.34	1.51	GLUT. MAX. LT
4	1	2	Walking3min	GLUT. MAX. RT	41.18	28.07	41.61	43.72	20.78	100	25.34	57.85	20.88	17.78	34.25	36.85	38.5	40.29	GLUT. MAX. RT	39.45	30.77	40.26	40.74	49.22	100	20.79	45.28	61.08	57.46	54.86	44.02	24.66	11.98	GLUT. MAX. RT	52.25	50.55	51.04	72.33	17.57	100	73.29	74.73	54.51	47.47	79.65	64.94	67.43	14.6	GLUT. MAX. RT
4	1	2	Walking3min	GLUT. MED. LT	38.31	50.06	47.96	48.25	57.41	25.34	100	23.85	24.37	22.19	46.78	58.5	58.04	42.37	GLUT. MED. LT	24.09	36.87	40.38	43.85	49.57	20.79	100	29.68	15.19	10.72	31.21	41.49	65.98	45.03	GLUT. MED. LT	73.12	34.21	71.93	54.52	27.27	73.29	100	59.55	76.1	69.59	57.54	60.71	47.36	9.17	GLUT. MED. LT
4	1	2	Walking3min	GLUT. MED. RT	28.44	22.85	28.37	29.22	15.56	57.85	23.85	100	11.69	10.31	24.69	32.64	42.9	44.58	GLUT. MED. RT	39.38	55.03	34.74	42.89	37.72	45.28	29.68	100	39.44	37.92	63.19	52.56	42.48	24.04	GLUT. MED. RT	46.11	56.8	45.23	90.17	15.18	74.73	59.55	100	46.75	35.56	62.07	46.05	71.2	16.91	GLUT. MED. RT
4	1	2	Walking3min	RECT.ABDOM.LO. LT	26.03	22.36	32.85	35.98	39.86	20.88	24.37	11.69	100	75.75	52.33	32.82	16.05	11.15	RECT.ABDOM.LO. LT	29.88	24.19	29.17	20.7	38.31	61.08	15.19	39.44	100	77.73	59.9	38.07	20.17	9.67	RECT.ABDOM.LO. LT	69.18	22.5	85.65	43.02	40.88	54.51	76.1	46.75	100	76.01	39.77	50.55	32.01	5.73	RECT.ABDOM.LO. LT
4	1	2	Walking3min	RECT.ABDOM.LO. RT	25.63	22.92	29.12	32.55	35.77	17.78	22.19	10.31	75.75	100	48.96	29.76	14.23	9.9	RECT.ABDOM.LO. RT	30.95	21.82	25.87	17.42	26.92	57.46	10.72	37.92	77.73	100	48.54	30.05	15.56	7.36	RECT.ABDOM.LO. RT	45.14	19.84	61.14	29.83	32.09	47.47	69.59	35.56	76.01	100	35.48	45.42	28.41	5	RECT.ABDOM.LO. RT
4	1	2	Walking3min	EXT.OBLIQUE LT	39.66	44.73	48.02	53.08	48.65	34.25	46.78	24.69	52.33	48.96	100	64.94	36.77	26.45	EXT.OBLIQUE LT	46.63	40.26	43.77	34.33	54.61	54.86	31.21	63.19	59.9	48.54	100	69.92	41.4	20.48	EXT.OBLIQUE LT	37.96	65.14	37	61.58	11.99	79.65	57.54	62.07	39.77	35.48	100	78.82	82.84	21.25	EXT.OBLIQUE LT
4	1	2	Walking3min	EXT.OBLIQUE RT	45.66	47.79	51.16	51.43	50.02	36.85	58.5	32.64	32.82	29.76	64.94	100	56.44	42.39	EXT.OBLIQUE RT	67.4	50.62	49.67	37.89	61.26	44.02	41.49	52.56	38.07	30.05	69.92	100	62	30.6	EXT.OBLIQUE RT	39.84	48.06	46.18	41.58	16	64.94	60.71	46.05	50.55	45.42	78.82	100	62.64	16.05	EXT.OBLIQUE RT
4	1	2	Walking3min	INT.OBLIQUE LT	43.79	47.3	46.18	43.77	37.51	38.5	58.04	42.9	16.05	14.23	36.77	56.44	100	65.82	INT.OBLIQUE LT	50.8	59.35	52.04	49.75	53.75	24.66	65.98	42.48	20.17	15.56	41.4	62	100	56.39	INT.OBLIQUE LT	30.49	79.89	29.68	73.33	9.34	67.43	47.36	71.2	32.01	28.41	82.84	62.64	100	26.82	INT.OBLIQUE LT
4	1	2	Walking3min	INT.OBLIQUE RT	35.49	39.16	36.94	34.5	25.88	40.29	42.37	44.58	11.15	9.9	26.45	42.39	65.82	100	INT.OBLIQUE RT	25.98	45.52	35.51	28.39	29.36	11.98	45.03	24.04	9.67	7.36	20.48	30.6	56.39	100	INT.OBLIQUE RT	5.42	37.77	5.26	16.46	1.51	14.6	9.17	16.91	5.73	5	21.25	16.05	26.82	100	INT.OBLIQUE RT
4	1	2	Walking6min	LUMBAR ES LT	100	46.09	68.67	61.36	39.2	39.73	41.13	28.36	24.92	23.76	39.85	45.39	44.46	36.13	LUMBAR ES LT	100	37.31	81.38	47.65	33.38	30.04	25.26	35.67	30.46	32.77	42.32	55.98	45.73	51.92	LUMBAR ES LT	100	14.06	76.59	35.2	68.93	22.56	28.24	3.71	59.57	30.28	46.15	15.61	9.16	3.95	LUMBAR ES LT
4	1	2	Walking6min	LUMBAR ES RT	46.09	100	54.11	59.32	46.9	27.89	52.56	23.17	22.45	22.59	43.66	47.18	46.75	39.44	LUMBAR ES RT	37.31	100	49.2	44.36	48.21	20.08	48.43	33.67	17	16.01	38.78	45.14	33.08	41.24	LUMBAR ES RT	14.06	100	19.26	42.89	23.28	47.77	57.79	65.38	19.26	15.57	39.49	54.72	72.02	42.1	LUMBAR ES RT
4	1	2	Walking6min	MULTIFIDII LT	68.67	54.11	100	70.21	50.45	41.18	47.65	29.06	31	27.11	46.32	50.19	45.59	37.12	MULTIFIDII LT	81.38	49.2	100	58.77	46.64	35.74	37.44	43.72	30.89	26.46	50.37	63.92	55.11	65.53	MULTIFIDII LT	76.59	19.26	100	50.03	75.48	26.24	37.64	8.08	53.33	28.48	60.46	21.32	12.68	5.53	MULTIFIDII LT
4	1	2	Walking6min	MULTIFIDII RT	61.36	59.32	70.21	100	51.52	42.68	48.4	28.58	34.66	30.78	52.1	51.57	45.02	35.71	MULTIFIDII RT	47.65	44.36	58.77	100	44.12	57.92	29.44	42.99	52.21	40.55	56.48	49.08	27.24	37.1	MULTIFIDII RT	35.2	42.89	50.03	100	53.16	38.29	68.93	20.29	45.95	38.8	77.58	46.91	29.62	13.6	MULTIFIDII RT
4	1	2	Walking6min	GLUT. MAX. LT	39.2	46.9	50.45	51.52	100	21.23	57.71	16	38.99	34.11	48.51	50.05	39.56	27.23	GLUT. MAX. LT	33.38	48.21	46.64	44.12	100	34.28	64	39.26	28.44	21.77	38.65	55.89	52.17	58.5	GLUT. MAX. LT	68.93	23.28	75.48	53.16	100	32.8	44.53	7.96	79.77	58.77	69.74	25.7	15.44	6.78	GLUT. MAX. LT
4	1	2	Walking6min	GLUT. MAX. RT	39.73	27.89	41.18	42.68	21.23	100	25.95	61.74	20.81	17.4	33.63	37.84	39.77	42.56	GLUT. MAX. RT	30.04	20.08	35.74	57.92	34.28	100	17.92	44.52	77.84	60.11	66.49	41.07	15.97	21.61	GLUT. MAX. RT	22.56	47.77	26.24	38.29	32.8	100	70.83	51.27	25.72	17.52	39.55	61.28	52.23	25.84	GLUT. MAX. RT
4	1	2	Walking6min	GLUT. MED. LT	41.13	52.56	47.65	48.4	57.71	25.95	100	23.95	23.06	20.16	43.14	54.37	56.28	42.28	GLUT. MED. LT	25.26	48.43	37.44	29.44	64	17.92	100	27.84	15.16	13.18	25.4	40.45	51.43	56.73	GLUT. MED. LT	28.24	57.79	37.64	68.93	44.53	70.83	100	40.1	37.63	31.03	65.28	67.63	45.2	21.84	GLUT. MED. LT
4	1	2	Walking6min	GLUT. MED. RT	28.36	23.17	29.06	28.58	16	61.74	23.95	100	11.6	9.77	23.95	33.73	42.66	45.11	GLUT. MED. RT	35.67	33.67	43.72	42.99	39.26	44.52	27.84	100	40.42	36.36	66.63	68.07	31.02	38.04	GLUT. MED. RT	3.71	65.38	8.08	20.29	7.96	51.27	40.1	100	2.81	-1.73	15.97	45.32	83.16	50.71	GLUT. MED. RT
4	1	2	Walking6min	RECT.ABDOM.LO. LT	24.92	22.45	31	34.66	38.99	20.81	23.06	11.6	100	73.26	54.27	33.66	17.03	11.53	RECT.ABDOM.LO. LT	30.46	17	30.89	52.21	28.44	77.84	15.16	40.42	100	72.99	66.86	35.03	13.31	18.11	RECT.ABDOM.LO. LT	59.57	19.26	53.33	45.95	79.77	25.72	37.63	2.81	100	78.53	60.44	21.31	12.67	5.52	RECT.ABDOM.LO. LT
4	1	2	Walking6min	RECT.ABDOM.LO. RT	23.76	22.59	27.11	30.78	34.11	17.4	20.16	9.77	73.26	100	49.89	29.29	14.37	9.63	RECT.ABDOM.LO. RT	32.77	16.01	26.46	40.55	21.77	60.11	13.18	36.36	72.99	100	59.35	30.11	11.23	15.35	RECT.ABDOM.LO. RT	30.28	15.57	28.48	38.8	58.77	17.52	31.03	-1.73	78.53	100	51.11	17.27	10.18	4.4	RECT.ABDOM.LO. RT
4	1	2	Walking6min	EXT.OBLIQUE LT	39.85	43.66	46.32	52.1	48.51	33.63	43.14	23.95	54.27	49.89	100	63.2	36.03	25.53	EXT.OBLIQUE LT	42.32	38.78	50.37	56.48	38.65	66.49	25.4	66.63	66.86	59.35	100	59.17	24.72	32.91	EXT.OBLIQUE LT	46.15	39.49	60.46	77.58	69.74	39.55	65.28	15.97	60.44	51.11	100	43.19	27.02	12.31	EXT.OBLIQUE LT
4	1	2	Walking6min	EXT.OBLIQUE RT	45.39	47.18	50.19	51.57	50.05	37.84	54.37	33.73	33.66	29.29	63.2	100	55.72	41.58	EXT.OBLIQUE RT	55.98	45.14	63.92	49.08	55.89	41.07	40.45	68.07	35.03	30.11	59.17	100	50.05	61.55	EXT.OBLIQUE RT	15.61	54.72	21.32	46.91	25.7	61.28	67.63	45.32	21.31	17.27	43.19	100	66.31	38.47	EXT.OBLIQUE RT
4	1	2	Walking6min	INT.OBLIQUE LT	44.46	46.75	45.59	45.02	39.56	39.77	56.28	42.66	17.03	14.37	36.03	55.72	100	65.22	INT.OBLIQUE LT	45.73	33.08	55.11	27.24	52.17	15.97	51.43	31.02	13.31	11.23	24.72	50.05	100	71.72	INT.OBLIQUE LT	9.16	72.02	12.68	29.62	15.44	52.23	45.2	83.16	12.67	10.18	27.02	66.31	100	59.14	INT.OBLIQUE LT
4	1	2	Walking6min	INT.OBLIQUE RT	36.13	39.44	37.12	35.71	27.23	42.56	42.28	45.11	11.53	9.63	25.53	41.58	65.22	100	INT.OBLIQUE RT	51.92	41.24	65.53	37.1	58.5	21.61	56.73	38.04	18.11	15.35	32.91	61.55	71.72	100	INT.OBLIQUE RT	3.95	42.1	5.53	13.6	6.78	25.84	21.84	50.71	5.52	4.4	12.31	38.47	59.14	100	INT.OBLIQUE RT
4	1	2	Walking9min	LUMBAR ES LT	100	44.44	71.1	56.81	38.34	43.97	43.03	32.84	23.92	23.14	39.95	48.16	49.3	40.23	LUMBAR ES LT	100	45.94	72.72	42.18	35.77	26.28	44.63	42.55	23.03	17.41	30.85	68.94	58.16	43.54	LUMBAR ES LT	100	63.96	75.84	73.86	34.64	58.22	62.49	46.43	16.17	16.52	31.27	72.3	61.44	42.08	LUMBAR ES LT
4	1	2	Walking9min	LUMBAR ES RT	44.44	100	53.68	61.87	46.58	30.75	52.42	25.99	21.47	21.59	43.9	49.26	49.16	42.38	LUMBAR ES RT	45.94	100	54.2	62.09	58.65	33.07	47.34	39.74	25.85	23.88	54.41	57.92	42.54	39.43	LUMBAR ES RT	63.96	100	47.88	74.82	25.06	41.52	48.28	30.36	11.34	11.59	22.49	56.11	70.79	56.09	LUMBAR ES RT
4	1	2	Walking9min	MULTIFIDII LT	71.1	53.68	100	67.19	50.9	45.36	50.17	32.76	28.4	26.19	45.96	51.88	49.75	40.43	MULTIFIDII LT	72.72	54.2	100	59.92	56.19	42.84	47.25	48.49	35.27	32.31	54.77	75.97	47.01	42.34	MULTIFIDII LT	75.84	47.88	100	70.99	29.74	65.44	42.19	44.76	12.75	14.13	23.9	58.76	57.06	41.44	MULTIFIDII LT
4	1	2	Walking9min	MULTIFIDII RT	56.81	61.87	67.19	100	51.36	44.61	48.83	29.83	33.75	31.16	52.72	53.76	45.7	36.19	MULTIFIDII RT	42.18	62.09	59.92	100	51.73	43.61	36.06	38.51	32.6	29.6	51.86	48.09	30.33	27.75	MULTIFIDII RT	73.86	74.82	70.99	100	27.58	54.43	51.45	37.26	12.58	12.86	24.8	60.18	80.1	51.05	MULTIFIDII RT
4	1	2	Walking9min	GLUT. MAX. LT	38.34	46.58	50.9	51.36	100	23.56	56.47	18.22	38.02	34.96	50.96	52.62	40.06	28.14	GLUT. MAX. LT	35.77	58.65	56.19	51.73	100	41.68	61.38	54.42	35.39	32.47	76.8	71.91	39.46	40.51	GLUT. MAX. LT	34.64	25.06	29.74	27.58	100	18.42	62.08	8.9	59.13	60.1	82.64	53.68	25.8	10.57	GLUT. MAX. LT
4	1	2	Walking9min	GLUT. MAX. RT	43.97	30.75	45.36	44.61	23.56	100	27.68	57.54	22.15	19.95	36.36	38.19	39.43	39.81	GLUT. MAX. RT	26.28	33.07	42.84	43.61	41.68	100	22.29	43.12	71.89	67.05	54.24	29.89	16.73	14.19	GLUT. MAX. RT	58.22	41.52	65.44	54.43	18.42	100	29.58	61.21	8.66	8.85	16.34	39.86	55.73	61.22	GLUT. MAX. RT
4	1	2	Walking9min	GLUT. MED. LT	43.03	52.42	50.17	48.83	56.47	27.68	100	26.91	22.11	20.21	43.73	55.48	59.26	45.91	GLUT. MED. LT	44.63	47.34	47.25	36.06	61.38	22.29	100	44.25	17.41	15.81	43.49	68.06	63.54	65.26	GLUT. MED. LT	62.49	48.28	42.19	51.45	62.08	29.58	100	19.06	31.78	32.41	56.93	80.75	49.52	22.07	GLUT. MED. LT
4	1	2	Walking9min	GLUT. MED. RT	32.84	25.99	32.76	29.83	18.22	57.54	26.91	100	12.45	11.27	26.25	34.48	45.99	46.35	GLUT. MED. RT	42.55	39.74	48.49	38.51	54.42	43.12	44.25	100	34.14	32.27	57.86	54.48	40.91	33.64	GLUT. MED. RT	46.43	30.36	44.76	37.26	8.9	61.21	19.06	100	0.47	0.53	6.97	28.01	29.02	66.52	GLUT. MED. RT
4	1	2	Walking9min	RECT.ABDOM.LO. LT	23.92	21.47	28.4	33.75	38.02	22.15	22.11	12.45	100	75.04	52.16	34.34	15.96	10.87	RECT.ABDOM.LO. LT	23.03	25.85	35.27	32.6	35.39	71.89	17.41	34.14	100	80.58	49.85	23.57	12.62	10.97	RECT.ABDOM.LO. LT	16.17	11.34	12.75	12.58	59.13	8.66	31.78	0.47	100	82.79	63.38	26.69	11.71	4.58	RECT.ABDOM.LO. LT
4	1	2	Walking9min	RECT.ABDOM.LO. RT	23.14	21.59	26.19	31.16	34.96	19.95	20.21	11.27	75.04	100	49.89	31.48	14.29	9.73	RECT.ABDOM.LO. RT	17.41	23.88	32.31	29.6	32.47	67.05	15.81	32.27	80.58	100	47.19	21.46	10.96	9.93	RECT.ABDOM.LO. RT	16.52	11.59	14.13	12.86	60.1	8.85	32.41	0.53	82.79	100	59.79	27.23	11.97	4.68	RECT.ABDOM.LO. RT
4	1	2	Walking9min	EXT.OBLIQUE LT	39.95	43.9	45.96	52.72	50.96	36.36	43.73	26.25	52.16	49.89	100	65.33	36.05	25.76	EXT.OBLIQUE LT	30.85	54.41	54.77	51.86	76.8	54.24	43.49	57.86	49.85	47.19	100	54.54	29.63	28.93	EXT.OBLIQUE LT	31.27	22.49	23.9	24.8	82.64	16.34	56.93	6.97	63.38	59.79	100	49.01	23.17	9.41	EXT.OBLIQUE LT
4	1	2	Walking9min	EXT.OBLIQUE RT	48.16	49.26	51.88	53.76	52.62	38.19	55.48	34.48	34.34	31.48	65.33	100	53.6	40.23	EXT.OBLIQUE RT	68.94	57.92	75.97	48.09	71.91	29.89	68.06	54.48	23.57	21.46	54.54	100	60.87	57.33	EXT.OBLIQUE RT	72.3	56.11	58.76	60.18	53.68	39.86	80.75	28.01	26.69	27.23	49.01	100	54.5	26.41	EXT.OBLIQUE RT
4	1	2	Walking9min	INT.OBLIQUE LT	49.3	49.16	49.75	45.7	40.06	39.43	59.26	45.99	15.96	14.29	36.05	53.6	100	66.42	INT.OBLIQUE LT	58.16	42.54	47.01	30.33	39.46	16.73	63.54	40.91	12.62	10.96	29.63	60.87	100	65.63	INT.OBLIQUE LT	61.44	70.79	57.06	80.1	25.8	55.73	49.52	29.02	11.71	11.97	23.17	54.5	100	51.22	INT.OBLIQUE LT
4	1	2	Walking9min	INT.OBLIQUE RT	40.23	42.38	40.43	36.19	28.14	39.81	45.91	46.35	10.87	9.73	25.76	40.23	66.42	100	INT.OBLIQUE RT	43.54	39.43	42.34	27.75	40.51	14.19	65.26	33.64	10.97	9.93	28.93	57.33	65.63	100	INT.OBLIQUE RT	42.08	56.09	41.44	51.05	10.57	61.22	22.07	66.52	4.58	4.68	9.41	26.41	51.22	100	INT.OBLIQUE RT
4	1	2	Walking12min	LUMBAR ES LT	100	48.38	69.19	60.42	41.24	39.63	41.96	28.14	24.53	24.08	39.03	44.18	43.36	35.78	LUMBAR ES LT	100	38.08	67.26	62.38	38.49	44.25	40.87	39.89	31.37	24.51	37.17	45.11	54.33	39.11	LUMBAR ES LT	100	41.75	73.98	77.74	76	33.39	74.2	53.87	56.89	76.78	60.47	43.21	39.32	15.16	LUMBAR ES LT
4	1	2	Walking12min	LUMBAR ES RT	48.38	100	56.87	58.57	46.02	28.62	50.22	23.48	21.67	22.56	44.35	46.71	45.85	37.82	LUMBAR ES RT	38.08	100	60.42	63.23	49.18	25.12	65.15	14.1	13.87	10.17	18.01	25.11	39.14	48.66	LUMBAR ES RT	41.75	100	29.87	54.1	27.84	10.04	61.8	65.16	18.98	28.23	72.44	79.29	80.51	47.43	LUMBAR ES RT
4	1	2	Walking12min	MULTIFIDII LT	69.19	56.87	100	68.05	52.61	44.17	48.58	29.77	29.15	26.44	45.31	48.86	45.52	37.84	MULTIFIDII LT	67.26	60.42	100	86.27	52.22	43.15	53.57	32.61	26.2	19.19	33.21	45.97	49.35	48.03	MULTIFIDII LT	73.98	29.87	100	64.27	86.4	46.28	56.38	49.54	71.84	73.06	44.77	31	28.01	10.35	MULTIFIDII LT
4	1	2	Walking12min	MULTIFIDII RT	60.42	58.57	68.05	100	51.22	44.27	44.88	29.27	34.68	31.92	52.5	51.77	41.64	33.51	MULTIFIDII RT	62.38	63.23	86.27	100	51.31	46.6	53.39	32.2	28.45	21.23	36.75	41.53	45.08	42.65	MULTIFIDII RT	77.74	54.1	64.27	100	60.73	24.95	83.35	73.98	44.09	61.43	71.2	55.84	51.19	20.67	MULTIFIDII RT
4	1	2	Walking12min	GLUT. MAX. LT	41.24	46.02	52.61	51.22	100	21.31	58.19	16.63	37.35	34.43	50.21	52.1	39.66	27.83	GLUT. MAX. LT	38.49	49.18	52.22	51.31	100	46.83	62.85	36.38	29.45	22.38	39.96	64.22	63.45	42.95	GLUT. MAX. LT	76	27.84	86.4	60.73	100	49.27	53.11	45.33	78.68	85.42	41.98	28.91	26.09	9.57	GLUT. MAX. LT
4	1	2	Walking12min	GLUT. MAX. RT	39.63	28.62	44.17	44.27	21.31	100	23.4	59.55	20.25	17.8	33.3	37.85	39.47	42.8	GLUT. MAX. RT	44.25	25.12	43.15	46.6	46.83	100	27.22	45.67	67.33	52.3	71.41	56.66	28.19	17.7	GLUT. MAX. RT	33.39	10.04	46.28	24.95	49.27	100	21.14	18.04	67.03	46.54	15.98	10.47	9.35	3.23	GLUT. MAX. RT
4	1	2	Walking12min	GLUT. MED. LT	41.96	50.22	48.58	44.88	58.19	23.4	100	23.19	22.32	20.84	43.7	56.87	58.81	44.51	GLUT. MED. LT	40.87	65.15	53.57	53.39	62.85	27.22	100	29.85	15.18	11.24	23.59	45.14	62.68	60.06	GLUT. MED. LT	74.2	61.8	56.38	83.35	53.11	21.14	100	63.18	37.99	53.75	84.45	63.69	58.65	24.41	GLUT. MED. LT
4	1	2	Walking12min	GLUT. MED. RT	28.14	23.48	29.77	29.27	16.63	59.55	23.19	100	11.08	10.09	24.11	32.77	44.37	46.12	GLUT. MED. RT	39.89	14.1	32.61	32.2	36.38	45.67	29.85	100	27.58	20.68	36.45	49.23	49.25	30.26	GLUT. MED. RT	53.87	65.16	49.54	73.98	45.33	18.04	63.18	100	32.87	41.95	57.84	53.57	66.19	28.43	GLUT. MED. RT
4	1	2	Walking12min	RECT.ABDOM.LO. LT	24.53	21.67	29.15	34.68	37.35	20.25	22.32	11.08	100	76.48	50.87	31.33	15.01	10.56	RECT.ABDOM.LO. LT	31.37	13.87	26.2	28.45	29.45	67.33	15.18	27.58	100	81.17	69.16	37.96	15.62	9.55	RECT.ABDOM.LO. LT	56.89	18.98	71.84	44.09	78.68	67.03	37.99	32.87	100	74.47	29.39	19.75	17.73	6.31	RECT.ABDOM.LO. LT
4	1	2	Walking12min	RECT.ABDOM.LO. RT	24.08	22.56	26.44	31.92	34.43	17.8	20.84	10.09	76.48	100	48.9	29.04	13.72	9.63	RECT.ABDOM.LO. RT	24.51	10.17	19.19	21.23	22.38	52.3	11.24	20.68	81.17	100	57.18	29.04	11.57	7.02	RECT.ABDOM.LO. RT	76.78	28.23	73.06	61.43	85.42	46.54	53.75	41.95	74.47	100	42.53	29.31	26.47	9.72	RECT.ABDOM.LO. RT
4	1	2	Walking12min	EXT.OBLIQUE LT	39.03	44.35	45.31	52.5	50.21	33.3	43.7	24.11	50.87	48.9	100	64.77	35.57	26.05	EXT.OBLIQUE LT	37.17	18.01	33.21	36.75	39.96	71.41	23.59	36.45	69.16	57.18	100	59.58	26.6	16.65	EXT.OBLIQUE LT	60.47	72.44	44.77	71.2	41.98	15.98	84.45	57.84	29.39	42.53	100	77.74	65.75	31.82	EXT.OBLIQUE LT
4	1	2	Walking12min	EXT.OBLIQUE RT	44.18	46.71	48.86	51.77	52.1	37.85	56.87	32.77	31.33	29.04	64.77	100	55.11	42.36	EXT.OBLIQUE RT	45.11	25.11	45.97	41.53	64.22	56.66	45.14	49.23	37.96	29.04	59.58	100	52.16	35.26	EXT.OBLIQUE RT	43.21	79.29	31	55.84	28.91	10.47	63.69	53.57	19.75	29.31	77.74	100	65.72	45.86	EXT.OBLIQUE RT
4	1	2	Walking12min	INT.OBLIQUE LT	43.36	45.85	45.52	41.64	39.66	39.47	58.81	44.37	15.01	13.72	35.57	55.11	100	66.19	INT.OBLIQUE LT	54.33	39.14	49.35	45.08	63.45	28.19	62.68	49.25	15.62	11.57	26.6	52.16	100	66.84	INT.OBLIQUE LT	39.32	80.51	28.01	51.19	26.09	9.35	58.65	66.19	17.73	26.47	65.75	65.72	100	50.19	INT.OBLIQUE LT
4	1	2	Walking12min	INT.OBLIQUE RT	35.78	37.82	37.84	33.51	27.83	42.8	44.51	46.12	10.56	9.63	26.05	42.36	66.19	100	INT.OBLIQUE RT	39.11	48.66	48.03	42.65	42.95	17.7	60.06	30.26	9.55	7.02	16.65	35.26	66.84	100	INT.OBLIQUE RT	15.16	47.43	10.35	20.67	9.57	3.23	24.41	28.43	6.31	9.72	31.82	45.86	50.19	100	INT.OBLIQUE RT
4	1	2	Postwalking	LUMBAR ES LT	100	39.53	66.32	58.58	36.83	43.79	37.91	29.36	25.42	22.97	38.7	43.44	47	37.48	LUMBAR ES LT	100	24.97	65.1	34.17	36.47	33.53	45.13	36.37	32.43	27.88	64.45	67.04	42.97	44.19	LUMBAR ES LT	100	12.43	43.88	29.55	36.59	-14.01	24.8	-81.74	76.26	80.38	49.53	32.07	26.38	3.98	LUMBAR ES LT
4	1	2	Postwalking	LUMBAR ES RT	39.53	100	53.19	57.35	47.24	30.46	50.83	26.51	22.66	20.86	44.96	49.6	48.53	40.69	LUMBAR ES RT	24.97	100	56.86	86.14	66.55	33.22	47.28	30.96	20.57	17.64	45.24	33.52	44.3	45.05	LUMBAR ES RT	12.43	100	12.55	14.36	6.02	-61.48	12.45	-191.44	-10.94	1.1	16.89	16.32	13.3	1.89	LUMBAR ES RT
4	1	2	Postwalking	MULTIFIDII LT	66.32	53.19	100	70.74	57.56	47.61	53.73	32.93	32.86	26.64	51.8	56.34	53.21	42.34	MULTIFIDII LT	65.1	56.86	100	63.68	77.04	49.3	66.71	46.23	28.14	22.27	71.94	68.97	56	56.42	MULTIFIDII LT	43.88	12.55	100	50.04	83.59	64.87	65.16	39.12	42.8	47.29	91.38	69.53	50.13	12.96	MULTIFIDII LT
4	1	2	Postwalking	MULTIFIDII RT	58.58	57.35	70.74	100	53.78	48.39	47.12	31.92	37.2	31.92	55.01	53.71	47.64	37.64	MULTIFIDII RT	34.17	86.14	63.68	100	70.24	51.58	46.99	42.9	32.08	26.73	59.9	44.39	48.96	48.18	MULTIFIDII RT	29.55	14.36	50.04	100	37.37	15.51	49.48	7.51	27.75	30.98	53.93	72.23	93.41	20.96	MULTIFIDII RT
4	1	2	Postwalking	GLUT. MAX. LT	36.83	47.24	57.56	53.78	100	24.86	57.44	17.26	42.56	37.35	53.51	50.88	36.56	26.48	GLUT. MAX. LT	36.47	66.55	77.04	70.24	100	53.93	60.28	44.48	33	27.45	60.69	48.85	45.72	49.23	GLUT. MAX. LT	36.59	6.02	83.59	37.37	100	68.9	63.91	35.61	43.54	46.35	74.22	58.07	38.48	12.62	GLUT. MAX. LT
4	1	2	Postwalking	GLUT. MAX. RT	43.79	30.46	47.61	48.39	24.86	100	27.71	57.97	22.77	17.92	35.96	38.72	43.85	43.72	GLUT. MAX. RT	33.53	33.22	49.3	51.58	53.93	100	27.07	51.04	57.54	47.75	65.42	47.95	28.15	28.19	GLUT. MAX. RT	-14.01	-61.48	64.87	15.51	68.9	100	39.59	41.55	-0.67	1.41	51.94	36.47	18.72	6.84	GLUT. MAX. RT
4	1	2	Postwalking	GLUT. MED. LT	37.91	50.83	53.73	47.12	57.44	27.71	100	25	27.21	22.52	50.15	60.25	54.19	41.04	GLUT. MED. LT	45.13	47.28	66.71	46.99	60.28	27.07	100	27.79	11.73	7.15	42.03	46.46	49.94	61.27	GLUT. MED. LT	24.8	12.45	65.16	49.48	63.91	39.59	100	22.54	23.25	26.03	60.09	68.26	50.21	25.08	GLUT. MED. LT
4	1	2	Postwalking	GLUT. MED. RT	29.36	26.51	32.93	31.92	17.26	57.97	25	100	13.23	10.29	27.02	36.8	48.89	50.58	GLUT. MED. RT	36.37	30.96	46.23	42.9	44.48	51.04	27.79	100	29.7	25.01	55.77	54.44	57.19	42.97	GLUT. MED. RT	-81.74	-191.44	39.12	7.51	35.61	41.55	22.54	100	-63.82	-56.32	38.95	28.75	12.55	3.58	GLUT. MED. RT
4	1	2	Postwalking	RECT.ABDOM.LO. LT	25.42	22.66	32.86	37.2	42.56	22.77	27.21	13.23	100	73.27	54.17	34.24	17.7	12.61	RECT.ABDOM.LO. LT	32.43	20.57	28.14	32.08	33	57.54	11.73	29.7	100	67.78	43.81	26.79	13.44	13.53	RECT.ABDOM.LO. LT	76.26	-10.94	42.8	27.75	43.54	-0.67	23.25	-63.82	100	93.57	46.9	30.15	24.74	3.7	RECT.ABDOM.LO. LT
4	1	2	Postwalking	RECT.ABDOM.LO. RT	22.97	20.86	26.64	31.92	37.35	17.92	22.52	10.29	73.27	100	46.85	28.02	14.07	9.94	RECT.ABDOM.LO. RT	27.88	17.64	22.27	26.73	27.45	47.75	7.15	25.01	67.78	100	37.38	22.5	11.15	11.23	RECT.ABDOM.LO. RT	80.38	1.1	47.29	30.98	46.35	1.41	26.03	-56.32	93.57	100	51.68	33.59	27.68	4.2	RECT.ABDOM.LO. RT
4	1	2	Postwalking	EXT.OBLIQUE LT	38.7	44.96	51.8	55.01	53.51	35.96	50.15	27.02	54.17	46.85	100	64.99	37.96	28.06	EXT.OBLIQUE LT	64.45	45.24	71.94	59.9	60.69	65.42	42.03	55.77	43.81	37.38	100	65.2	40.79	41.11	EXT.OBLIQUE LT	49.53	16.89	91.38	53.93	74.22	51.94	60.09	38.95	46.9	51.68	100	70.98	53.51	11.6	EXT.OBLIQUE LT
4	1	2	Postwalking	EXT.OBLIQUE RT	43.44	49.6	56.34	53.71	50.88	38.72	60.25	36.8	34.24	28.02	64.99	100	57.11	44.29	EXT.OBLIQUE RT	67.04	33.52	68.97	44.39	48.85	47.95	46.46	54.44	26.79	22.5	65.2	100	63.56	61.86	EXT.OBLIQUE RT	32.07	16.32	69.53	72.23	58.07	36.47	68.26	28.75	30.15	33.59	70.98	100	72.33	19.22	EXT.OBLIQUE RT
4	1	2	Postwalking	INT.OBLIQUE LT	47	48.53	53.21	47.64	36.56	43.85	54.19	48.89	17.7	14.07	37.96	57.11	100	67.83	INT.OBLIQUE LT	42.97	44.3	56	48.96	45.72	28.15	49.94	57.19	13.44	11.15	40.79	63.56	100	75.35	INT.OBLIQUE LT	26.38	13.3	50.13	93.41	38.48	18.72	50.21	12.55	24.74	27.68	53.51	72.33	100	23.57	INT.OBLIQUE LT
4	1	2	Postwalking	INT.OBLIQUE RT	37.48	40.69	42.34	37.64	26.48	43.72	41.04	50.58	12.61	9.94	28.06	44.29	67.83	100	INT.OBLIQUE RT	44.19	45.05	56.42	48.18	49.23	28.19	61.27	42.97	13.53	11.23	41.11	61.86	75.35	100	INT.OBLIQUE RT	3.98	1.89	12.96	20.96	12.62	6.84	25.08	3.58	3.7	4.2	11.6	19.22	23.57	100	INT.OBLIQUE RT
5	1	1	Prewalking	LUMBAR ES LT	100	47.49	68.98	62.76	50.94	56.45	32.03	58.93	23.86	26.49	64.45	62.06	68.73	62.38	LUMBAR ES LT	100	47.64	73.8	51.43	56.99	37.68	32.45	51.36	32.58	44.03	73.28	64.72	64.87	73.23	LUMBAR ES LT	100	61.07	67.18	58.9	54.27	72.81	41.45	73.16	38.69	45.25	61.85	58.79	75.45	49.45	LUMBAR ES LT
5	1	1	Prewalking	LUMBAR ES RT	47.49	100	53.3	58.72	58.99	37.92	48.43	31.13	25	27.88	55.13	59.79	55.84	60.38	LUMBAR ES RT	47.64	100	64.13	54.72	72.33	17.38	58.54	27.97	15.08	38.84	59.97	53.33	56.99	54.73	LUMBAR ES RT	61.07	100	46.47	30.05	76.27	54.67	50.64	45.36	59.52	55.16	47.07	54.57	60.64	51.58	LUMBAR ES RT
5	1	1	Prewalking	MULTIFIDII LT	68.98	53.3	100	60.3	54.99	53.17	34.86	51.11	24.6	25.41	61.76	61.1	67.39	61.98	MULTIFIDII LT	73.8	64.13	100	62.74	69.43	27.09	45.03	38.98	23.22	52.19	81.76	64.3	72.52	73.3	MULTIFIDII LT	67.18	46.47	100	71.66	41.6	56.7	31.19	55.64	28.21	65.29	92	81.49	83.17	73.89	MULTIFIDII LT
5	1	1	Prewalking	MULTIFIDII RT	62.76	58.72	60.3	100	55.11	45.33	43.15	41.95	20.29	21.93	55.41	57.6	61.91	60.8	MULTIFIDII RT	51.43	54.72	62.74	100	51.32	15.73	46.72	17.51	12.88	24.99	50.87	36.87	60.84	51.25	MULTIFIDII RT	58.9	30.05	71.66	100	28.01	43.19	20.86	66.56	19.93	39.66	65.79	57.04	60.64	51.76	MULTIFIDII RT
5	1	1	Prewalking	GLUT. MAX. LT	50.94	58.99	54.99	55.11	100	41.9	54.13	41.1	25.53	29.77	62.22	64.89	65.7	66.55	GLUT. MAX. LT	56.99	72.33	69.43	51.32	100	19.55	59.52	31	16.97	52.59	67.66	62.88	70.08	67.66	GLUT. MAX. LT	54.27	76.27	41.6	28.01	100	58.06	55.53	31.65	76.16	55.92	43.03	41.36	50.48	39.46	GLUT. MAX. LT
5	1	1	Prewalking	GLUT. MAX. RT	56.45	37.92	53.17	45.33	41.9	100	18.99	56.02	40.16	35.23	55.4	59.28	50.92	52.59	GLUT. MAX. RT	37.68	17.38	27.09	15.73	19.55	100	8.81	59.69	86.13	33.57	30.73	34.71	21.47	30.36	GLUT. MAX. RT	72.81	54.67	56.7	43.19	58.06	100	54.8	48.19	57.34	37.53	56.76	52.06	67.94	43.01	GLUT. MAX. RT
5	1	1	Prewalking	GLUT. MED. LT	32.03	48.43	34.86	43.15	54.13	18.99	100	17.7	14.5	17.23	39.11	38.33	45.41	42.77	GLUT. MED. LT	32.45	58.54	45.03	46.72	59.52	8.81	100	15.63	7.79	27.64	41.42	36.17	55.26	42.44	GLUT. MED. LT	41.45	50.64	31.19	20.86	55.53	54.8	100	23.55	43.99	28.06	32.4	31.43	38.9	29.9	GLUT. MED. LT
5	1	1	Prewalking	GLUT. MED. RT	58.93	31.13	51.11	41.95	41.1	56.02	17.7	100	21.04	19.94	48.94	49.12	53.07	49.83	GLUT. MED. RT	51.36	27.97	38.98	17.51	31	59.69	15.63	100	57.15	34.57	41.29	53.64	35.22	48.3	GLUT. MED. RT	73.16	45.36	55.64	66.56	31.65	48.19	23.55	100	20.26	29.97	48.46	49.72	60.78	41.59	GLUT. MED. RT
5	1	1	Prewalking	RECT.ABDOM.LO. LT	23.86	25	24.6	20.29	25.53	40.16	14.5	21.04	100	63.79	31.69	32.08	22.84	26.06	RECT.ABDOM.LO. LT	32.58	15.08	23.22	12.88	16.97	86.13	7.79	57.15	100	32.87	26.42	31.53	18.32	26.1	RECT.ABDOM.LO. LT	38.69	59.52	28.21	19.93	76.16	57.34	43.99	20.26	100	38.87	30.46	27.64	34.39	26.26	RECT.ABDOM.LO. LT
5	1	1	Prewalking	RECT.ABDOM.LO. RT	26.49	27.88	25.41	21.93	29.77	35.23	17.23	19.94	63.79	100	36.28	37.2	27.1	30.66	RECT.ABDOM.LO. RT	44.03	38.84	52.19	24.99	52.59	33.57	27.64	34.57	32.87	100	59.6	59.39	46.49	55.32	RECT.ABDOM.LO. RT	45.25	55.16	65.29	39.66	55.92	37.53	28.06	29.97	38.87	100	68.72	67.9	67.29	65.28	RECT.ABDOM.LO. RT
5	1	1	Prewalking	EXT.OBLIQUE LT	64.45	55.13	61.76	55.41	62.22	55.4	39.11	48.94	31.69	36.28	100	76.31	71.8	72.61	EXT.OBLIQUE LT	73.28	59.97	81.76	50.87	67.66	30.73	41.42	41.29	26.42	59.6	100	75.02	77.15	84.06	EXT.OBLIQUE LT	61.85	47.07	92	65.79	43.03	56.76	32.4	48.46	30.46	68.72	100	85.71	81.63	78.79	EXT.OBLIQUE LT
5	1	1	Prewalking	EXT.OBLIQUE RT	62.06	59.79	61.1	57.6	64.89	59.28	38.33	49.12	32.08	37.2	76.31	100	70.31	79.37	EXT.OBLIQUE RT	64.72	53.33	64.3	36.87	62.88	34.71	36.17	53.64	31.53	59.39	75.02	100	68.61	82.37	EXT.OBLIQUE RT	58.79	54.57	81.49	57.04	41.36	52.06	31.43	49.72	27.64	67.9	85.71	100	81.1	89.27	EXT.OBLIQUE RT
5	1	1	Prewalking	INT.OBLIQUE LT	68.73	55.84	67.39	61.91	65.7	50.92	45.41	53.07	22.84	27.1	71.8	70.31	100	74.98	INT.OBLIQUE LT	64.87	56.99	72.52	60.84	70.08	21.47	55.26	35.22	18.32	46.49	77.15	68.61	100	80.13	INT.OBLIQUE LT	75.45	60.64	83.17	60.64	50.48	67.94	38.9	60.78	34.39	67.29	81.63	81.1	100	71	INT.OBLIQUE LT
5	1	1	Prewalking	INT.OBLIQUE RT	62.38	60.38	61.98	60.8	66.55	52.59	42.77	49.83	26.06	30.66	72.61	79.37	74.98	100	INT.OBLIQUE RT	73.23	54.73	73.3	51.25	67.66	30.36	42.44	48.3	26.1	55.32	84.06	82.37	80.13	100	INT.OBLIQUE RT	49.45	51.58	73.89	51.76	39.46	43.01	29.9	41.59	26.26	65.28	78.79	89.27	71	100	INT.OBLIQUE RT
5	1	1	Walking3min	LUMBAR ES LT	100	43.82	68.5	58.8	48.37	52.68	33.86	62.73	25.71	29.65	59.06	54.77	64.18	58.44	LUMBAR ES LT	100	42.25	59.89	43.16	50.85	42.47	32.72	75.4	35.93	33.73	60	54.64	57.84	61.87	LUMBAR ES LT	100	37.54	78.68	76.24	39.04	57.87	36.07	69.96	13.86	14.83	49.69	72.04	66.08	50.05	LUMBAR ES LT
5	1	1	Walking3min	LUMBAR ES RT	43.82	100	54.38	63.19	56.04	31.93	54.85	30.09	20.77	25.67	53.08	49.71	55.83	57.92	LUMBAR ES RT	42.25	100	61.52	64.11	59.85	25.32	58.96	30.9	20.12	19.84	52.79	49.85	53.91	45.51	LUMBAR ES RT	37.54	100	38.99	63.6	42.35	20.55	44.33	23.23	11.12	11.84	32.76	50.45	48.8	70.93	LUMBAR ES RT
5	1	1	Walking3min	MULTIFIDII LT	68.5	54.38	100	62.98	58.48	50.86	43.58	52.21	27.64	32.05	62.87	56.55	68.2	63.18	MULTIFIDII LT	59.89	61.52	100	65.89	68.82	29.27	50.94	46.42	27.44	26.34	61.81	54.24	68.5	54.98	MULTIFIDII LT	78.68	38.99	100	64.76	46.85	48.64	43.78	54.37	15.81	16.74	42.81	65.81	76.76	51.13	MULTIFIDII LT
5	1	1	Walking3min	MULTIFIDII RT	58.8	63.19	62.98	100	56.57	42.9	48.47	42.9	22.34	26.85	56.55	55.93	61.56	61.43	MULTIFIDII RT	43.16	64.11	65.89	100	66.62	25.81	55.33	31.87	19.9	19.11	62.86	57.2	65.69	51.18	MULTIFIDII RT	76.24	63.6	64.76	100	42.08	42.91	41.37	60.69	10.27	10.96	42.14	69.3	65.13	68.63	MULTIFIDII RT
5	1	1	Walking3min	GLUT. MAX. LT	48.37	56.04	58.48	56.57	100	46.76	62.93	37.52	38.56	46.53	69.14	57.88	65.32	66.65	GLUT. MAX. LT	50.85	59.85	68.82	66.62	100	38.98	64.38	43.86	28.89	27.92	82.86	69.99	86.52	63.28	GLUT. MAX. LT	39.04	42.35	46.85	42.08	100	45.58	90.25	34.04	33.61	35.7	73.14	55.71	69.08	64.32	GLUT. MAX. LT
5	1	1	Walking3min	GLUT. MAX. RT	52.68	31.93	50.86	42.9	46.76	100	25.06	55.29	43.67	43.11	50.29	50.16	48.35	55.32	GLUT. MAX. RT	42.47	25.32	29.27	25.81	38.98	100	21.88	56.09	66.22	56.15	45.48	51.84	39.05	61.51	GLUT. MAX. RT	57.87	20.55	48.64	42.91	45.58	100	37.14	61	23.89	25.73	67	67.94	53.94	40.98	GLUT. MAX. RT
5	1	1	Walking3min	GLUT. MED. LT	33.86	54.85	43.58	48.47	62.93	25.06	100	23.85	23.58	28.88	54.21	50.9	54.88	48.47	GLUT. MED. LT	32.72	58.96	50.94	55.33	64.38	21.88	100	26.35	15.42	14.9	55.09	50.28	61.06	37.46	GLUT. MED. LT	36.07	44.33	43.78	41.37	90.25	37.14	100	29.21	34.47	36.6	68.24	53.33	68.43	62.64	GLUT. MED. LT
5	1	1	Walking3min	GLUT. MED. RT	62.73	30.09	52.21	42.9	37.52	55.29	23.85	100	23.85	25.88	51.48	58.52	54.81	53.77	GLUT. MED. RT	75.4	30.9	46.42	31.87	43.86	56.09	26.35	100	49.51	42.38	56.94	55.48	53.76	63.43	GLUT. MED. RT	69.96	23.23	54.37	60.69	34.04	61	29.21	100	12.75	13.65	47.25	64.91	53.02	36.32	GLUT. MED. RT
5	1	1	Walking3min	RECT.ABDOM.LO. LT	25.71	20.77	27.64	22.34	38.56	43.67	23.58	23.85	100	71.16	30.02	23.7	25.08	31.04	RECT.ABDOM.LO. LT	35.93	20.12	27.44	19.9	28.89	66.22	15.42	49.51	100	77.66	32.91	38.24	27.94	51.1	RECT.ABDOM.LO. LT	13.86	11.12	15.81	10.27	33.61	23.89	34.47	12.75	100	95.03	29.16	14.54	20.36	17.52	RECT.ABDOM.LO. LT
5	1	1	Walking3min	RECT.ABDOM.LO. RT	29.65	25.67	32.05	26.85	46.53	43.11	28.88	25.88	71.16	100	37.26	29.65	31.35	37.99	RECT.ABDOM.LO. RT	33.73	19.84	26.34	19.11	27.92	56.15	14.9	42.38	77.66	100	31.83	37.02	26.99	49.6	RECT.ABDOM.LO. RT	14.83	11.84	16.74	10.96	35.7	25.73	36.6	13.65	95.03	100	31.02	15.56	21.64	18.72	RECT.ABDOM.LO. RT
5	1	1	Walking3min	EXT.OBLIQUE LT	59.06	53.08	62.87	56.55	69.14	50.29	54.21	51.48	30.02	37.26	100	67.54	75.66	73.03	EXT.OBLIQUE LT	60	52.79	61.81	62.86	82.86	45.48	55.09	56.94	32.91	31.83	100	75.61	86.59	70.43	EXT.OBLIQUE LT	49.69	32.76	42.81	42.14	73.14	67	68.24	47.25	29.16	31.02	100	62.28	61.93	57.04	EXT.OBLIQUE LT
5	1	1	Walking3min	EXT.OBLIQUE RT	54.77	49.71	56.55	55.93	57.88	50.16	50.9	58.52	23.7	29.65	67.54	100	68.1	70.77	EXT.OBLIQUE RT	54.64	49.85	54.24	57.2	69.99	51.84	50.28	55.48	38.24	37.02	75.61	100	74.64	78.76	EXT.OBLIQUE RT	72.04	50.45	65.81	69.3	55.71	67.94	53.33	64.91	14.54	15.56	62.28	100	78.34	66.83	EXT.OBLIQUE RT
5	1	1	Walking3min	INT.OBLIQUE LT	64.18	55.83	68.2	61.56	65.32	48.35	54.88	54.81	25.08	31.35	75.66	68.1	100	72.63	INT.OBLIQUE LT	57.84	53.91	68.5	65.69	86.52	39.05	61.06	53.76	27.94	26.99	86.59	74.64	100	64.19	INT.OBLIQUE LT	66.08	48.8	76.76	65.13	69.08	53.94	68.43	53.02	20.36	21.64	61.93	78.34	100	68.22	INT.OBLIQUE LT
5	1	1	Walking3min	INT.OBLIQUE RT	58.44	57.92	63.18	61.43	66.65	55.32	48.47	53.77	31.04	37.99	73.03	70.77	72.63	100	INT.OBLIQUE RT	61.87	45.51	54.98	51.18	63.28	61.51	37.46	63.43	51.1	49.6	70.43	78.76	64.19	100	INT.OBLIQUE RT	50.05	70.93	51.13	68.63	64.32	40.98	62.64	36.32	17.52	18.72	57.04	66.83	68.22	100	INT.OBLIQUE RT
5	1	1	Walking6min	LUMBAR ES LT	100	41.11	67.75	56.33	47.11	54.52	30.15	62.45	27.27	28.1	58.13	52.69	63.75	58.38	LUMBAR ES LT	100	47.89	71.77	46.49	53.72	37.49	19.57	64.31	39.07	34.55	51.83	36.21	67.21	53.29	LUMBAR ES LT	100	30.06	74.29	28.54	47.34	46.73	37.23	48.44	69.93	70.34	46.95	31.78	37.56	40.54	LUMBAR ES LT
5	1	1	Walking6min	LUMBAR ES RT	41.11	100	51.1	62.33	57.36	32.15	54.07	30.38	21.55	23.79	52.84	47.84	55.08	56.73	LUMBAR ES RT	47.89	100	61.74	55.97	43.71	17.63	25.65	29.72	15.87	12.46	36.9	26.21	55.75	39.35	LUMBAR ES RT	30.06	100	19.54	65.39	49.98	14.95	44.18	16.27	25.08	41.05	56.89	68.35	66.51	67.3	LUMBAR ES RT
5	1	1	Walking6min	MULTIFIDII LT	67.75	51.1	100	61.48	56.83	52.34	38.73	50.75	30.21	30.77	58.44	50.27	65.04	60.68	MULTIFIDII LT	71.77	61.74	100	62.8	62.73	33.04	26.29	49.82	37.87	33.66	51.24	33.57	73.95	55.06	MULTIFIDII LT	74.29	19.54	100	23.36	31.9	41.04	24.57	56.78	62.17	59.08	31.62	22.69	24.8	26.93	MULTIFIDII LT
5	1	1	Walking6min	MULTIFIDII RT	56.33	62.33	61.48	100	58.49	43.98	46.52	41.64	23.94	25.84	54.44	52.46	59.74	59.67	MULTIFIDII RT	46.49	55.97	62.8	100	69.83	35.21	45.62	41.28	34.18	31.83	57.61	40.65	59.92	63.38	MULTIFIDII RT	28.54	65.39	23.36	100	38.64	23.07	29.54	9.44	30.22	45.05	49.68	67.67	53.36	54.29	MULTIFIDII RT
5	1	1	Walking6min	GLUT. MAX. LT	47.11	57.36	56.83	58.49	100	47.71	61.92	37.04	38.62	41.83	69.01	55.4	66.82	68.85	GLUT. MAX. LT	53.72	43.71	62.73	69.83	100	34.24	51.03	49.34	34.23	34.36	73.55	57.06	65.41	72.25	GLUT. MAX. LT	47.34	49.98	31.9	38.64	100	24.81	81.13	26.88	40.17	62.32	89.34	69.12	80.44	80.3	GLUT. MAX. LT
5	1	1	Walking6min	GLUT. MAX. RT	54.52	32.15	52.34	43.98	47.71	100	24.84	53.96	44.38	42.67	49.05	48.29	49.27	56.24	GLUT. MAX. RT	37.49	17.63	33.04	35.21	34.24	100	14.14	61.78	77.44	65.51	45.29	28.79	36.41	50.87	GLUT. MAX. RT	46.73	14.95	41.04	23.07	24.81	100	18.92	11.11	72.07	47.66	24.58	17.43	19.1	20.8	GLUT. MAX. RT
5	1	1	Walking6min	GLUT. MED. LT	30.15	54.07	38.73	46.52	61.92	24.84	100	22.26	23.65	25.73	51.93	50.59	53.37	46.98	GLUT. MED. LT	19.57	25.65	26.29	45.62	51.03	14.14	100	20.81	15.33	15.91	39.64	43.27	34.32	39.12	GLUT. MED. LT	37.23	44.18	24.57	29.54	81.13	18.92	100	20.55	31.29	48.98	72.56	66.33	72.21	69.83	GLUT. MED. LT
5	1	1	Walking6min	GLUT. MED. RT	62.45	30.38	50.75	41.64	37.04	53.96	22.26	100	23.11	23.35	49.61	56.81	53.78	53.59	GLUT. MED. RT	64.31	29.72	49.82	41.28	49.34	61.78	20.81	100	60.21	55.25	61.5	44.04	53.8	67.57	GLUT. MED. RT	48.44	16.27	56.78	9.44	26.88	11.11	20.55	100	35.18	49.04	26.63	17.84	20.75	22.58	GLUT. MED. RT
5	1	1	Walking6min	RECT.ABDOM.LO. LT	27.27	21.55	30.21	23.94	38.62	44.38	23.65	23.11	100	76.81	31.55	22.89	26.47	32.42	RECT.ABDOM.LO. LT	39.07	15.87	37.87	34.18	34.23	77.44	15.33	60.21	100	75.53	39.46	24.75	31.49	44.53	RECT.ABDOM.LO. LT	69.93	25.08	62.17	30.22	40.17	72.07	31.29	35.18	100	68.45	39.83	28.98	31.57	34.17	RECT.ABDOM.LO. LT
5	1	1	Walking6min	RECT.ABDOM.LO. RT	28.1	23.79	30.77	25.84	41.83	42.67	25.73	23.35	76.81	100	34.51	25.26	29.09	35.42	RECT.ABDOM.LO. RT	34.55	12.46	33.66	31.83	34.36	65.51	15.91	55.25	75.53	100	38.65	24.19	30.82	43.65	RECT.ABDOM.LO. RT	70.34	41.05	59.08	45.05	62.32	47.66	48.98	49.04	68.45	100	61.87	45.7	50.48	54.13	RECT.ABDOM.LO. RT
5	1	1	Walking6min	EXT.OBLIQUE LT	58.13	52.84	58.44	54.44	69.01	49.05	51.93	49.61	31.55	34.51	100	63.91	75.83	73.78	EXT.OBLIQUE LT	51.83	36.9	51.24	57.61	73.55	45.29	39.64	61.5	39.46	38.65	100	69.32	72.84	86	EXT.OBLIQUE LT	46.95	56.89	31.62	49.68	89.34	24.58	72.56	26.63	39.83	61.87	100	72.58	85.28	87.26	EXT.OBLIQUE LT
5	1	1	Walking6min	EXT.OBLIQUE RT	52.69	47.84	50.27	52.46	55.4	48.29	50.59	56.81	22.89	25.26	63.91	100	65.82	69.55	EXT.OBLIQUE RT	36.21	26.21	33.57	40.65	57.06	28.79	43.27	44.04	24.75	24.19	69.32	100	59.31	61.03	EXT.OBLIQUE RT	31.78	68.35	22.69	67.67	69.12	17.43	66.33	17.84	28.98	45.7	72.58	100	77.21	74.67	EXT.OBLIQUE RT
5	1	1	Walking6min	INT.OBLIQUE LT	63.75	55.08	65.04	59.74	66.82	49.27	53.37	53.78	26.47	29.09	75.83	65.82	100	73.38	INT.OBLIQUE LT	67.21	55.75	73.95	59.92	65.41	36.41	34.32	53.8	31.49	30.82	72.84	59.31	100	70.36	INT.OBLIQUE LT	37.56	66.51	24.8	53.36	80.44	19.1	72.21	20.75	31.57	50.48	85.28	77.21	100	95.27	INT.OBLIQUE LT
5	1	1	Walking6min	INT.OBLIQUE RT	58.38	56.73	60.68	59.67	68.85	56.24	46.98	53.59	32.42	35.42	73.78	69.55	73.38	100	INT.OBLIQUE RT	53.29	39.35	55.06	63.38	72.25	50.87	39.12	67.57	44.53	43.65	86	61.03	70.36	100	INT.OBLIQUE RT	40.54	67.3	26.93	54.29	80.3	20.8	69.83	22.58	34.17	54.13	87.26	74.67	95.27	100	INT.OBLIQUE RT
5	1	1	Walking9min	LUMBAR ES LT	100	40.12	68.67	56.46	45.2	52.98	29.28	62.05	26.76	27.61	57.3	50.8	61.66	55.3	LUMBAR ES LT	100	35.49	58.07	45.11	36.54	42.05	22.22	64.17	18.23	20.82	37.73	43.46	45.17	44.23	LUMBAR ES LT	100	65.71	73.52	79.46	77.24	84.77	74.38	38.46	63.56	90.12	60.79	31.93	53.39	46.93	LUMBAR ES LT
5	1	1	Walking9min	LUMBAR ES RT	40.12	100	49.62	62.39	56.46	31.23	51.34	29.75	21.76	24.29	52.18	46.5	54.44	56.67	LUMBAR ES RT	35.49	100	46.21	62.5	47.09	25.33	47.84	27.62	16.52	24.5	53.22	49.53	58.63	54.05	LUMBAR ES RT	65.71	100	47.56	50.24	79.53	54.5	56.67	65.47	38.86	62.55	87.02	55.93	82.28	77.05	LUMBAR ES RT
5	1	1	Walking9min	MULTIFIDII LT	68.67	49.62	100	60.37	54.39	51.5	36.36	50.97	29.76	30.54	58.15	48.68	63.85	57.83	MULTIFIDII LT	58.07	46.21	100	63.94	57.15	51.51	38.06	49	38.82	40.95	53.89	49.56	55.84	56.26	MULTIFIDII LT	73.52	47.56	100	93.19	64.08	88.2	82.36	26.36	80.26	76.08	43.56	21.61	37.69	32.71	MULTIFIDII LT
5	1	1	Walking9min	MULTIFIDII RT	56.46	62.39	60.37	100	59.32	45.39	46.15	41.8	25.81	27.87	55.45	51.35	59.9	59.62	MULTIFIDII RT	45.11	62.5	63.94	100	62.27	45.96	46.12	39.07	31.69	40.33	62.73	56.89	67.7	66.52	MULTIFIDII RT	79.46	50.24	93.19	100	67.29	93.01	84.96	28.07	82.38	82.35	46.08	23.05	39.96	34.74	MULTIFIDII RT
5	1	1	Walking9min	GLUT. MAX. LT	45.2	56.46	54.39	59.32	100	47.36	61.63	38.84	38.55	42.69	67.73	54.34	64.59	67.21	GLUT. MAX. LT	36.54	47.09	57.15	62.27	100	48.25	63.8	36.48	41.48	56.99	73.78	57.19	67.21	69.11	GLUT. MAX. LT	77.24	79.53	64.08	67.29	100	70.77	74.8	48.72	53.42	81.5	74.26	40.88	66	58.62	GLUT. MAX. LT
5	1	1	Walking9min	GLUT. MAX. RT	52.98	31.23	51.5	45.39	47.36	100	25.35	53.41	45.96	44.9	48.63	46.12	47.46	53.06	GLUT. MAX. RT	42.05	25.33	51.51	45.96	48.25	100	27.6	50.92	44.27	41.53	43.12	48.46	36.28	50.31	GLUT. MAX. RT	84.77	54.5	88.2	93.01	70.77	100	79.87	30.84	76.25	85.06	50.11	25.4	43.61	38.02	GLUT. MAX. RT
5	1	1	Walking9min	GLUT. MED. LT	29.28	51.34	36.36	46.15	61.63	25.35	100	23.97	23.18	25.84	51.36	48.78	53.65	46.45	GLUT. MED. LT	22.22	47.84	38.06	46.12	63.8	27.6	100	23.16	28.67	38.4	69.77	56.77	72.68	48.98	GLUT. MED. LT	74.38	56.67	82.36	84.96	74.8	79.87	100	32.27	75.77	81.53	52.16	26.62	45.47	39.71	GLUT. MED. LT
5	1	1	Walking9min	GLUT. MED. RT	62.05	29.75	50.97	41.8	38.84	53.41	23.97	100	23.65	25.03	51.61	58.81	55.27	54.45	GLUT. MED. RT	64.17	27.62	49	39.07	36.48	50.92	23.16	100	24.76	26.83	42.5	50.68	41.41	47.12	GLUT. MED. RT	38.46	65.47	26.36	28.07	48.72	30.84	32.27	100	21.01	36.26	70.58	86.09	79.07	85.83	GLUT. MED. RT
5	1	1	Walking9min	RECT.ABDOM.LO. LT	26.76	21.76	29.76	25.81	38.55	45.96	23.18	23.65	100	75.99	31.26	22.16	25.48	31.53	RECT.ABDOM.LO. LT	18.23	16.52	38.82	31.69	41.48	44.27	28.67	24.76	100	68.19	27.59	23.57	23.45	30.95	RECT.ABDOM.LO. LT	63.56	38.86	80.26	82.38	53.42	76.25	75.77	21.01	100	66.65	35.42	17.12	30.44	26.26	RECT.ABDOM.LO. LT
5	1	1	Walking9min	RECT.ABDOM.LO. RT	27.61	24.29	30.54	27.87	42.69	44.9	25.84	25.03	75.99	100	35.16	25.45	29.09	35.27	RECT.ABDOM.LO. RT	20.82	24.5	40.95	40.33	56.99	41.53	38.4	26.83	68.19	100	39.19	33.53	33.65	42.48	RECT.ABDOM.LO. RT	90.12	62.55	76.08	82.35	81.5	85.06	81.53	36.26	66.65	100	57.77	30.03	50.6	44.38	RECT.ABDOM.LO. RT
5	1	1	Walking9min	EXT.OBLIQUE LT	57.3	52.18	58.15	55.45	67.73	48.63	51.36	51.61	31.26	35.16	100	65.08	76.15	72.71	EXT.OBLIQUE LT	37.73	53.22	53.89	62.73	73.78	43.12	69.77	42.5	27.59	39.19	100	63.93	81.31	67.45	EXT.OBLIQUE LT	60.79	87.02	43.56	46.08	74.26	50.11	52.16	70.58	35.42	57.77	100	60.63	73.32	82.5	EXT.OBLIQUE LT
5	1	1	Walking9min	EXT.OBLIQUE RT	50.8	46.5	48.68	51.35	54.34	46.12	48.78	58.81	22.16	25.45	65.08	100	67.37	69.31	EXT.OBLIQUE RT	43.46	49.53	49.56	56.89	57.19	48.46	56.77	50.68	23.57	33.53	63.93	100	66.36	69.92	EXT.OBLIQUE RT	31.93	55.93	21.61	23.05	40.88	25.4	26.62	86.09	17.12	30.03	60.63	100	68.56	76.51	EXT.OBLIQUE RT
5	1	1	Walking9min	INT.OBLIQUE LT	61.66	54.44	63.85	59.9	64.59	47.46	53.65	55.27	25.48	29.09	76.15	67.37	100	73.12	INT.OBLIQUE LT	45.17	58.63	55.84	67.7	67.21	36.28	72.68	41.41	23.45	33.65	81.31	66.36	100	69.09	INT.OBLIQUE LT	53.39	82.28	37.69	39.96	66	43.61	45.47	79.07	30.44	50.6	73.32	68.56	100	79.29	INT.OBLIQUE LT
5	1	1	Walking9min	INT.OBLIQUE RT	55.3	56.67	57.83	59.62	67.21	53.06	46.45	54.45	31.53	35.27	72.71	69.31	73.12	100	INT.OBLIQUE RT	44.23	54.05	56.26	66.52	69.11	50.31	48.98	47.12	30.95	42.48	67.45	69.92	69.09	100	INT.OBLIQUE RT	46.93	77.05	32.71	34.74	58.62	38.02	39.71	85.83	26.26	44.38	82.5	76.51	79.29	100	INT.OBLIQUE RT
5	1	1	Walking12min	LUMBAR ES LT	100	36.26	67.6	52.37	44.23	51.38	27.6	58.5	25.34	26.09	55.29	47.61	59.31	53.74	LUMBAR ES LT	100	27.73	64.67	44.28	42.32	33.72	23.53	54.08	28.7	30.9	53.88	43.95	58.72	53.59	LUMBAR ES LT	100	31.39	56.18	62.04	24.95	43.69	14.92	54.09	5.83	9.37	29.16	51.09	53.53	45.8	LUMBAR ES LT
5	1	1	Walking12min	LUMBAR ES RT	36.26	100	43.45	62.71	54.87	28.71	50.76	27.27	19.32	21.09	48.48	44.38	52.33	53.94	LUMBAR ES RT	27.73	100	32.42	63.72	47.44	13.04	53.12	18.95	11.75	12.95	32.47	40.1	42.34	43.52	LUMBAR ES RT	31.39	100	25.03	67.49	43.53	21.97	32.56	12.71	12.13	17.72	44.55	59.31	49.24	64.09	LUMBAR ES RT
5	1	1	Walking12min	MULTIFIDII LT	67.6	43.45	100	56.07	52.31	52.31	33.71	48.53	29.69	30.02	57.31	45.49	61.1	55.7	MULTIFIDII LT	64.67	32.42	100	54.71	53.65	39.71	27.34	49.92	38.18	39.82	48.76	42.85	55.5	61.41	MULTIFIDII LT	56.18	25.03	100	50.16	40.83	77.19	31.23	66.03	13.71	19.47	47.08	60.74	69.78	51.54	MULTIFIDII LT
5	1	1	Walking12min	MULTIFIDII RT	52.37	62.71	56.07	100	58.28	41.82	45.41	37.74	23.81	25.82	51.98	48.26	57.14	58.38	MULTIFIDII RT	44.28	63.72	54.71	100	75.07	30.81	51.03	37.76	28.76	30.16	52.22	59.05	59.23	69.7	MULTIFIDII RT	62.04	67.49	50.16	100	33.03	40.2	22.5	32.44	8.07	11.91	36.26	64.32	62.28	62.31	MULTIFIDII RT
5	1	1	Walking12min	GLUT. MAX. LT	44.23	54.87	52.31	58.28	100	48.81	60.13	38.82	36.96	39.62	67.51	54.17	66.24	67.78	GLUT. MAX. LT	42.32	47.44	53.65	75.07	100	39.29	48.46	43.91	38.31	39.93	58.53	61.59	61.22	73.58	GLUT. MAX. LT	24.95	43.53	40.83	33.03	100	44.06	75.73	23.22	35.07	48.5	90.56	54.17	60.36	60.84	GLUT. MAX. LT
5	1	1	Walking12min	GLUT. MAX. RT	51.38	28.71	52.31	41.82	48.81	100	24.88	52.85	45.65	45.32	49.95	46.19	47.47	54.04	GLUT. MAX. RT	33.72	13.04	39.71	30.81	39.29	100	14.48	53.84	80.98	78.39	33.14	35.54	31.17	43.71	GLUT. MAX. RT	43.69	21.97	77.19	40.2	44.06	100	33.47	60.28	19.78	26.35	50.05	64.02	67.32	49.3	GLUT. MAX. RT
5	1	1	Walking12min	GLUT. MED. LT	27.6	50.76	33.71	45.41	60.13	24.88	100	22.65	22.24	24.33	49.38	48.39	52.6	45.31	GLUT. MED. LT	23.53	53.12	27.34	51.03	48.46	14.48	100	18.69	13.95	15.42	44.64	50.4	50.01	41.31	GLUT. MED. LT	14.92	32.56	31.23	22.5	75.73	33.47	100	15.86	49.84	66.65	69.78	38.44	43.35	43.76	GLUT. MED. LT
5	1	1	Walking12min	GLUT. MED. RT	58.5	27.27	48.53	37.74	38.82	52.85	22.65	100	22.63	23.47	50.12	57.28	52.93	53.79	GLUT. MED. RT	54.08	18.95	49.92	37.76	43.91	53.84	18.69	100	49.03	51.15	59.76	48.8	53.57	56.07	GLUT. MED. RT	54.09	12.71	66.03	32.44	23.22	60.28	15.86	100	2.64	6.53	27.02	46.41	45.97	31.26	GLUT. MED. RT
5	1	1	Walking12min	RECT.ABDOM.LO. LT	25.34	19.32	29.69	23.81	36.96	45.65	22.24	22.63	100	80.79	31.46	21.51	24.95	30.63	RECT.ABDOM.LO. LT	28.7	11.75	38.18	28.76	38.31	80.98	13.95	49.03	100	85.06	29.24	31.42	27.47	38.87	RECT.ABDOM.LO. LT	5.83	12.13	13.71	8.07	35.07	19.78	49.84	2.64	100	79.82	31.93	14.64	16.83	17.01	RECT.ABDOM.LO. LT
5	1	1	Walking12min	RECT.ABDOM.LO. RT	26.09	21.09	30.02	25.82	39.62	45.32	24.33	23.47	80.79	100	34.46	23.54	27.46	33.48	RECT.ABDOM.LO. RT	30.9	12.95	39.82	30.16	39.93	78.39	15.42	51.15	85.06	100	30.93	33.21	29.07	40.98	RECT.ABDOM.LO. RT	9.37	17.72	19.47	11.91	48.5	26.35	66.65	6.53	79.82	100	44.48	21.25	24.31	24.56	RECT.ABDOM.LO. RT
5	1	1	Walking12min	EXT.OBLIQUE LT	55.29	48.48	57.31	51.98	67.51	49.95	49.38	50.12	31.46	34.46	100	63.05	75.39	71.82	EXT.OBLIQUE LT	53.88	32.47	48.76	52.22	58.53	33.14	44.64	59.76	29.24	30.93	100	79.12	81.24	67	EXT.OBLIQUE LT	29.16	44.55	47.08	36.26	90.56	50.05	69.78	27.02	31.93	44.48	100	58.73	65.21	65.72	EXT.OBLIQUE LT
5	1	1	Walking12min	EXT.OBLIQUE RT	47.61	44.38	45.49	48.26	54.17	46.19	48.39	57.28	21.51	23.54	63.05	100	66.51	69.09	EXT.OBLIQUE RT	43.95	40.1	42.85	59.05	61.59	35.54	50.4	48.8	31.42	33.21	79.12	100	79.62	75.26	EXT.OBLIQUE RT	51.09	59.31	60.74	64.32	54.17	64.02	38.44	46.41	14.64	21.25	58.73	100	83.02	84.43	EXT.OBLIQUE RT
5	1	1	Walking12min	INT.OBLIQUE LT	59.31	52.33	61.1	57.14	66.24	47.47	52.6	52.93	24.95	27.46	75.39	66.51	100	73.12	INT.OBLIQUE LT	58.72	42.34	55.5	59.23	61.22	31.17	50.01	53.57	27.47	29.07	81.24	79.62	100	77.02	INT.OBLIQUE LT	53.53	49.24	69.78	62.28	60.36	67.32	43.35	45.97	16.83	24.31	65.21	83.02	100	81.6	INT.OBLIQUE LT
5	1	1	Walking12min	INT.OBLIQUE RT	53.74	53.94	55.7	58.38	67.78	54.04	45.31	53.79	30.63	33.48	71.82	69.09	73.12	100	INT.OBLIQUE RT	53.59	43.52	61.41	69.7	73.58	43.71	41.31	56.07	38.87	40.98	67	75.26	77.02	100	INT.OBLIQUE RT	45.8	64.09	51.54	62.31	60.84	49.3	43.76	31.26	17.01	24.56	65.72	84.43	81.6	100	INT.OBLIQUE RT
5	1	1	Postwalking	LUMBAR ES LT	100	36.47	66.72	54.42	46.79	53.69	30.24	57.24	22.75	25.62	56.03	44.32	61.27	53.84	LUMBAR ES LT	100	25.76	68.25	38.93	53.02	41.67	34.49	61.48	32.02	42.28	67.58	39.45	68.54	57.9	LUMBAR ES LT	100	29.04	83.79	67.83	35.16	55.02	24.29	79.78	9.9	29.68	43.51	37	51.4	39.36	LUMBAR ES LT
5	1	1	Postwalking	LUMBAR ES RT	36.47	100	47.71	59.47	52.06	26.3	46.07	22.05	17.17	20.51	43.4	34.85	46.88	51.42	LUMBAR ES RT	25.76	100	40.69	60.77	45.61	15.08	35.04	19.72	11.74	19.09	41.08	32.39	36.62	46.11	LUMBAR ES RT	29.04	100	23.24	36.92	53.35	40.22	44.1	31.83	17.13	66.27	70.61	80.65	60.55	85.93	LUMBAR ES RT
5	1	1	Postwalking	MULTIFIDII LT	66.72	47.71	100	61.63	54.89	52.62	37.01	45.39	26.78	28.73	55.32	40.66	61.52	55.08	MULTIFIDII LT	68.25	40.69	100	60.67	54.08	38.63	33.58	50.64	31.57	33.74	68.67	34.55	64.81	51.65	MULTIFIDII LT	83.79	23.24	100	60.02	30.98	60.57	16.64	66.28	3.28	21.75	39.6	31.64	46.48	35.27	MULTIFIDII LT
5	1	1	Postwalking	MULTIFIDII RT	54.42	59.47	61.63	100	56.43	42.63	41.01	36.37	21.72	24.41	49.41	40	56.03	55.28	MULTIFIDII RT	38.93	60.77	60.67	100	56.32	34.04	30.87	39.55	25.59	31.07	54.33	29.18	45.44	41.78	MULTIFIDII RT	67.83	36.92	60.02	100	30.43	41.93	22.14	81.71	8.49	39.88	45.76	47.14	68.16	47.72	MULTIFIDII RT
5	1	1	Postwalking	GLUT. MAX. LT	46.79	52.06	54.89	56.43	100	46.46	59.3	34.02	34.24	39.65	66.58	47.12	63.61	66.69	GLUT. MAX. LT	53.02	45.61	54.08	56.32	100	42.29	54.26	46.54	32.49	53.07	78.84	55.88	74.01	68.96	GLUT. MAX. LT	35.16	53.35	30.98	30.43	100	64.74	77.67	30.09	39.41	62.64	69.54	59.18	44.72	48.53	GLUT. MAX. LT
5	1	1	Postwalking	GLUT. MAX. RT	53.69	26.3	52.62	42.63	46.46	100	24.79	52.3	38.7	41.15	50.67	44.22	50.09	53.66	GLUT. MAX. RT	41.67	15.08	38.63	34.04	42.29	100	21.36	61.2	65.7	59.4	41.14	24.84	36.01	38.04	GLUT. MAX. RT	55.02	40.22	60.57	41.93	64.74	100	45.95	44.38	27.67	42.81	63.89	50.49	52.22	51.39	GLUT. MAX. RT
5	1	1	Postwalking	GLUT. MED. LT	30.24	46.07	37.01	41.01	59.3	24.79	100	21.41	19.32	23.16	48.43	48.21	48.93	45.52	GLUT. MED. LT	34.49	35.04	33.58	30.87	54.26	21.36	100	27.58	14.28	31.54	53.46	69.06	57.79	55.11	GLUT. MED. LT	24.29	44.1	16.64	22.14	77.67	45.95	100	20.52	49.75	57.09	56.63	47.49	35.18	38.37	GLUT. MED. LT
5	1	1	Postwalking	GLUT. MED. RT	57.24	22.05	45.39	36.37	34.02	52.3	21.41	100	17.66	20.21	46.67	52.98	50.66	47.61	GLUT. MED. RT	61.48	19.72	50.64	39.55	46.54	61.2	27.58	100	45.76	48.91	53.49	31.29	51.28	49.18	GLUT. MED. RT	79.78	31.83	66.28	81.71	30.09	44.38	20.52	100	9.1	35.08	42.75	41.11	59.19	41.94	GLUT. MED. RT
5	1	1	Postwalking	RECT.ABDOM.LO. LT	22.75	17.17	26.78	21.72	34.24	38.7	19.32	17.66	100	74.68	29.26	16.99	23.54	29.06	RECT.ABDOM.LO. LT	32.02	11.74	31.57	25.59	32.49	65.7	14.28	45.76	100	54.14	28.51	16.69	24.71	26.2	RECT.ABDOM.LO. LT	9.9	17.13	3.28	8.49	39.41	27.67	49.75	9.1	100	27.3	23.13	18.7	13.2	14.58	RECT.ABDOM.LO. LT
5	1	1	Postwalking	RECT.ABDOM.LO. RT	25.62	20.51	28.73	24.41	39.65	41.15	23.16	20.21	74.68	100	35.08	21.25	28.74	34.68	RECT.ABDOM.LO. RT	42.28	19.09	33.74	31.07	53.07	59.4	31.54	48.91	54.14	100	54.42	36.29	51.11	53.71	RECT.ABDOM.LO. RT	29.68	66.27	21.75	39.88	62.64	42.81	57.09	35.08	27.3	100	79.62	76.92	59.97	64.3	RECT.ABDOM.LO. RT
5	1	1	Postwalking	EXT.OBLIQUE LT	56.03	43.4	55.32	49.41	66.58	50.67	48.43	46.67	29.26	35.08	100	57.2	74.29	70.34	EXT.OBLIQUE LT	67.58	41.08	68.67	54.33	78.84	41.14	53.46	53.49	28.51	54.42	100	57.38	85.97	80.41	EXT.OBLIQUE LT	43.51	70.61	39.6	45.76	69.54	63.89	56.63	42.75	23.13	79.62	100	82.29	69.78	75.09	EXT.OBLIQUE LT
5	1	1	Postwalking	EXT.OBLIQUE RT	44.32	34.85	40.66	40	47.12	44.22	48.21	52.98	16.99	21.25	57.2	100	60.15	61.38	EXT.OBLIQUE RT	39.45	32.39	34.55	29.18	55.88	24.84	69.06	31.29	16.69	36.29	57.38	100	62.81	66	EXT.OBLIQUE RT	37	80.65	31.64	47.14	59.18	50.49	47.49	41.11	18.7	76.92	82.29	100	75.08	85.24	EXT.OBLIQUE RT
5	1	1	Postwalking	INT.OBLIQUE LT	61.27	46.88	61.52	56.03	63.61	50.09	48.93	50.66	23.54	28.74	74.29	60.15	100	71.79	INT.OBLIQUE LT	68.54	36.62	64.81	45.44	74.01	36.01	57.79	51.28	24.71	51.11	85.97	62.81	100	77.94	INT.OBLIQUE LT	51.4	60.55	46.48	68.16	44.72	52.22	35.18	59.19	13.2	59.97	69.78	75.08	100	73.86	INT.OBLIQUE LT
5	1	1	Postwalking	INT.OBLIQUE RT	53.84	51.42	55.08	55.28	66.69	53.66	45.52	47.61	29.06	34.68	70.34	61.38	71.79	100	INT.OBLIQUE RT	57.9	46.11	51.65	41.78	68.96	38.04	55.11	49.18	26.2	53.71	80.41	66	77.94	100	INT.OBLIQUE RT	39.36	85.93	35.27	47.72	48.53	51.39	38.37	41.94	14.58	64.3	75.09	85.24	73.86	100	INT.OBLIQUE RT
6	2	1	Prewalking	LUMBAR ES LT	100	48.77	59.64	51.18	37.66	42.13	42.18	46.27	15.88	18.81	37.19	45.14	45.03	45.39	LUMBAR ES LT	100	46.56	62.28	41.97	75.05	25.3	56.04	32.13	18.94	26.48	30.98	37.59	29.85	29.06	LUMBAR ES LT	100	41.97	61.63	59.46	5.98	47.77	19.18	51.42	-3.29	2.07	10.85	30.92	27.46	40.95	LUMBAR ES LT
6	2	1	Prewalking	LUMBAR ES RT	48.77	100	59.26	59.16	48.9	37.19	54.5	36.25	20.98	25.74	45.05	53.65	52.56	52.28	LUMBAR ES RT	46.56	100	71.81	38.16	60.5	20.54	58.26	51.31	19.57	24.84	43.79	53.57	59.36	62.31	LUMBAR ES RT	41.97	100	70.55	63.02	41.42	66.19	59.07	33.82	26.27	36.19	49.87	72.76	48.54	56.72	LUMBAR ES RT
6	2	1	Prewalking	MULTIFIDII LT	59.64	59.26	100	55.33	51.25	45.42	51	37.79	22.63	26.38	44.92	53.96	48.87	49.92	MULTIFIDII LT	62.28	71.81	100	52.28	71.94	33.02	54.54	41.6	28.63	34.7	49.56	50.13	44.09	49.26	MULTIFIDII LT	61.63	70.55	100	69.1	26.23	58.56	42.63	46.33	15.08	21.02	34.76	55.94	41.4	60.89	MULTIFIDII LT
6	2	1	Prewalking	MULTIFIDII RT	51.18	59.16	55.33	100	44.87	42.17	47.33	35.47	20.53	24.11	41.75	49.75	48.86	47.4	MULTIFIDII RT	41.97	38.16	52.28	100	39.68	31.58	44.32	41.12	24.78	32.87	52.6	52.69	34.27	35.33	MULTIFIDII RT	59.46	63.02	69.1	100	26.13	48.21	37.35	33.76	18.5	22.04	25.43	55.04	57.25	53.77	MULTIFIDII RT
6	2	1	Prewalking	GLUT. MAX. LT	37.66	48.9	51.25	44.87	100	33.99	46.28	17.51	40.63	45.68	48.52	48.16	34.57	32.55	GLUT. MAX. LT	75.05	60.5	71.94	39.68	100	29.55	63.49	38.76	27.63	33.42	36.45	43.65	40.78	37.74	GLUT. MAX. LT	5.98	41.42	26.23	26.13	100	44.74	63.57	7.49	61.88	85.14	62.8	47.83	29.98	19.19	GLUT. MAX. LT
6	2	1	Prewalking	GLUT. MAX. RT	42.13	37.19	45.42	42.17	33.99	100	24.72	32.75	42.89	46.72	48.61	50.36	32.77	34.64	GLUT. MAX. RT	25.3	20.54	33.02	31.58	29.55	100	18.86	41.56	72.12	71.58	35.38	41.16	17.32	18.29	GLUT. MAX. RT	47.77	66.19	58.56	48.21	44.74	100	59.75	27.22	25.54	37.44	49.57	66.87	44.39	45.62	GLUT. MAX. RT
6	2	1	Prewalking	GLUT. MED. LT	42.18	54.5	51	47.33	46.28	24.72	100	29.22	18.81	22.31	40.45	49.81	59.79	51.65	GLUT. MED. LT	56.04	58.26	54.54	44.32	63.49	18.86	100	39.03	17.24	21.68	43.63	50	59.83	51.55	GLUT. MED. LT	19.18	59.07	42.63	37.35	63.57	59.75	100	16.87	42.62	56.81	82.69	78.42	51.21	36.98	GLUT. MED. LT
6	2	1	Prewalking	GLUT. MED. RT	46.27	36.25	37.79	35.47	17.51	32.75	29.22	100	12.55	14.87	30.77	38.49	45.77	52.88	GLUT. MED. RT	32.13	51.31	41.6	41.12	38.76	41.56	39.03	100	37.24	46.04	50.93	68.52	43.8	50.87	GLUT. MED. RT	51.42	33.82	46.33	33.76	7.49	27.22	16.87	100	0.92	5.81	14.13	23.87	19.08	40.53	GLUT. MED. RT
6	2	1	Prewalking	RECT.ABDOM.LO. LT	15.88	20.98	22.63	20.53	40.63	42.89	18.81	12.55	100	77.83	45.5	36.49	17.58	17.46	RECT.ABDOM.LO. LT	18.94	19.57	28.63	24.78	27.63	72.12	17.24	37.24	100	85.9	39.71	38.41	16.85	17.27	RECT.ABDOM.LO. LT	-3.29	26.27	15.08	18.5	61.88	25.54	42.62	0.92	100	61.56	37.26	30.79	23.32	11.57	RECT.ABDOM.LO. LT
6	2	1	Prewalking	RECT.ABDOM.LO. RT	18.81	25.74	26.38	24.11	45.68	46.72	22.31	14.87	77.83	100	51.03	42.41	20.66	20.67	RECT.ABDOM.LO. RT	26.48	24.84	34.7	32.87	33.42	71.58	21.68	46.04	85.9	100	48.19	46.63	21.14	21.71	RECT.ABDOM.LO. RT	2.07	36.19	21.02	22.04	85.14	37.44	56.81	5.81	61.56	100	62.02	42.09	28.31	16.51	RECT.ABDOM.LO. RT
6	2	1	Prewalking	EXT.OBLIQUE LT	37.19	45.05	44.92	41.75	48.52	48.61	40.45	30.77	45.5	51.03	100	71.17	43	42.92	EXT.OBLIQUE LT	30.98	43.79	49.56	52.6	36.45	35.38	43.63	50.93	39.71	48.19	100	78.42	48.21	39.12	EXT.OBLIQUE LT	10.85	49.87	34.76	25.43	62.8	49.57	82.69	14.13	37.26	62.02	100	66.69	37.38	29.89	EXT.OBLIQUE LT
6	2	1	Prewalking	EXT.OBLIQUE RT	45.14	53.65	53.96	49.75	48.16	50.36	49.81	38.49	36.49	42.41	71.17	100	55.81	54.78	EXT.OBLIQUE RT	37.59	53.57	50.13	52.69	43.65	41.16	50	68.52	38.41	46.63	78.42	100	54.04	45.79	EXT.OBLIQUE RT	30.92	72.76	55.94	55.04	47.83	66.87	78.42	23.87	30.79	42.09	66.69	100	62.36	50.48	EXT.OBLIQUE RT
6	2	1	Prewalking	INT.OBLIQUE LT	45.03	52.56	48.87	48.86	34.57	32.77	59.79	45.77	17.58	20.66	43	55.81	100	70.44	INT.OBLIQUE LT	29.85	59.36	44.09	34.27	40.78	17.32	59.83	43.8	16.85	21.14	48.21	54.04	100	68.32	INT.OBLIQUE LT	27.46	48.54	41.4	57.25	29.98	44.39	51.21	19.08	23.32	28.31	37.38	62.36	100	62.25	INT.OBLIQUE LT
6	2	1	Prewalking	INT.OBLIQUE RT	45.39	52.28	49.92	47.4	32.55	34.64	51.65	52.88	17.46	20.67	42.92	54.78	70.44	100	INT.OBLIQUE RT	29.06	62.31	49.26	35.33	37.74	18.29	51.55	50.87	17.27	21.71	39.12	45.79	68.32	100	INT.OBLIQUE RT	40.95	56.72	60.89	53.77	19.19	45.62	36.98	40.53	11.57	16.51	29.89	50.48	62.25	100	INT.OBLIQUE RT
6	2	1	Walking3min	LUMBAR ES LT	100	48.01	63.06	46.18	27.2	39.84	38.8	54.42	13.09	14.78	35.1	40.02	48.34	51.72	LUMBAR ES LT	100	53.01	47.23	60.51	27.73	13.22	46	39.24	9.93	16.97	42.91	47.19	58.4	40.32	LUMBAR ES LT	100	49.83	64.7	24.68	12.62	29.68	25.08	75.34	11.51	14.32	39.72	31.09	49.16	64.98	LUMBAR ES LT
6	2	1	Walking3min	LUMBAR ES RT	48.01	100	55.28	63.81	44.2	33.47	56.62	39	19.97	22.54	43.21	53.03	56.61	54.2	LUMBAR ES RT	53.01	100	49.66	77.38	57.81	13.98	76.42	43.89	14.41	19.45	55.17	54.11	81.92	76.1	LUMBAR ES RT	49.83	100	72.42	45.03	21.34	45.77	39.36	42.87	16.94	21.51	38.95	46.04	43.38	61.25	LUMBAR ES RT
6	2	1	Walking3min	MULTIFIDII LT	63.06	55.28	100	55.7	40.33	46.18	44.3	44.76	24.58	27.37	48.26	54.95	52.53	56.75	MULTIFIDII LT	47.23	49.66	100	62.77	39.42	16.72	42.83	61.81	18.26	23.59	42.65	47.74	46.6	49.06	MULTIFIDII LT	64.7	72.42	100	45.44	23.77	50.08	41.82	54.83	21.79	26.77	51.96	53.36	61.71	72.92	MULTIFIDII LT
6	2	1	Walking3min	MULTIFIDII RT	46.18	63.81	55.7	100	50.47	35.89	51.61	30.95	26.42	29.65	45.98	56.56	53.73	47.61	MULTIFIDII RT	60.51	77.38	62.77	100	51.63	19.36	64.73	53.99	19.93	26.53	65.21	63.77	73.16	65	MULTIFIDII RT	24.68	45.03	45.44	100	58.16	54.41	53.61	23.42	49.26	55.46	40.01	62.23	45.72	36.65	MULTIFIDII RT
6	2	1	Walking3min	GLUT. MAX. LT	27.2	44.2	40.33	50.47	100	17.8	50.16	21.85	30.43	33.79	42.51	50.03	47.86	42.83	GLUT. MAX. LT	27.73	57.81	39.42	51.63	100	15.75	56.84	46.72	15.68	21.68	47.71	43.59	46.09	69.6	GLUT. MAX. LT	12.62	21.34	23.77	58.16	100	29.94	33	10.76	52.17	53.11	23.38	37.46	25.5	17.61	GLUT. MAX. LT
6	2	1	Walking3min	GLUT. MAX. RT	39.84	33.47	46.18	35.89	17.8	100	31.1	43.95	25.03	28.17	43.66	45.06	41	45.58	GLUT. MAX. RT	13.22	13.98	16.72	19.36	15.75	100	10.04	31.53	65.31	69.85	24.79	33.7	16.9	11.53	GLUT. MAX. RT	29.68	45.77	50.08	54.41	29.94	100	73.26	41.92	32.55	39.42	66.75	79.51	68.01	61.31	GLUT. MAX. RT
6	2	1	Walking3min	GLUT. MED. LT	38.8	56.62	44.3	51.61	50.16	31.1	100	35.68	16.98	19.13	38.76	49.17	65.39	55.52	GLUT. MED. LT	46	76.42	42.83	64.73	56.84	10.04	100	36.48	10.35	14.08	40.74	41.36	66.52	67.18	GLUT. MED. LT	25.08	39.36	41.82	53.61	33	73.26	100	44.68	30.38	36.13	54.14	61.31	55.64	51.28	GLUT. MED. LT
6	2	1	Walking3min	GLUT. MED. RT	54.42	39	44.76	30.95	21.85	43.95	35.68	100	11.19	12.68	30.81	35.5	48.59	55.54	GLUT. MED. RT	39.24	43.89	61.81	53.99	46.72	31.53	36.48	100	31.59	40.93	56	64.96	44.38	45.18	GLUT. MED. RT	75.34	42.87	54.83	23.42	10.76	41.92	44.68	100	9.8	12.23	51.46	35.91	54.96	70.22	GLUT. MED. RT
6	2	1	Walking3min	RECT.ABDOM.LO. LT	13.09	19.97	24.58	26.42	30.43	25.03	16.98	11.19	100	81.47	43.86	37.52	19.74	20.93	RECT.ABDOM.LO. LT	9.93	14.41	18.26	19.93	15.68	65.31	10.35	31.59	100	81.61	30.57	34.61	17.41	11.88	RECT.ABDOM.LO. LT	11.51	16.94	21.79	49.26	52.17	32.55	30.38	9.8	100	79.89	23.39	38.12	23.64	16.09	RECT.ABDOM.LO. LT
6	2	1	Walking3min	RECT.ABDOM.LO. RT	14.78	22.54	27.37	29.65	33.79	28.17	19.13	12.68	81.47	100	47.8	41.54	21.68	22.91	RECT.ABDOM.LO. RT	16.97	19.45	23.59	26.53	21.68	69.85	14.08	40.93	81.61	100	38.76	45.01	23.36	16.12	RECT.ABDOM.LO. RT	14.32	21.51	26.77	55.46	53.11	39.42	36.13	12.23	79.89	100	29.59	45.87	28.97	19.85	RECT.ABDOM.LO. RT
6	2	1	Walking3min	EXT.OBLIQUE LT	35.1	43.21	48.26	45.98	42.51	43.66	38.76	30.81	43.86	47.8	100	73.44	48.35	50.94	EXT.OBLIQUE LT	42.91	55.17	42.65	65.21	47.71	24.79	40.74	56	30.57	38.76	100	68.34	52.75	47.48	EXT.OBLIQUE LT	39.72	38.95	51.96	40.01	23.38	66.75	54.14	51.46	23.39	29.59	100	69.48	75.83	69.56	EXT.OBLIQUE LT
6	2	1	Walking3min	EXT.OBLIQUE RT	40.02	53.03	54.95	56.56	50.03	45.06	49.17	35.5	37.52	41.54	73.44	100	59.41	59.42	EXT.OBLIQUE RT	47.19	54.11	47.74	63.77	43.59	33.7	41.36	64.96	34.61	45.01	68.34	100	61.88	46.37	EXT.OBLIQUE RT	31.09	46.04	53.36	62.23	37.46	79.51	61.31	35.91	38.12	45.87	69.48	100	71.36	53.46	EXT.OBLIQUE RT
6	2	1	Walking3min	INT.OBLIQUE LT	48.34	56.61	52.53	53.73	47.86	41	65.39	48.59	19.74	21.68	48.35	59.41	100	70.46	INT.OBLIQUE LT	58.4	81.92	46.6	73.16	46.09	16.9	66.52	44.38	17.41	23.36	52.75	61.88	100	70.44	INT.OBLIQUE LT	49.16	43.38	61.71	45.72	25.5	68.01	55.64	54.96	23.64	28.97	75.83	71.36	100	66.5	INT.OBLIQUE LT
6	2	1	Walking3min	INT.OBLIQUE RT	51.72	54.2	56.75	47.61	42.83	45.58	55.52	55.54	20.93	22.91	50.94	59.42	70.46	100	INT.OBLIQUE RT	40.32	76.1	49.06	65	69.6	11.53	67.18	45.18	11.88	16.12	47.48	46.37	70.44	100	INT.OBLIQUE RT	64.98	61.25	72.92	36.65	17.61	61.31	51.28	70.22	16.09	19.85	69.56	53.46	66.5	100	INT.OBLIQUE RT
6	2	1	Walking6min	LUMBAR ES LT	100	51.01	62.32	45.79	25.45	40.1	38.47	53.37	12.42	14.06	33.01	37.51	46.38	50.92	LUMBAR ES LT	100	38.76	64.7	41.04	51.74	10.22	57.91	30	14.07	12.92	20	27.79	51.74	28.76	LUMBAR ES LT	100	36.86	77.49	26.35	14.96	49.54	44.49	63.95	13.4	14.66	27.25	27.55	44.85	68.5	LUMBAR ES LT
6	2	1	Walking6min	LUMBAR ES RT	51.01	100	58.51	65.43	40.47	35.31	55.86	40.08	20.21	22.95	41.54	50.95	54.7	53.58	LUMBAR ES RT	38.76	100	48.09	65.53	50.46	10.77	57.67	32	13.06	13.77	28.12	39.28	60.51	57.46	LUMBAR ES RT	36.86	100	49.82	71.54	50.52	52.48	67.21	26.17	40.04	43.26	61.44	68.68	73.78	54.21	LUMBAR ES RT
6	2	1	Walking6min	MULTIFIDII LT	62.32	58.51	100	58.76	38.85	46.36	45.44	43.43	24.46	27.33	47.62	53.24	52.69	57.68	MULTIFIDII LT	64.7	48.09	100	54.25	63.26	22.48	65.46	38.35	26.54	27.88	52.24	59.64	65.88	48.98	MULTIFIDII LT	77.49	49.82	100	35.59	23.84	62.23	56.14	49.81	20.04	21.43	39.39	39.27	54.64	74.88	MULTIFIDII LT
6	2	1	Walking6min	MULTIFIDII RT	45.79	65.43	58.76	100	47.99	38.78	55.03	32.49	26.36	29.63	46.43	57.41	57.22	51.42	MULTIFIDII RT	41.04	65.53	54.25	100	60.92	15.67	72.55	43.26	18.9	19.89	39.37	53.12	78.17	67.51	MULTIFIDII RT	26.35	71.54	35.59	100	53.14	46.69	62.36	22.62	40.3	44.53	54.46	70.9	69.64	50.23	MULTIFIDII RT
6	2	1	Walking6min	GLUT. MAX. LT	25.45	40.47	38.85	47.99	100	18.31	52.24	19.94	32.41	36.04	43.71	51.7	49.33	41.28	GLUT. MAX. LT	51.74	50.46	63.26	60.92	100	16.34	57.16	38.11	21.25	22.48	46.11	51.97	60.19	52.52	GLUT. MAX. LT	14.96	50.52	23.84	53.14	100	30.07	35.99	9.86	62.19	62.3	61.21	61.1	39.13	24.37	GLUT. MAX. LT
6	2	1	Walking6min	GLUT. MAX. RT	40.1	35.31	46.36	38.78	18.31	100	29.92	47.51	24.12	26.7	40.62	43.6	42.36	48.37	GLUT. MAX. RT	10.22	10.77	22.48	15.67	16.34	100	14.08	13.22	76.25	74.93	45.69	36.58	16.91	20.91	GLUT. MAX. RT	49.54	52.48	62.23	46.69	30.07	100	54.03	36.31	29.33	32.19	50.93	53	52.98	55.25	GLUT. MAX. RT
6	2	1	Walking6min	GLUT. MED. LT	38.47	55.86	45.44	55.03	52.24	29.92	100	33.39	18.95	21.69	40.43	53.3	68.27	57.44	GLUT. MED. LT	57.91	57.67	65.46	72.55	57.16	14.08	100	40.73	17.02	17.92	28.89	46.61	82.55	49.17	GLUT. MED. LT	44.49	67.21	56.14	62.36	35.99	54.03	100	38.82	26.11	28.48	45.74	45.09	69.99	69.43	GLUT. MED. LT
6	2	1	Walking6min	GLUT. MED. RT	53.37	40.08	43.43	32.49	19.94	47.51	33.39	100	11.33	12.77	28.63	33.99	45.34	52.34	GLUT. MED. RT	30	32	38.35	43.26	38.11	13.22	40.73	100	15.98	19.85	24.81	48.79	45.16	38.85	GLUT. MED. RT	63.95	26.17	49.81	22.62	9.86	36.31	38.82	100	7.43	8.2	15.73	17.79	36.67	55.65	GLUT. MED. RT
6	2	1	Walking6min	RECT.ABDOM.LO. LT	12.42	20.21	24.46	26.36	32.41	24.12	18.95	11.33	100	82.2	45.79	37.5	20.47	21.92	RECT.ABDOM.LO. LT	14.07	13.06	26.54	18.9	21.25	76.25	17.02	15.98	100	85.87	54.91	43.11	20.37	25.41	RECT.ABDOM.LO. LT	13.4	40.04	20.04	40.3	62.19	29.33	26.11	7.43	100	85.49	60.65	55.87	28.42	17.03	RECT.ABDOM.LO. LT
6	2	1	Walking6min	RECT.ABDOM.LO. RT	14.06	22.95	27.33	29.63	36.04	26.7	21.69	12.77	82.2	100	49.32	41.66	22.87	24.59	RECT.ABDOM.LO. RT	12.92	13.77	27.88	19.89	22.48	74.93	17.92	19.85	85.87	100	54.67	45.06	21.43	26.69	RECT.ABDOM.LO. RT	14.66	43.26	21.43	44.53	62.3	32.19	28.48	8.2	85.49	100	62.49	59.32	30.97	18.68	RECT.ABDOM.LO. RT
6	2	1	Walking6min	EXT.OBLIQUE LT	33.01	41.54	47.62	46.43	43.71	40.62	40.43	28.63	45.79	49.32	100	72.35	48.04	49.75	EXT.OBLIQUE LT	20	28.12	52.24	39.37	46.11	45.69	28.89	24.81	54.91	54.67	100	70.76	41.42	47.63	EXT.OBLIQUE LT	27.25	61.44	39.39	54.46	61.21	50.93	45.74	15.73	60.65	62.49	100	70.75	52.02	34.32	EXT.OBLIQUE LT
6	2	1	Walking6min	EXT.OBLIQUE RT	37.51	50.95	53.24	57.41	51.7	43.6	53.3	33.99	37.5	41.66	72.35	100	61.38	61.11	EXT.OBLIQUE RT	27.79	39.28	59.64	53.12	51.97	36.58	46.61	48.79	43.11	45.06	70.76	100	58.42	61.48	EXT.OBLIQUE RT	27.55	68.68	39.27	70.9	61.1	53	45.09	17.79	55.87	59.32	70.75	100	57.51	38.44	EXT.OBLIQUE RT
6	2	1	Walking6min	INT.OBLIQUE LT	46.38	54.7	52.69	57.22	49.33	42.36	68.27	45.34	20.47	22.87	48.04	61.38	100	70.83	INT.OBLIQUE LT	51.74	60.51	65.88	78.17	60.19	16.91	82.55	45.16	20.37	21.43	41.42	58.42	100	62.54	INT.OBLIQUE LT	44.85	73.78	54.64	69.64	39.13	52.98	69.99	36.67	28.42	30.97	52.02	57.51	100	71.23	INT.OBLIQUE LT
6	2	1	Walking6min	INT.OBLIQUE RT	50.92	53.58	57.68	51.42	41.28	48.37	57.44	52.34	21.92	24.59	49.75	61.11	70.83	100	INT.OBLIQUE RT	28.76	57.46	48.98	67.51	52.52	20.91	49.17	38.85	25.41	26.69	47.63	61.48	62.54	100	INT.OBLIQUE RT	68.5	54.21	74.88	50.23	24.37	55.25	69.43	55.65	17.03	18.68	34.32	38.44	71.23	100	INT.OBLIQUE RT
6	2	1	Walking9min	LUMBAR ES LT	100	48.25	58.63	42.15	21.51	41.89	34.54	52.53	11.78	13.27	33.08	36.99	46.19	53.2	LUMBAR ES LT	100	21.69	63.48	41.18	38.34	28.22	23.46	51.83	33.41	33.23	36.21	50.66	36.39	37.95	LUMBAR ES LT	100	39.45	85.03	53.68	20.54	58.4	46.88	26.16	22.55	23.76	43.02	61.38	73.93	69.96	LUMBAR ES LT
6	2	1	Walking9min	LUMBAR ES RT	48.25	100	55.72	62.81	37.19	34.63	54.72	38.89	20.25	22.74	41.91	50.13	55.11	52.13	LUMBAR ES RT	21.69	100	27.27	61.88	38.38	-2.02	52.84	28.06	5.62	4.37	22.45	34.29	50.41	34.81	LUMBAR ES RT	39.45	100	52.16	54.37	10.47	71.75	26.9	42.27	11.73	12	24.38	34.24	32.29	45.97	LUMBAR ES RT
6	2	1	Walking9min	MULTIFIDII LT	58.63	55.72	100	56.58	35.78	45.76	40.52	40.81	26.52	29.17	47.72	52.77	50.64	56.94	MULTIFIDII LT	63.48	27.27	100	53.38	64.12	32.7	37.82	57.47	41.35	41.74	43.22	62.34	54.17	45.8	MULTIFIDII LT	85.03	52.16	100	70.13	19	67.44	46.4	28.18	20.88	22.02	40.9	57.77	70.72	69.2	MULTIFIDII LT
6	2	1	Walking9min	MULTIFIDII RT	42.15	62.81	56.58	100	45.65	35.38	51	29.25	28.99	31.88	45.5	56	54.3	47.5	MULTIFIDII RT	41.18	61.88	53.38	100	71.6	17.31	63.56	41.36	25.38	25.79	39.92	57.68	63.01	53.46	MULTIFIDII RT	53.68	54.37	70.13	100	27.4	54.7	59.14	19.57	29.98	31.11	48.73	66.78	58.65	44.47	MULTIFIDII RT
6	2	1	Walking9min	GLUT. MAX. LT	21.51	37.19	35.78	45.65	100	14.41	51.89	18.21	30.42	33.22	41.18	49.93	47.8	39.69	GLUT. MAX. LT	38.34	38.38	64.12	71.6	100	15.78	60.93	39.41	26.33	27.49	33.14	56.84	68.63	63.16	GLUT. MAX. LT	20.54	10.47	19	27.4	100	11.28	51.58	3.39	84.15	85.83	57.28	41.07	32.19	11.6	GLUT. MAX. LT
6	2	1	Walking9min	GLUT. MAX. RT	41.89	34.63	45.76	35.38	14.41	100	26.71	50.59	19.66	21.62	37.76	39.57	42.45	49.87	GLUT. MAX. RT	28.22	-2.02	32.7	17.31	15.78	100	8.96	29.36	62.2	64.44	44.95	31.75	13.72	15.34	GLUT. MAX. RT	58.4	71.75	67.44	54.7	11.28	100	29.35	44.72	12.45	13.16	25.54	37.57	45.68	65.18	GLUT. MAX. RT
6	2	1	Walking9min	GLUT. MED. LT	34.54	54.72	40.52	51	51.89	26.71	100	30.06	18.91	21.05	39.65	51.16	66.98	52.41	GLUT. MED. LT	23.46	52.84	37.82	63.56	60.93	8.96	100	28.47	13.18	13.39	23.9	40.07	69.43	56.64	GLUT. MED. LT	46.88	26.9	46.4	59.14	51.58	29.35	100	9.44	55.68	58.11	71.04	72.38	66.34	30.1	GLUT. MED. LT
6	2	1	Walking9min	GLUT. MED. RT	52.53	38.89	40.81	29.25	18.21	50.59	30.06	100	10.23	11.66	27.78	32.49	44.16	51.97	GLUT. MED. RT	51.83	28.06	57.47	41.36	39.41	29.36	28.47	100	38.97	38.87	50.59	64.63	47.04	52.43	GLUT. MED. RT	26.16	42.27	28.18	19.57	3.39	44.72	9.44	100	3.75	3.98	8.09	12.49	16.47	43.71	GLUT. MED. RT
6	2	1	Walking9min	RECT.ABDOM.LO. LT	11.78	20.25	26.52	28.99	30.42	19.66	18.91	10.23	100	83.71	43.14	37.6	20.43	20.25	RECT.ABDOM.LO. LT	33.41	5.62	41.35	25.38	26.33	62.2	13.18	38.97	100	90.85	64.15	43.83	19.34	21.54	RECT.ABDOM.LO. LT	22.55	11.73	20.88	29.98	84.15	12.45	55.68	3.75	100	91.21	62.15	44.6	35.13	12.8	RECT.ABDOM.LO. LT
6	2	1	Walking9min	RECT.ABDOM.LO. RT	13.27	22.74	29.17	31.88	33.22	21.62	21.05	11.66	83.71	100	47.1	41.8	22.82	22.74	RECT.ABDOM.LO. RT	33.23	4.37	41.74	25.79	27.49	64.44	13.39	38.87	90.85	100	65.01	44.43	19.65	21.88	RECT.ABDOM.LO. RT	23.76	12	22.02	31.11	85.83	13.16	58.11	3.98	91.21	100	64.97	46.69	36.88	13.53	RECT.ABDOM.LO. RT
6	2	1	Walking9min	EXT.OBLIQUE LT	33.08	41.91	47.72	45.5	41.18	37.76	39.65	27.78	43.14	47.1	100	72.41	48.95	48.93	EXT.OBLIQUE LT	36.21	22.45	43.22	39.92	33.14	44.95	23.9	50.59	64.15	65.01	100	69.92	34.18	31.47	EXT.OBLIQUE LT	43.02	24.38	40.9	48.73	57.28	25.54	71.04	8.09	62.15	64.97	100	68.14	61.24	26.2	EXT.OBLIQUE LT
6	2	1	Walking9min	EXT.OBLIQUE RT	36.99	50.13	52.77	56	49.93	39.57	51.16	32.49	37.6	41.8	72.41	100	61.48	58.77	EXT.OBLIQUE RT	50.66	34.29	62.34	57.68	56.84	31.75	40.07	64.63	43.83	44.43	69.92	100	55.23	53.19	EXT.OBLIQUE RT	61.38	34.24	57.77	66.78	41.07	37.57	72.38	12.49	44.6	46.69	68.14	100	75.46	38.48	EXT.OBLIQUE RT
6	2	1	Walking9min	INT.OBLIQUE LT	46.19	55.11	50.64	54.3	47.8	42.45	66.98	44.16	20.43	22.82	48.95	61.48	100	69.88	INT.OBLIQUE LT	36.39	50.41	54.17	63.01	68.63	13.72	69.43	47.04	19.34	19.65	34.18	55.23	100	72.93	INT.OBLIQUE LT	73.93	32.29	70.72	58.65	32.19	45.68	66.34	16.47	35.13	36.88	61.24	75.46	100	48.58	INT.OBLIQUE LT
6	2	1	Walking9min	INT.OBLIQUE RT	53.2	52.13	56.94	47.5	39.69	49.87	52.41	51.97	20.25	22.74	48.93	58.77	69.88	100	INT.OBLIQUE RT	37.95	34.81	45.8	53.46	63.16	15.34	56.64	52.43	21.54	21.88	31.47	53.19	72.93	100	INT.OBLIQUE RT	69.96	45.97	69.2	44.47	11.6	65.18	30.1	43.71	12.8	13.53	26.2	38.48	48.58	100	INT.OBLIQUE RT
6	2	1	Walking12min	LUMBAR ES LT	100	48.44	58.53	41.99	23.89	35.11	36.3	46.99	12.6	13.89	35.07	37.18	44.39	52.25	LUMBAR ES LT	100	47.28	15.99	49.44	1.47	-28.63	20.5	16.22	-30.25	-25.7	-5.35	9.99	18.51	1.89	LUMBAR ES LT	100	31.02	56.56	23.6	28.34	48.8	35.46	40.57	14.47	16.65	29.31	38.64	48.82	66.15	LUMBAR ES LT
6	2	1	Walking12min	LUMBAR ES RT	48.44	100	57.06	63.5	41.51	32.34	55.83	34.16	24.98	27	46.51	54.66	55.44	53.12	LUMBAR ES RT	47.28	100	58.28	77.36	40.59	22.04	49.52	59.57	30.89	35.17	49.8	61.34	53.84	46.86	LUMBAR ES RT	31.02	100	53.46	79.68	27.75	48.27	75.93	14.79	54.63	59.74	65.63	78.93	63.75	48.83	LUMBAR ES RT
6	2	1	Walking12min	MULTIFIDII LT	58.53	57.06	100	53.93	35.77	39.49	41.2	36.77	28.82	31.01	49.42	53.81	48.42	55.21	MULTIFIDII LT	15.99	58.28	100	53.06	29.15	43.05	26.95	56.56	50.81	56.77	42.11	60.53	35.59	50.88	MULTIFIDII LT	56.56	53.46	100	46.99	23.79	56.84	67.51	22.82	31.35	35.18	41.34	55.1	63.32	65.6	MULTIFIDII LT
6	2	1	Walking12min	MULTIFIDII RT	41.99	63.5	53.93	100	46.13	31.25	52.15	25.4	29.08	31.6	46.52	55.06	52.75	44.95	MULTIFIDII RT	49.44	77.36	53.06	100	30.74	18.48	48.45	47.44	23.36	26.41	29.99	45.81	52.55	44.47	MULTIFIDII RT	23.6	79.68	46.99	100	28.69	37.71	73.05	10.24	71.47	75.17	51.02	61.47	49.21	36.07	MULTIFIDII RT
6	2	1	Walking12min	GLUT. MAX. LT	23.89	41.51	35.77	46.13	100	13.41	53.11	17.66	27.25	29.48	39.35	47.6	49.58	39.76	GLUT. MAX. LT	1.47	40.59	29.15	30.74	100	10.78	64.7	51.42	19.72	22.08	57.03	55.25	67.07	55.04	GLUT. MAX. LT	28.34	27.75	23.79	28.69	100	11.86	33.34	12.64	18.38	24.65	20	24.21	24.43	29.56	GLUT. MAX. LT
6	2	1	Walking12min	GLUT. MAX. RT	35.11	32.34	39.49	31.25	13.41	100	24.97	48.99	20.71	22.16	39.69	39.27	40.53	45.31	GLUT. MAX. RT	-28.63	22.04	43.05	18.48	10.78	100	8.3	21.37	41.03	49.04	22.6	26.99	11.47	24.44	GLUT. MAX. RT	48.8	48.27	56.84	37.71	11.86	100	42.53	36.89	23	24.81	66.74	64.15	72.89	70.55	GLUT. MAX. RT
6	2	1	Walking12min	GLUT. MED. LT	36.3	55.83	41.2	52.15	53.11	24.97	100	28.9	19.39	21.13	41.94	50.34	66.86	54.66	GLUT. MED. LT	20.5	49.52	26.95	48.45	64.7	8.3	100	34.05	12.29	14.03	38.77	43.12	77.43	35.64	GLUT. MED. LT	35.46	75.93	67.51	73.05	33.34	42.53	100	14.36	54.8	60.38	50.14	68.94	54.2	47.62	GLUT. MED. LT
6	2	1	Walking12min	GLUT. MED. RT	46.99	34.16	36.77	25.4	17.66	48.99	28.9	100	10.35	11.18	29.46	31.48	41.46	51.48	GLUT. MED. RT	16.22	59.57	56.56	47.44	51.42	21.37	34.05	100	32.39	36.21	46.6	64.86	51.26	73.9	GLUT. MED. RT	40.57	14.79	22.82	10.24	12.64	36.89	14.36	100	5.83	6.58	22.94	21.59	28.19	37.68	GLUT. MED. RT
6	2	1	Walking12min	RECT.ABDOM.LO. LT	12.6	24.98	28.82	29.08	27.25	20.71	19.39	10.35	100	83.07	41.89	38.74	20.89	21.15	RECT.ABDOM.LO. LT	-30.25	30.89	50.81	23.36	19.72	41.03	12.29	32.39	100	89.01	42.44	37.83	16.68	36.88	RECT.ABDOM.LO. LT	14.47	54.63	31.35	71.47	18.38	23	54.8	5.83	100	89.31	36.68	39.61	30.84	21.82	RECT.ABDOM.LO. LT
6	2	1	Walking12min	RECT.ABDOM.LO. RT	13.89	27	31.01	31.6	29.48	22.16	21.13	11.18	83.07	100	44.17	41.45	22.62	22.86	RECT.ABDOM.LO. RT	-25.7	35.17	56.77	26.41	22.08	49.04	14.03	36.21	89.01	100	46.14	42.38	18.98	41.34	RECT.ABDOM.LO. RT	16.65	59.74	35.18	75.17	24.65	24.81	60.38	6.58	89.31	100	41.14	43.74	34.25	24.38	RECT.ABDOM.LO. RT
6	2	1	Walking12min	EXT.OBLIQUE LT	35.07	46.51	49.42	46.52	39.35	39.69	41.94	29.46	41.89	44.17	100	75.86	52.42	52.53	EXT.OBLIQUE LT	-5.35	49.8	42.11	29.99	57.03	22.6	38.77	46.6	42.44	46.14	100	78.31	50.15	49.19	EXT.OBLIQUE LT	29.31	65.63	41.34	51.02	20	66.74	50.14	22.94	36.68	41.14	100	73.55	55.92	54.42	EXT.OBLIQUE LT
6	2	1	Walking12min	EXT.OBLIQUE RT	37.18	54.66	53.81	55.06	47.6	39.27	50.34	31.48	38.74	41.45	75.86	100	60.54	57.93	EXT.OBLIQUE RT	9.99	61.34	60.53	45.81	55.25	26.99	43.12	64.86	37.83	42.38	78.31	100	56.12	65.48	EXT.OBLIQUE RT	38.64	78.93	55.1	61.47	24.21	64.15	68.94	21.59	39.61	43.74	73.55	100	66.44	66.07	EXT.OBLIQUE RT
6	2	1	Walking12min	INT.OBLIQUE LT	44.39	55.44	48.42	52.75	49.58	40.53	66.86	41.46	20.89	22.62	52.42	60.54	100	69.59	INT.OBLIQUE LT	18.51	53.84	35.59	52.55	67.07	11.47	77.43	51.26	16.68	18.98	50.15	56.12	100	54.51	INT.OBLIQUE LT	48.82	63.75	63.32	49.21	24.43	72.89	54.2	28.19	30.84	34.25	55.92	66.44	100	66.39	INT.OBLIQUE LT
6	2	1	Walking12min	INT.OBLIQUE RT	52.25	53.12	55.21	44.95	39.76	45.31	54.66	51.48	21.15	22.86	52.53	57.93	69.59	100	INT.OBLIQUE RT	1.89	46.86	50.88	44.47	55.04	24.44	35.64	73.9	36.88	41.34	49.19	65.48	54.51	100	INT.OBLIQUE RT	66.15	48.83	65.6	36.07	29.56	70.55	47.62	37.68	21.82	24.38	54.42	66.07	66.39	100	INT.OBLIQUE RT
6	2	1	Postwalking	LUMBAR ES LT	100	44.12	51.4	47.88	33.85	47.72	32.85	45.75	15.28	16.39	35.27	41.78	42.37	40.66	LUMBAR ES LT	100	48.99	72.29	69.87	57.69	30.06	67.84	54.99	16.86	18.42	61.44	58.71	60.53	74.35	LUMBAR ES LT	100	27.33	42.49	18.73	60.18	66.07	14.01	37.6	59.96	62.65	71.9	44.7	22.65	24.1	LUMBAR ES LT
6	2	1	Postwalking	LUMBAR ES RT	44.12	100	55.91	55.34	53.56	37.33	55.07	37.25	22.42	24.68	46.29	51.76	53.74	53.21	LUMBAR ES RT	48.99	100	57.07	31.77	72.63	11.66	58.93	22.83	6.24	6.86	27.33	26.52	44.87	52.26	LUMBAR ES RT	27.33	100	52.02	72.38	45.1	32.34	48.6	71.31	32.2	36.02	41.96	67.74	70.71	61.55	LUMBAR ES RT
6	2	1	Postwalking	MULTIFIDII LT	51.4	55.91	100	54.68	56.65	49.6	41.56	35.47	29.54	31.19	46.35	50.8	44.22	45.1	MULTIFIDII LT	72.29	57.07	100	64.13	67.47	24.56	69.46	41.1	14.33	15.52	43.27	41.29	48.15	68.1	MULTIFIDII LT	42.49	52.02	100	47.27	59.5	50.61	21.13	54.47	52.29	57.25	60.82	64.2	33.37	33.93	MULTIFIDII LT
6	2	1	Postwalking	MULTIFIDII RT	47.88	55.34	54.68	100	47.99	45.24	45.68	35.09	21.49	22.76	39.79	45.68	47.26	42.15	MULTIFIDII RT	69.87	31.77	64.13	100	39.49	36.86	43.76	46.54	16.39	17.97	43.15	39.13	35.48	57.02	MULTIFIDII RT	18.73	72.38	47.27	100	35.02	22.04	52.42	71.92	22.36	25.41	30.16	53.03	65.98	51.78	MULTIFIDII RT
6	2	1	Postwalking	GLUT. MAX. LT	33.85	53.56	56.65	47.99	100	28.78	50.57	23.05	38.35	40.01	45.06	44.12	38.18	37.09	GLUT. MAX. LT	57.69	72.63	67.47	39.49	100	14.7	79.1	26.71	7.68	8.4	27.94	26.35	38.5	51.8	GLUT. MAX. LT	60.18	45.1	59.5	35.02	100	58.78	29.8	56.91	54.26	58.94	74.31	68.46	42.98	41.65	GLUT. MAX. LT
6	2	1	Postwalking	GLUT. MAX. RT	47.72	37.33	49.6	45.24	28.78	100	21.51	40.17	37.24	40.39	42.19	48.05	35.59	35.91	GLUT. MAX. RT	30.06	11.66	24.56	36.86	14.7	100	16.81	63.61	61.41	64.23	55.67	57.12	33.03	29.05	GLUT. MAX. RT	66.07	32.34	50.61	22.04	58.78	100	13.9	41.75	81.73	75.92	76.48	46.25	22.47	24.28	GLUT. MAX. RT
6	2	1	Postwalking	GLUT. MED. LT	32.85	55.07	41.56	45.68	50.57	21.51	100	30.39	21.32	23	41.21	47.05	57.39	48.77	GLUT. MED. LT	67.84	58.93	69.46	43.76	79.1	16.81	100	32.89	9.12	10	37.62	36.15	47.96	61.41	GLUT. MED. LT	14.01	48.6	21.13	52.42	29.8	13.9	100	44.12	12.8	14.9	21.52	39.77	59.84	54.21	GLUT. MED. LT
6	2	1	Postwalking	GLUT. MED. RT	45.75	37.25	35.47	35.09	23.05	40.17	30.39	100	16.22	17.73	35.86	44.4	47.38	50.75	GLUT. MED. RT	54.99	22.83	41.1	46.54	26.71	63.61	32.89	100	39.07	42.21	84.32	77.76	56.54	53.4	GLUT. MED. RT	37.6	71.31	54.47	71.92	56.91	41.75	44.12	100	38.47	41.26	55.51	69.24	64.33	52.92	GLUT. MED. RT
6	2	1	Postwalking	RECT.ABDOM.LO. LT	15.28	22.42	29.54	21.49	38.35	37.24	21.32	16.22	100	81.9	44.9	39.62	21.96	22.19	RECT.ABDOM.LO. LT	16.86	6.24	14.33	16.39	7.68	61.41	9.12	39.07	100	95.15	33.44	34.45	19.1	16.25	RECT.ABDOM.LO. LT	59.96	32.2	52.29	22.36	54.26	81.73	12.8	38.47	100	82.74	71.52	43.21	20.78	22.7	RECT.ABDOM.LO. LT
6	2	1	Postwalking	RECT.ABDOM.LO. RT	16.39	24.68	31.19	22.76	40.01	40.39	23	17.73	81.9	100	47.49	42.78	23.67	24.25	RECT.ABDOM.LO. RT	18.42	6.86	15.52	17.97	8.4	64.23	10	42.21	95.15	100	36.23	37.31	20.85	17.76	RECT.ABDOM.LO. RT	62.65	36.02	57.25	25.41	58.94	75.92	14.9	41.26	82.74	100	77.17	48.99	24.02	26.2	RECT.ABDOM.LO. RT
6	2	1	Postwalking	EXT.OBLIQUE LT	35.27	46.29	46.35	39.79	45.06	42.19	41.21	35.86	44.9	47.49	100	72.88	48.25	47.9	EXT.OBLIQUE LT	61.44	27.33	43.27	43.15	27.94	55.67	37.62	84.32	33.44	36.23	100	94.08	66.13	61.16	EXT.OBLIQUE LT	71.9	41.96	60.82	30.16	74.31	76.48	21.52	55.51	71.52	77.17	100	65.4	33.94	36.44	EXT.OBLIQUE LT
6	2	1	Postwalking	EXT.OBLIQUE RT	41.78	51.76	50.8	45.68	44.12	48.05	47.05	44.4	39.62	42.78	72.88	100	60.03	58.59	EXT.OBLIQUE RT	58.71	26.52	41.29	39.13	26.35	57.12	36.15	77.76	34.45	37.31	94.08	100	66.45	59.65	EXT.OBLIQUE RT	44.7	67.74	64.2	53.03	68.46	46.25	39.77	69.24	43.21	48.99	65.4	100	59.23	58.34	EXT.OBLIQUE RT
6	2	1	Postwalking	INT.OBLIQUE LT	42.37	53.74	44.22	47.26	38.18	35.59	57.39	47.38	21.96	23.67	48.25	60.03	100	68.46	INT.OBLIQUE LT	60.53	44.87	48.15	35.48	38.5	33.03	47.96	56.54	19.1	20.85	66.13	66.45	100	81.33	INT.OBLIQUE LT	22.65	70.71	33.37	65.98	42.98	22.47	59.84	64.33	20.78	24.02	33.94	59.23	100	82.49	INT.OBLIQUE LT
6	2	1	Postwalking	INT.OBLIQUE RT	40.66	53.21	45.1	42.15	37.09	35.91	48.77	50.75	22.19	24.25	47.9	58.59	68.46	100	INT.OBLIQUE RT	74.35	52.26	68.1	57.02	51.8	29.05	61.41	53.4	16.25	17.76	61.16	59.65	81.33	100	INT.OBLIQUE RT	24.1	61.55	33.93	51.78	41.65	24.28	54.21	52.92	22.7	26.2	36.44	58.34	82.49	100	INT.OBLIQUE RT
7	2	1	Prewalking	LUMBAR ES LT	100	48.77	59.64	51.18	37.66	42.13	42.18	46.27	15.88	18.81	37.19	45.14	45.03	45.39	LUMBAR ES LT	100	44.75	61.26	40.57	73.22	24.66	54.31	30.48	18.01	25.36	30.62	36.85	28.51	26.28	LUMBAR ES LT	100	43.04	61.97	58.22	9.07	50.29	23.86	51.85	1.24	7.3	17.09	35.13	30.93	46.66	LUMBAR ES LT
7	2	1	Prewalking	LUMBAR ES RT	48.77	100	59.26	59.16	48.9	37.19	54.5	36.25	20.98	25.74	45.05	53.65	52.56	52.28	LUMBAR ES RT	44.75	100	70.18	37.81	59.6	19.69	57.65	51.67	19.33	25.27	44.46	54.24	58.39	58.6	LUMBAR ES RT	43.04	100	73.54	61.69	41.87	66.09	55.28	34.07	30.17	39.17	52.61	71.74	48.57	62.66	LUMBAR ES RT
7	2	1	Prewalking	MULTIFIDII LT	59.64	59.26	100	55.33	51.25	45.42	51	37.79	22.63	26.38	44.92	53.96	48.87	49.92	MULTIFIDII LT	61.26	70.18	100	51.95	71.08	32.97	52.69	38.93	28.51	34.3	48.06	48.49	41.72	44.23	MULTIFIDII LT	61.97	73.54	100	66.3	27.6	59.06	44.41	48.36	18.78	25.47	41.88	61.93	47.84	69.66	MULTIFIDII LT
7	2	1	Prewalking	MULTIFIDII RT	51.18	59.16	55.33	100	44.87	42.17	47.33	35.47	20.53	24.11	41.75	49.75	48.86	47.4	MULTIFIDII RT	40.57	37.81	51.95	100	39.43	31.43	43.27	39.07	26.01	34.07	51.76	51.66	32.87	31.95	MULTIFIDII RT	58.22	61.69	66.3	100	27.94	49.02	37.88	31.59	20.55	24.32	26.67	50.73	51.88	56.2	MULTIFIDII RT
7	2	1	Prewalking	GLUT. MAX. LT	37.66	48.9	51.25	44.87	100	33.99	46.28	17.51	40.63	45.68	48.52	48.16	34.57	32.55	GLUT. MAX. LT	73.22	59.6	71.08	39.43	100	28.43	61.47	36.56	27.35	33.33	35.61	42.47	38.75	34.09	GLUT. MAX. LT	9.07	41.87	27.6	27.94	100	46.9	62.97	8.05	66.33	84.24	61.6	42.4	27.46	22.04	GLUT. MAX. LT
7	2	1	Prewalking	GLUT. MAX. RT	42.13	37.19	45.42	42.17	33.99	100	24.72	32.75	42.89	46.72	48.61	50.36	32.77	34.64	GLUT. MAX. RT	24.66	19.69	32.97	31.43	28.43	100	18.55	37.89	71.52	69.61	34.56	39.81	16.61	16.36	GLUT. MAX. RT	50.29	66.09	59.06	49.02	46.9	100	63.21	28.18	30.12	42.78	55.01	64.39	44.39	52	GLUT. MAX. RT
7	2	1	Prewalking	GLUT. MED. LT	42.18	54.5	51	47.33	46.28	24.72	100	29.22	18.81	22.31	40.45	49.81	59.79	51.65	GLUT. MED. LT	54.31	57.65	52.69	43.27	61.47	18.55	100	40.81	17.31	22.15	45.07	50.87	60.9	51.18	GLUT. MED. LT	23.86	55.28	44.41	37.88	62.97	63.21	100	15.56	43.95	57.69	78.23	67.05	43.78	38.8	GLUT. MED. LT
7	2	1	Prewalking	GLUT. MED. RT	46.27	36.25	37.79	35.47	17.51	32.75	29.22	100	12.55	14.87	30.77	38.49	45.77	52.88	GLUT. MED. RT	30.48	51.67	38.93	39.07	36.56	37.89	40.81	100	34.68	43.74	52.4	68.54	46.66	50.99	GLUT. MED. RT	51.85	34.07	48.36	31.59	8.05	28.18	15.56	100	2.89	7.3	16.03	30.07	24.21	43.44	GLUT. MED. RT
7	2	1	Prewalking	RECT.ABDOM.LO. LT	15.88	20.98	22.63	20.53	40.63	42.89	18.81	12.55	100	77.83	45.5	36.49	17.58	17.46	RECT.ABDOM.LO. LT	18.01	19.33	28.51	26.01	27.35	71.52	17.31	34.68	100	84.79	39.24	37.83	16.47	15.75	RECT.ABDOM.LO. LT	1.24	30.17	18.78	20.55	66.33	30.12	43.95	2.89	100	68.07	43.17	30.58	23.54	15.34	RECT.ABDOM.LO. LT
7	2	1	Prewalking	RECT.ABDOM.LO. RT	18.81	25.74	26.38	24.11	45.68	46.72	22.31	14.87	77.83	100	51.03	42.41	20.66	20.67	RECT.ABDOM.LO. RT	25.36	25.27	34.3	34.07	33.33	69.61	22.15	43.74	84.79	100	48.38	46.67	21.05	20.2	RECT.ABDOM.LO. RT	7.3	39.17	25.47	24.32	84.24	42.78	57.69	7.3	68.07	100	63.86	39.75	27.76	20.49	RECT.ABDOM.LO. RT
7	2	1	Prewalking	EXT.OBLIQUE LT	37.19	45.05	44.92	41.75	48.52	48.61	40.45	30.77	45.5	51.03	100	71.17	43	42.92	EXT.OBLIQUE LT	30.62	44.46	48.06	51.76	35.61	34.56	45.07	52.4	39.24	48.38	100	79.1	48.28	37.78	EXT.OBLIQUE LT	17.09	52.61	41.88	26.67	61.6	55.01	78.23	16.03	43.17	63.86	100	63.01	38.12	35.87	EXT.OBLIQUE LT
7	2	1	Prewalking	EXT.OBLIQUE RT	45.14	53.65	53.96	49.75	48.16	50.36	49.81	38.49	36.49	42.41	71.17	100	55.81	54.78	EXT.OBLIQUE RT	36.85	54.24	48.49	51.66	42.47	39.81	50.87	68.54	37.83	46.67	79.1	100	53.96	43.94	EXT.OBLIQUE RT	35.13	71.74	61.93	50.73	42.4	64.39	67.05	30.07	30.58	39.75	63.01	100	68.07	61.03	EXT.OBLIQUE RT
7	2	1	Prewalking	INT.OBLIQUE LT	45.03	52.56	48.87	48.86	34.57	32.77	59.79	45.77	17.58	20.66	43	55.81	100	70.44	INT.OBLIQUE LT	28.51	58.39	41.72	32.87	38.75	16.61	60.9	46.66	16.47	21.05	48.28	53.96	100	68.24	INT.OBLIQUE LT	30.93	48.57	47.84	51.88	27.46	44.39	43.78	24.21	23.54	27.76	38.12	68.07	100	66.23	INT.OBLIQUE LT
7	2	1	Prewalking	INT.OBLIQUE RT	45.39	52.28	49.92	47.4	32.55	34.64	51.65	52.88	17.46	20.67	42.92	54.78	70.44	100	INT.OBLIQUE RT	26.28	58.6	44.23	31.95	34.09	16.36	51.18	50.99	15.75	20.2	37.78	43.94	68.24	100	INT.OBLIQUE RT	46.66	62.66	69.66	56.2	22.04	52	38.8	43.44	15.34	20.49	35.87	61.03	66.23	100	INT.OBLIQUE RT
7	2	1	Walking3min	LUMBAR ES LT	100	48.01	63.06	46.18	27.2	39.84	38.8	54.42	13.09	14.78	35.1	40.02	48.34	51.72	LUMBAR ES LT	100	56.42	51.3	60.86	28.36	14.24	47.37	44.58	8.88	15.97	44.24	47.31	62.08	46.92	LUMBAR ES LT	100	49.67	63.17	23.9	11.6	29.05	22.77	67.62	12.3	14.95	39.74	31.3	47.42	63.7	LUMBAR ES LT
7	2	1	Walking3min	LUMBAR ES RT	48.01	100	55.28	63.81	44.2	33.47	56.62	39	19.97	22.54	43.21	53.03	56.61	54.2	LUMBAR ES RT	56.42	100	51.47	80.71	61	16.27	77.3	43.29	14.05	20.13	54.81	54.63	81.08	78.02	LUMBAR ES RT	49.67	100	73.32	44.85	20.05	44.31	35.92	38.35	18.73	23.68	39.44	47.05	41.34	60.51	LUMBAR ES RT
7	2	1	Walking3min	MULTIFIDII LT	63.06	55.28	100	55.7	40.33	46.18	44.3	44.76	24.58	27.37	48.26	54.95	52.53	56.75	MULTIFIDII LT	51.3	51.47	100	61.68	39.7	18.2	42.96	62.83	14.82	21.28	41.16	45.05	48.2	55.2	MULTIFIDII LT	63.17	73.32	100	46.89	22.97	50.04	39.43	48.1	24.02	29.43	53.73	56.13	60.42	72.32	MULTIFIDII LT
7	2	1	Walking3min	MULTIFIDII RT	46.18	63.81	55.7	100	50.47	35.89	51.61	30.95	26.42	29.65	45.98	56.56	53.73	47.61	MULTIFIDII RT	60.86	80.71	61.68	100	52.51	20.98	65.15	52.63	18.18	25.71	65.69	62.8	76	71.24	MULTIFIDII RT	23.9	44.85	46.89	100	55.21	51.43	47.26	20.72	52.31	58.79	41.18	64.05	43.24	36.5	MULTIFIDII RT
7	2	1	Walking3min	GLUT. MAX. LT	27.2	44.2	40.33	50.47	100	17.8	50.16	21.85	30.43	33.79	42.51	50.03	47.86	42.83	GLUT. MAX. LT	28.36	61	39.7	52.51	100	16.82	58.06	46.2	14.53	20.77	49.27	44.23	48.69	76.79	GLUT. MAX. LT	11.6	20.05	22.97	55.21	100	27.65	26.41	8.75	59.54	58.47	22.79	37.53	22.4	16.3	GLUT. MAX. LT
7	2	1	Walking3min	GLUT. MAX. RT	39.84	33.47	46.18	35.89	17.8	100	31.1	43.95	25.03	28.17	43.66	45.06	41	45.58	GLUT. MAX. RT	14.24	16.27	18.2	20.98	16.82	100	11.03	31.2	72.49	76.02	29.22	38.14	19.71	14.43	GLUT. MAX. RT	29.05	44.31	50.04	51.43	27.65	100	74.47	43.65	29.42	35.88	63.95	74.25	71.63	62.22	GLUT. MAX. RT
7	2	1	Walking3min	GLUT. MED. LT	38.8	56.62	44.3	51.61	50.16	31.1	100	35.68	16.98	19.13	38.76	49.17	65.39	55.52	GLUT. MED. LT	47.37	77.3	42.96	65.15	58.06	11.03	100	35.04	9.49	13.74	38.36	39.71	66.71	70.55	GLUT. MED. LT	22.77	35.92	39.43	47.26	26.41	74.47	100	46.25	27.6	33.07	51.07	57.16	55.81	50.48	GLUT. MED. LT
7	2	1	Walking3min	GLUT. MED. RT	54.42	39	44.76	30.95	21.85	43.95	35.68	100	11.19	12.68	30.81	35.5	48.59	55.54	GLUT. MED. RT	44.58	43.29	62.83	52.63	46.2	31.2	35.04	100	26.39	36.57	50.77	60.04	43.62	49.05	GLUT. MED. RT	67.62	38.35	48.1	20.72	8.75	43.65	46.25	100	9.19	11.51	46.8	32.99	52.73	64.52	GLUT. MED. RT
7	2	1	Walking3min	RECT.ABDOM.LO. LT	13.09	19.97	24.58	26.42	30.43	25.03	16.98	11.19	100	81.47	43.86	37.52	19.74	20.93	RECT.ABDOM.LO. LT	8.88	14.05	14.82	18.18	14.53	72.49	9.49	26.39	100	80.6	29.72	33.47	17.05	12.44	RECT.ABDOM.LO. LT	12.3	18.73	24.02	52.31	59.54	29.42	27.6	9.19	100	80.41	24.75	39.2	23.43	17.07	RECT.ABDOM.LO. LT
7	2	1	Walking3min	RECT.ABDOM.LO. RT	14.78	22.54	27.37	29.65	33.79	28.17	19.13	12.68	81.47	100	47.8	41.54	21.68	22.91	RECT.ABDOM.LO. RT	15.97	20.13	21.28	25.71	20.77	76.02	13.74	36.57	80.6	100	39.91	45.88	24.27	17.89	RECT.ABDOM.LO. RT	14.95	23.68	29.43	58.79	58.47	35.88	33.07	11.51	80.41	100	31.26	47.22	28.8	21.1	RECT.ABDOM.LO. RT
7	2	1	Walking3min	EXT.OBLIQUE LT	35.1	43.21	48.26	45.98	42.51	43.66	38.76	30.81	43.86	47.8	100	73.44	48.35	50.94	EXT.OBLIQUE LT	44.24	54.81	41.16	65.69	49.27	29.22	38.36	50.77	29.72	39.91	100	67.2	51.63	49.97	EXT.OBLIQUE LT	39.74	39.44	53.73	41.18	22.79	63.95	51.07	46.8	24.75	31.26	100	70.05	73.52	69.84	EXT.OBLIQUE LT
7	2	1	Walking3min	EXT.OBLIQUE RT	40.02	53.03	54.95	56.56	50.03	45.06	49.17	35.5	37.52	41.54	73.44	100	59.41	59.42	EXT.OBLIQUE RT	47.31	54.63	45.05	62.8	44.23	38.14	39.71	60.04	33.47	45.88	67.2	100	62.61	49.63	EXT.OBLIQUE RT	31.3	47.05	56.13	64.05	37.53	74.25	57.16	32.99	39.2	47.22	70.05	100	69.41	54.67	EXT.OBLIQUE RT
7	2	1	Walking3min	INT.OBLIQUE LT	48.34	56.61	52.53	53.73	47.86	41	65.39	48.59	19.74	21.68	48.35	59.41	100	70.46	INT.OBLIQUE LT	62.08	81.08	48.2	76	48.69	19.71	66.71	43.62	17.05	24.27	51.63	62.61	100	72.53	INT.OBLIQUE LT	47.42	41.34	60.42	43.24	22.4	71.63	55.81	52.73	23.43	28.8	73.52	69.41	100	66.47	INT.OBLIQUE LT
7	2	1	Walking3min	INT.OBLIQUE RT	51.72	54.2	56.75	47.61	42.83	45.58	55.52	55.54	20.93	22.91	50.94	59.42	70.46	100	INT.OBLIQUE RT	46.92	78.02	55.2	71.24	76.79	14.43	70.55	49.05	12.44	17.89	49.97	49.63	72.53	100	INT.OBLIQUE RT	63.7	60.51	72.32	36.5	16.3	62.22	50.48	64.52	17.07	21.1	69.84	54.67	66.47	100	INT.OBLIQUE RT
7	2	1	Walking6min	LUMBAR ES LT	100	51.01	62.32	45.79	25.45	40.1	38.47	53.37	12.42	14.06	33.01	37.51	46.38	50.92	LUMBAR ES LT	100	38.76	64.7	41.04	51.74	10.22	57.91	30	14.07	12.92	20	27.79	51.74	28.76	LUMBAR ES LT	100	36.72	74.05	22.41	12.35	38.29	37.74	67.85	13.45	13.32	20.2	23.23	39.54	65.77	LUMBAR ES LT
7	2	1	Walking6min	LUMBAR ES RT	51.01	100	58.51	65.43	40.47	35.31	55.86	40.08	20.21	22.95	41.54	50.95	54.7	53.58	LUMBAR ES RT	38.76	100	48.09	65.53	50.46	10.77	57.67	32	13.06	13.77	28.12	39.28	60.51	57.46	LUMBAR ES RT	36.72	100	51.47	72.51	46.86	63.11	71.62	30.32	38.7	38.56	55.28	68.01	78.75	58.23	LUMBAR ES RT
7	2	1	Walking6min	MULTIFIDII LT	62.32	58.51	100	58.76	38.85	46.36	45.44	43.43	24.46	27.33	47.62	53.24	52.69	57.68	MULTIFIDII LT	64.7	48.09	100	54.25	63.26	22.48	65.46	38.35	26.54	27.88	52.24	59.64	65.88	48.98	MULTIFIDII LT	74.05	51.47	100	31.66	21.78	54.88	49.82	51.56	21.37	20.6	31.51	35.59	49.36	72.99	MULTIFIDII LT
7	2	1	Walking6min	MULTIFIDII RT	45.79	65.43	58.76	100	47.99	38.78	55.03	32.49	26.36	29.63	46.43	57.41	57.22	51.42	MULTIFIDII RT	41.04	65.53	54.25	100	60.92	15.67	72.55	43.26	18.9	19.89	39.37	53.12	78.17	67.51	MULTIFIDII RT	22.41	72.51	31.66	100	48.99	54.77	65.87	24.19	40.57	41.2	49.67	70.48	70.93	51.21	MULTIFIDII RT
7	2	1	Walking6min	GLUT. MAX. LT	25.45	40.47	38.85	47.99	100	18.31	52.24	19.94	32.41	36.04	43.71	51.7	49.33	41.28	GLUT. MAX. LT	51.74	50.46	63.26	60.92	100	16.34	57.16	38.11	21.25	22.48	46.11	51.97	60.19	52.52	GLUT. MAX. LT	12.35	46.86	21.78	48.99	100	37.34	35.4	9.87	61.75	55.55	63.07	60.27	38.99	23.61	GLUT. MAX. LT
7	2	1	Walking6min	GLUT. MAX. RT	40.1	35.31	46.36	38.78	18.31	100	29.92	47.51	24.12	26.7	40.62	43.6	42.36	48.37	GLUT. MAX. RT	10.22	10.77	22.48	15.67	16.34	100	14.08	13.22	76.25	74.93	45.69	36.58	16.91	20.91	GLUT. MAX. RT	38.29	63.11	54.88	54.77	37.34	100	45.73	26.01	44.97	45.22	54.91	67.14	52.16	47.64	GLUT. MAX. RT
7	2	1	Walking6min	GLUT. MED. LT	38.47	55.86	45.44	55.03	52.24	29.92	100	33.39	18.95	21.69	40.43	53.3	68.27	57.44	GLUT. MED. LT	57.91	57.67	65.46	72.55	57.16	14.08	100	40.73	17.02	17.92	28.89	46.61	82.55	49.17	GLUT. MED. LT	37.74	71.62	49.82	65.87	35.4	45.73	100	40.35	27.57	27.44	36.67	44.69	71.26	68.3	GLUT. MED. LT
7	2	1	Walking6min	GLUT. MED. RT	53.37	40.08	43.43	32.49	19.94	47.51	33.39	100	11.33	12.77	28.63	33.99	45.34	52.34	GLUT. MED. RT	30	32	38.35	43.26	38.11	13.22	40.73	100	15.98	19.85	24.81	48.79	45.16	38.85	GLUT. MED. RT	67.85	30.32	51.56	24.19	9.87	26.01	40.35	100	8.45	8.43	12.98	17.25	37.45	57.72	GLUT. MED. RT
7	2	1	Walking6min	RECT.ABDOM.LO. LT	12.42	20.21	24.46	26.36	32.41	24.12	18.95	11.33	100	82.2	45.79	37.5	20.47	21.92	RECT.ABDOM.LO. LT	14.07	13.06	26.54	18.9	21.25	76.25	17.02	15.98	100	85.87	54.91	43.11	20.37	25.41	RECT.ABDOM.LO. LT	13.45	38.7	21.37	40.57	61.75	44.97	27.57	8.45	100	89.04	75.05	62.46	30.78	17.94	RECT.ABDOM.LO. LT
7	2	1	Walking6min	RECT.ABDOM.LO. RT	14.06	22.95	27.33	29.63	36.04	26.7	21.69	12.77	82.2	100	49.32	41.66	22.87	24.59	RECT.ABDOM.LO. RT	12.92	13.77	27.88	19.89	22.48	74.93	17.92	19.85	85.87	100	54.67	45.06	21.43	26.69	RECT.ABDOM.LO. RT	13.32	38.56	20.6	41.2	55.55	45.22	27.44	8.43	89.04	100	70.68	62.6	30.66	17.87	RECT.ABDOM.LO. RT
7	2	1	Walking6min	EXT.OBLIQUE LT	33.01	41.54	47.62	46.43	43.71	40.62	40.43	28.63	45.79	49.32	100	72.35	48.04	49.75	EXT.OBLIQUE LT	20	28.12	52.24	39.37	46.11	45.69	28.89	24.81	54.91	54.67	100	70.76	41.42	47.63	EXT.OBLIQUE LT	20.2	55.28	31.51	49.67	63.07	54.91	36.67	12.98	75.05	70.68	100	72.53	44.88	27.12	EXT.OBLIQUE LT
7	2	1	Walking6min	EXT.OBLIQUE RT	37.51	50.95	53.24	57.41	51.7	43.6	53.3	33.99	37.5	41.66	72.35	100	61.38	61.11	EXT.OBLIQUE RT	27.79	39.28	59.64	53.12	51.97	36.58	46.61	48.79	43.11	45.06	70.76	100	58.42	61.48	EXT.OBLIQUE RT	23.23	68.01	35.59	70.48	60.27	67.14	44.69	17.25	62.46	62.6	72.53	100	54.89	35.44	EXT.OBLIQUE RT
7	2	1	Walking6min	INT.OBLIQUE LT	46.38	54.7	52.69	57.22	49.33	42.36	68.27	45.34	20.47	22.87	48.04	61.38	100	70.83	INT.OBLIQUE LT	51.74	60.51	65.88	78.17	60.19	16.91	82.55	45.16	20.37	21.43	41.42	58.42	100	62.54	INT.OBLIQUE LT	39.54	78.75	49.36	70.93	38.99	52.16	71.26	37.45	30.78	30.66	44.88	54.89	100	69.31	INT.OBLIQUE LT
7	2	1	Walking6min	INT.OBLIQUE RT	50.92	53.58	57.68	51.42	41.28	48.37	57.44	52.34	21.92	24.59	49.75	61.11	70.83	100	INT.OBLIQUE RT	28.76	57.46	48.98	67.51	52.52	20.91	49.17	38.85	25.41	26.69	47.63	61.48	62.54	100	INT.OBLIQUE RT	65.77	58.23	72.99	51.21	23.61	47.64	68.3	57.72	17.94	17.87	27.12	35.44	69.31	100	INT.OBLIQUE RT
7	2	1	Walking9min	LUMBAR ES LT	100	48.25	58.63	42.15	21.51	41.89	34.54	52.53	11.78	13.27	33.08	36.99	46.19	53.2	LUMBAR ES LT	100	22.39	54.67	43.1	34.71	13.44	24.31	55.62	29.23	27.89	46.19	52.65	41.34	32.43	LUMBAR ES LT	100	38.48	83.13	40.64	14.23	64.32	32.57	40.5	18.13	18.99	50.36	49.79	57.63	72.8	LUMBAR ES LT
7	2	1	Walking9min	LUMBAR ES RT	48.25	100	55.72	62.81	37.19	34.63	54.72	38.89	20.25	22.74	41.91	50.13	55.11	52.13	LUMBAR ES RT	22.39	100	26.13	63.94	37.88	-7.02	53.21	26.38	6.07	4.19	27.52	35.99	49.27	30.27	LUMBAR ES RT	38.48	100	49.48	58.54	15.18	53.62	38.01	31.04	20.14	20.1	38.51	50.94	46.49	42.02	LUMBAR ES RT
7	2	1	Walking9min	MULTIFIDII LT	58.63	55.72	100	56.58	35.78	45.76	40.52	40.81	26.52	29.17	47.72	52.77	50.64	56.94	MULTIFIDII LT	54.67	26.13	100	54.06	64.05	25.79	38.07	68.74	43.19	42.67	45.44	61.82	53.2	44.74	MULTIFIDII LT	83.13	49.48	100	53.26	16.75	63.84	37.22	35.82	21.02	21.66	54.4	54.03	60.59	64.95	MULTIFIDII LT
7	2	1	Walking9min	MULTIFIDII RT	42.15	62.81	56.58	100	45.65	35.38	51	29.25	28.99	31.88	45.5	56	54.3	47.5	MULTIFIDII RT	43.1	63.94	54.06	100	69.54	13.3	64.39	48.74	24.87	24.73	43.86	59.85	65.66	54.64	MULTIFIDII RT	40.64	58.54	53.26	100	36.19	41.74	67.14	16.63	44.55	46.07	50.57	70.34	55.03	36.09	MULTIFIDII RT
7	2	1	Walking9min	GLUT. MAX. LT	21.51	37.19	35.78	45.65	100	14.41	51.89	18.21	30.42	33.22	41.18	49.93	47.8	39.69	GLUT. MAX. LT	34.71	37.88	64.05	69.54	100	14.41	60.36	44.75	24.59	25.93	30.01	54.59	68.5	67.38	GLUT. MAX. LT	14.23	15.18	16.75	36.19	100	10.98	53.64	3.97	82.49	81.67	33.19	36.51	24.25	10.94	GLUT. MAX. LT
7	2	1	Walking9min	GLUT. MAX. RT	41.89	34.63	45.76	35.38	14.41	100	26.71	50.59	19.66	21.62	37.76	39.57	42.45	49.87	GLUT. MAX. RT	13.44	-7.02	25.79	13.3	14.41	100	6.86	33.49	62.39	66.7	35.39	23.66	10.37	12.96	GLUT. MAX. RT	64.32	53.62	63.84	41.74	10.98	100	25.82	50.35	14.03	14.71	45.21	40.76	52.86	68.61	GLUT. MAX. RT
7	2	1	Walking9min	GLUT. MED. LT	34.54	54.72	40.52	51	51.89	26.71	100	30.06	18.91	21.05	39.65	51.16	66.98	52.41	GLUT. MED. LT	24.31	53.21	38.07	64.39	60.36	6.86	100	29.93	13.34	13.25	26.08	40.49	69.83	56.46	GLUT. MED. LT	32.57	38.01	37.22	67.14	53.64	25.82	100	10.48	62.91	66.15	51.09	67.22	53.04	27.27	GLUT. MED. LT
7	2	1	Walking9min	GLUT. MED. RT	52.53	38.89	40.81	29.25	18.21	50.59	30.06	100	10.23	11.66	27.78	32.49	44.16	51.97	GLUT. MED. RT	55.62	26.38	68.74	48.74	44.75	33.49	29.93	100	56.14	54.91	67.49	77.15	42.74	44.84	GLUT. MED. RT	40.5	31.04	35.82	16.63	3.97	50.35	10.48	100	5.07	5.32	18.37	16.64	25.45	47.8	GLUT. MED. RT
7	2	1	Walking9min	RECT.ABDOM.LO. LT	11.78	20.25	26.52	28.99	30.42	19.66	18.91	10.23	100	83.71	43.14	37.6	20.43	20.25	RECT.ABDOM.LO. LT	29.23	6.07	43.19	24.87	24.59	62.39	13.34	56.14	100	89.64	57.06	42.51	19.82	23.45	RECT.ABDOM.LO. LT	18.13	20.14	21.02	44.55	82.49	14.03	62.91	5.07	100	90.16	40.57	44.42	30.09	13.83	RECT.ABDOM.LO. LT
7	2	1	Walking9min	RECT.ABDOM.LO. RT	13.27	22.74	29.17	31.88	33.22	21.62	21.05	11.66	83.71	100	47.1	41.8	22.82	22.74	RECT.ABDOM.LO. RT	27.89	4.19	42.67	24.73	25.93	66.7	13.25	54.91	89.64	100	56.79	42.28	19.7	24	RECT.ABDOM.LO. RT	18.99	20.1	21.66	46.07	81.67	14.71	66.15	5.32	90.16	100	41.67	45.92	31.38	14.48	RECT.ABDOM.LO. RT
7	2	1	Walking9min	EXT.OBLIQUE LT	33.08	41.91	47.72	45.5	41.18	37.76	39.65	27.78	43.14	47.1	100	72.41	48.95	48.93	EXT.OBLIQUE LT	46.19	27.52	45.44	43.86	30.01	35.39	26.08	67.49	57.06	56.79	100	74.7	40.27	31.61	EXT.OBLIQUE LT	50.36	38.51	54.4	50.57	33.19	45.21	51.09	18.37	40.57	41.67	100	70.16	63.25	43.48	EXT.OBLIQUE LT
7	2	1	Walking9min	EXT.OBLIQUE RT	36.99	50.13	52.77	56	49.93	39.57	51.16	32.49	37.6	41.8	72.41	100	61.48	58.77	EXT.OBLIQUE RT	52.65	35.99	61.82	59.85	54.59	23.66	40.49	77.15	42.51	42.28	74.7	100	57.9	52.73	EXT.OBLIQUE RT	49.79	50.94	54.03	70.34	36.51	40.76	67.22	16.64	44.42	45.92	70.16	100	72.16	41.15	EXT.OBLIQUE RT
7	2	1	Walking9min	INT.OBLIQUE LT	46.19	55.11	50.64	54.3	47.8	42.45	66.98	44.16	20.43	22.82	48.95	61.48	100	69.88	INT.OBLIQUE LT	41.34	49.27	53.2	65.66	68.5	10.37	69.83	42.74	19.82	19.7	40.27	57.9	100	67.51	INT.OBLIQUE LT	57.63	46.49	60.59	55.03	24.25	52.86	53.04	25.45	30.09	31.38	63.25	72.16	100	55.54	INT.OBLIQUE LT
7	2	1	Walking9min	INT.OBLIQUE RT	53.2	52.13	56.94	47.5	39.69	49.87	52.41	51.97	20.25	22.74	48.93	58.77	69.88	100	INT.OBLIQUE RT	32.43	30.27	44.74	54.64	67.38	12.96	56.46	44.84	23.45	24	31.61	52.73	67.51	100	INT.OBLIQUE RT	72.8	42.02	64.95	36.09	10.94	68.61	27.27	47.8	13.83	14.48	43.48	41.15	55.54	100	INT.OBLIQUE RT
7	2	1	Walking12min	LUMBAR ES LT	100	48.44	58.53	41.99	23.89	35.11	36.3	46.99	12.6	13.89	35.07	37.18	44.39	52.25	LUMBAR ES LT	100	49.04	24.6	54.26	19.08	-3.66	25.78	39.32	-11.02	-7.14	6.08	18.04	26.9	21.7	LUMBAR ES LT	100	31.95	60.11	23.95	14.95	51.24	36.55	37.26	15.28	17.27	30.08	39.84	48.93	65.98	LUMBAR ES LT
7	2	1	Walking12min	LUMBAR ES RT	48.44	100	57.06	63.5	41.51	32.34	55.83	34.16	24.98	27	46.51	54.66	55.44	53.12	LUMBAR ES RT	49.04	100	61.33	80.57	38.16	35.21	52.55	48.8	29.57	35.42	51.72	61.74	55.68	44	LUMBAR ES RT	31.95	100	51.27	78.54	29.31	46.38	74.69	14.73	55.02	59.33	63.81	78.2	64.12	50.01	LUMBAR ES RT
7	2	1	Walking12min	MULTIFIDII LT	58.53	57.06	100	53.93	35.77	39.49	41.2	36.77	28.82	31.01	49.42	53.81	48.42	55.21	MULTIFIDII LT	24.6	61.33	100	60.69	27.38	60.33	31.37	46.03	47.65	54.58	42.87	61.72	40.84	50.32	MULTIFIDII LT	60.11	51.27	100	44.66	23.24	55.74	65.78	23.29	30.54	33.7	39.04	53.28	63.44	67.94	MULTIFIDII LT
7	2	1	Walking12min	MULTIFIDII RT	41.99	63.5	53.93	100	46.13	31.25	52.15	25.4	29.08	31.6	46.52	55.06	52.75	44.95	MULTIFIDII RT	54.26	80.57	60.69	100	29.17	33.9	45.04	39.05	23.84	29.18	32.76	47.92	46.68	38.62	MULTIFIDII RT	23.95	78.54	44.66	100	33.21	35.47	72.1	9.98	72.98	75.57	48.46	59.88	48.78	36.36	MULTIFIDII RT
7	2	1	Walking12min	GLUT. MAX. LT	23.89	41.51	35.77	46.13	100	13.41	53.11	17.66	27.25	29.48	39.35	47.6	49.58	39.76	GLUT. MAX. LT	19.08	38.16	27.38	29.17	100	16.54	68.1	55.2	15.63	18.75	52.44	51.36	70.8	57.34	GLUT. MAX. LT	14.95	29.31	23.24	33.21	100	9.65	36.04	5.29	26.31	34.3	18.95	22.32	16.42	17.01	GLUT. MAX. LT
7	2	1	Walking12min	GLUT. MAX. RT	35.11	32.34	39.49	31.25	13.41	100	24.97	48.99	20.71	22.16	39.69	39.27	40.53	45.31	GLUT. MAX. RT	-3.66	35.21	60.33	33.9	16.54	100	15.13	26.08	65.68	71.49	37.62	40.67	20.46	36.24	GLUT. MAX. RT	51.24	46.38	55.74	35.47	9.65	100	40.59	38.35	22.13	23.39	65.76	63.3	73.73	72.99	GLUT. MAX. RT
7	2	1	Walking12min	GLUT. MED. LT	36.3	55.83	41.2	52.15	53.11	24.97	100	28.9	19.39	21.13	41.94	50.34	66.86	54.66	GLUT. MED. LT	25.78	52.55	31.37	45.04	68.1	15.13	100	32.4	12.57	15.36	44.1	47.81	74.73	35.25	GLUT. MED. LT	36.55	74.69	65.78	72.1	36.04	40.59	100	14.09	55.75	60.58	47.66	67.22	53.09	48.17	GLUT. MED. LT
7	2	1	Walking12min	GLUT. MED. RT	46.99	34.16	36.77	25.4	17.66	48.99	28.9	100	10.35	11.18	29.46	31.48	41.46	51.48	GLUT. MED. RT	39.32	48.8	46.03	39.05	55.2	26.08	32.4	100	21.74	26.28	38.2	52.93	50.33	67.86	GLUT. MED. RT	37.26	14.73	23.29	9.98	5.29	38.35	14.09	100	5.86	6.49	23.53	21.8	27.81	36.39	GLUT. MED. RT
7	2	1	Walking12min	RECT.ABDOM.LO. LT	12.6	24.98	28.82	29.08	27.25	20.71	19.39	10.35	100	83.07	41.89	38.74	20.89	21.15	RECT.ABDOM.LO. LT	-11.02	29.57	47.65	23.84	15.63	65.68	12.57	21.74	100	87.99	38.15	34.34	16.94	31.92	RECT.ABDOM.LO. LT	15.28	55.02	30.54	72.98	26.31	22.13	55.75	5.86	100	89.94	35.94	39.45	31.4	22.66	RECT.ABDOM.LO. LT
7	2	1	Walking12min	RECT.ABDOM.LO. RT	13.89	27	31.01	31.6	29.48	22.16	21.13	11.18	83.07	100	44.17	41.45	22.62	22.86	RECT.ABDOM.LO. RT	-7.14	35.42	54.58	29.18	18.75	71.49	15.36	26.28	87.99	100	43.78	40.9	20.58	38.12	RECT.ABDOM.LO. RT	17.27	59.33	33.7	75.57	34.3	23.39	60.58	6.49	89.94	100	39.73	42.91	34.3	24.87	RECT.ABDOM.LO. RT
7	2	1	Walking12min	EXT.OBLIQUE LT	35.07	46.51	49.42	46.52	39.35	39.69	41.94	29.46	41.89	44.17	100	75.86	52.42	52.53	EXT.OBLIQUE LT	6.08	51.72	42.87	32.76	52.44	37.62	44.1	38.2	38.15	43.78	100	78.97	56.2	47.67	EXT.OBLIQUE LT	30.08	63.81	39.04	48.46	18.95	65.76	47.66	23.53	35.94	39.73	100	72.85	55.84	56.08	EXT.OBLIQUE LT
7	2	1	Walking12min	EXT.OBLIQUE RT	37.18	54.66	53.81	55.06	47.6	39.27	50.34	31.48	38.74	41.45	75.86	100	60.54	57.93	EXT.OBLIQUE RT	18.04	61.74	61.72	47.92	51.36	40.67	47.81	52.93	34.34	40.9	78.97	100	61.72	63.08	EXT.OBLIQUE RT	39.84	78.2	53.28	59.88	22.32	63.3	67.22	21.8	39.45	42.91	72.85	100	66.24	68.16	EXT.OBLIQUE RT
7	2	1	Walking12min	INT.OBLIQUE LT	44.39	55.44	48.42	52.75	49.58	40.53	66.86	41.46	20.89	22.62	52.42	60.54	100	69.59	INT.OBLIQUE LT	26.9	55.68	40.84	46.68	70.8	20.46	74.73	50.33	16.94	20.58	56.2	61.72	100	57.27	INT.OBLIQUE LT	48.93	64.12	63.44	48.78	16.42	73.73	53.09	27.81	31.4	34.3	55.84	66.24	100	65.92	INT.OBLIQUE LT
7	2	1	Walking12min	INT.OBLIQUE RT	52.25	53.12	55.21	44.95	39.76	45.31	54.66	51.48	21.15	22.86	52.53	57.93	69.59	100	INT.OBLIQUE RT	21.7	44	50.32	38.62	57.34	36.24	35.25	67.86	31.92	38.12	47.67	63.08	57.27	100	INT.OBLIQUE RT	65.98	50.01	67.94	36.36	17.01	72.99	48.17	36.39	22.66	24.87	56.08	68.16	65.92	100	INT.OBLIQUE RT
7	2	1	Postwalking	LUMBAR ES LT	100	44.12	51.4	47.88	33.85	47.72	32.85	45.75	15.28	16.39	35.27	41.78	42.37	40.66	LUMBAR ES LT	100	48.81	63.23	50.42	44.61	21.43	63.8	57.62	16.22	17.84	69.78	71.2	69.19	72.93	LUMBAR ES LT	100	52.87	74.84	50.63	40.98	78.36	18.19	68.85	27.23	28.37	54.87	51.88	42.64	27.49	LUMBAR ES LT
7	2	1	Postwalking	LUMBAR ES RT	44.12	100	55.91	55.34	53.56	37.33	55.07	37.25	22.42	24.68	46.29	51.76	53.74	53.21	LUMBAR ES RT	48.81	100	56.87	30.93	69.53	12.18	63.18	27.98	9.11	10.02	33.48	32.77	47.44	55.2	LUMBAR ES RT	52.87	100	65.44	78.07	36.52	57.1	44.74	69.62	25.81	27.65	52.65	67.65	79.56	58.82	LUMBAR ES RT
7	2	1	Postwalking	MULTIFIDII LT	51.4	55.91	100	54.68	56.65	49.6	41.56	35.47	29.54	31.19	46.35	50.8	44.22	45.1	MULTIFIDII LT	63.23	56.87	100	60.39	66.28	26.6	76.18	48.55	20.27	22.24	46.43	43.86	47.37	66.91	MULTIFIDII LT	74.84	65.44	100	69.54	33.9	74.66	19.66	74.45	26.72	26.83	48.11	57.79	49.67	32.34	MULTIFIDII LT
7	2	1	Postwalking	MULTIFIDII RT	47.88	55.34	54.68	100	47.99	45.24	45.68	35.09	21.49	22.76	39.79	45.68	47.26	42.15	MULTIFIDII RT	50.42	30.93	60.39	100	40.03	40.64	47.22	38.77	23.2	24.02	32.81	28.84	27.5	48.16	MULTIFIDII RT	50.63	78.07	69.54	100	29.4	54.73	42.49	72.04	21.74	22.24	41.14	56.61	68.28	46.57	MULTIFIDII RT
7	2	1	Postwalking	GLUT. MAX. LT	33.85	53.56	56.65	47.99	100	28.78	50.57	23.05	38.35	40.01	45.06	44.12	38.18	37.09	GLUT. MAX. LT	44.61	69.53	66.28	40.03	100	12.26	75.26	20.76	6.01	6.56	21.43	19.75	28.8	44.24	GLUT. MAX. LT	40.98	36.52	33.9	29.4	100	40.92	39.55	38.9	57.52	60.47	63.56	58.45	40.14	32.3	GLUT. MAX. LT
7	2	1	Postwalking	GLUT. MAX. RT	47.72	37.33	49.6	45.24	28.78	100	21.51	40.17	37.24	40.39	42.19	48.05	35.59	35.91	GLUT. MAX. RT	21.43	12.18	26.6	40.64	12.26	100	19.75	45.74	70.27	69.65	36.07	34.73	23.85	24.83	GLUT. MAX. RT	78.36	57.1	74.66	54.73	40.92	100	17.65	64.56	42.01	38.74	62.11	59.45	44.24	29.53	GLUT. MAX. RT
7	2	1	Postwalking	GLUT. MED. LT	32.85	55.07	41.56	45.68	50.57	21.51	100	30.39	21.32	23	41.21	47.05	57.39	48.77	GLUT. MED. LT	63.8	63.18	76.18	47.22	75.26	19.75	100	42.44	14.92	16.41	44.93	42.99	49	65.05	GLUT. MED. LT	18.19	44.74	19.66	42.49	39.55	17.65	100	37.16	19.33	21.07	31.33	42.68	55.28	45.56	GLUT. MED. LT
7	2	1	Postwalking	GLUT. MED. RT	45.75	37.25	35.47	35.09	23.05	40.17	30.39	100	16.22	17.73	35.86	44.4	47.38	50.75	GLUT. MED. RT	57.62	27.98	48.55	38.77	20.76	45.74	42.44	100	35.81	38.96	82.85	76.9	61.2	63.13	GLUT. MED. RT	68.85	69.62	74.45	72.04	38.9	64.56	37.16	100	26.47	27.42	50.42	61.79	62.98	41.79	GLUT. MED. RT
7	2	1	Postwalking	RECT.ABDOM.LO. LT	15.28	22.42	29.54	21.49	38.35	37.24	21.32	16.22	100	81.9	44.9	39.62	21.96	22.19	RECT.ABDOM.LO. LT	16.22	9.11	20.27	23.2	6.01	70.27	14.92	35.81	100	94.82	27.86	26.77	18.46	18.88	RECT.ABDOM.LO. LT	27.23	25.81	26.72	21.74	57.52	42.01	19.33	26.47	100	84.82	54.98	40.41	22.23	18.95	RECT.ABDOM.LO. LT
7	2	1	Postwalking	RECT.ABDOM.LO. RT	16.39	24.68	31.19	22.76	40.01	40.39	23	17.73	81.9	100	47.49	42.78	23.67	24.25	RECT.ABDOM.LO. RT	17.84	10.02	22.24	24.02	6.56	69.65	16.41	38.96	94.82	100	30.44	29.27	20.27	20.73	RECT.ABDOM.LO. RT	28.37	27.65	26.83	22.24	60.47	38.74	21.07	27.42	84.82	100	58.03	43.58	24.19	20.66	RECT.ABDOM.LO. RT
7	2	1	Postwalking	EXT.OBLIQUE LT	35.27	46.29	46.35	39.79	45.06	42.19	41.21	35.86	44.9	47.49	100	72.88	48.25	47.9	EXT.OBLIQUE LT	69.78	33.48	46.43	32.81	21.43	36.07	44.93	82.85	27.86	30.44	100	94.3	75.6	72.23	EXT.OBLIQUE LT	54.87	52.65	48.11	41.14	63.56	62.11	31.33	50.42	54.98	58.03	100	76.97	49.12	40.15	EXT.OBLIQUE LT
7	2	1	Postwalking	EXT.OBLIQUE RT	41.78	51.76	50.8	45.68	44.12	48.05	47.05	44.4	39.62	42.78	72.88	100	60.03	58.59	EXT.OBLIQUE RT	71.2	32.77	43.86	28.84	19.75	34.73	42.99	76.9	26.77	29.27	94.3	100	78.33	70.4	EXT.OBLIQUE RT	51.88	67.65	57.79	56.61	58.45	59.45	42.68	61.79	40.41	43.58	76.97	100	66.12	52.74	EXT.OBLIQUE RT
7	2	1	Postwalking	INT.OBLIQUE LT	42.37	53.74	44.22	47.26	38.18	35.59	57.39	47.38	21.96	23.67	48.25	60.03	100	68.46	INT.OBLIQUE LT	69.19	47.44	47.37	27.5	28.8	23.85	49	61.2	18.46	20.27	75.6	78.33	100	80.44	INT.OBLIQUE LT	42.64	79.56	49.67	68.28	40.14	44.24	55.28	62.98	22.23	24.19	49.12	66.12	100	71.04	INT.OBLIQUE LT
7	2	1	Postwalking	INT.OBLIQUE RT	40.66	53.21	45.1	42.15	37.09	35.91	48.77	50.75	22.19	24.25	47.9	58.59	68.46	100	INT.OBLIQUE RT	72.93	55.2	66.91	48.16	44.24	24.83	65.05	63.13	18.88	20.73	72.23	70.4	80.44	100	INT.OBLIQUE RT	27.49	58.82	32.34	46.57	32.3	29.53	45.56	41.79	18.95	20.66	40.15	52.74	71.04	100	INT.OBLIQUE RT
9	2	3	Prewalking	LUMBAR ES LT	100	60.09	64.22	60.63	58.16	64.59	43.57	57.07	34.99	45.31	48.98	47.84	60.57	50.56	LUMBAR ES LT	100	52.82	56.39	61.78	64.82	50.68	65.94	63.03	43.47	62.4	73.87	65.04	70.84	59.26	LUMBAR ES LT	100	-14.02	-294.65	-7.75	-2.65	-3.87	-33.98	-17.03	-135.11	-28.27	-3.53	-5.21	-4.17	-4.62	LUMBAR ES LT
9	2	3	Prewalking	LUMBAR ES RT	60.09	100	62.54	65.02	69.87	59.55	44.05	58.53	35.26	47.84	51.97	51.72	62.31	50.96	LUMBAR ES RT	52.82	100	81.04	77.24	80.91	16.28	26.41	24.21	10.17	23.93	30.49	23.07	37.65	19.92	LUMBAR ES RT	-14.02	100	29.45	49.4	48.5	46.27	81.19	58.32	63.35	78.41	59.65	64.45	65.6	35.63	LUMBAR ES RT
9	2	3	Prewalking	MULTIFIDII LT	64.22	62.54	100	70.02	67.31	52.77	32.28	47.4	21.74	31.19	40.75	36.46	51.69	40.89	MULTIFIDII LT	56.39	81.04	100	80.67	90.74	24.36	32.33	38.27	20.73	30.2	39.1	34.29	45.98	31.3	MULTIFIDII LT	-294.65	29.45	100	8.86	10.54	10.29	20	5.14	-9.88	15.31	13.75	15.83	15.99	6.24	MULTIFIDII LT
9	2	3	Prewalking	MULTIFIDII RT	60.63	65.02	70.02	100	65.89	57.99	31.29	53.46	22.83	33.26	44.66	39.55	54.1	46.07	MULTIFIDII RT	61.78	77.24	80.67	100	83.26	28.56	41.83	40.58	22.77	34.8	46.64	36.27	46.48	31.57	MULTIFIDII RT	-7.75	49.4	8.86	100	54.75	84.94	41.9	70.28	30.9	50.58	81.98	65.5	66.01	59.38	MULTIFIDII RT
9	2	3	Prewalking	GLUT. MAX. LT	58.16	69.87	67.31	65.89	100	52.05	43.66	52.03	30.7	43.16	53.45	51.32	61.06	51.93	GLUT. MAX. LT	64.82	80.91	90.74	83.26	100	28.77	38.47	44.22	24.23	36.68	46.2	41.09	53.65	36.6	GLUT. MAX. LT	-2.65	48.5	10.54	54.75	100	51.5	40.52	51.86	28.63	47.46	59.53	72.16	64.9	49.4	GLUT. MAX. LT
9	2	3	Prewalking	GLUT. MAX. RT	64.59	59.55	52.77	57.99	52.05	100	36.11	73.28	39.65	50.27	52.86	52.39	62.67	55.24	GLUT. MAX. RT	50.68	16.28	24.36	28.56	28.77	100	56.68	50.08	77.61	74.64	59.6	58.43	60.47	78.05	GLUT. MAX. RT	-3.87	46.27	10.29	84.94	51.5	100	35.54	64.83	28.04	46.23	79.58	66.98	64.9	70.05	GLUT. MAX. RT
9	2	3	Prewalking	GLUT. MED. LT	43.57	44.05	32.28	31.29	43.66	36.11	100	35.27	56.49	57.21	44.68	53.21	44.33	40.43	GLUT. MED. LT	65.94	26.41	32.33	41.83	38.47	56.68	100	71.62	59.06	77.93	83.33	70.05	50.61	46.6	GLUT. MED. LT	-33.98	81.19	20	41.9	40.52	35.54	100	51.22	66.46	66.62	51.36	50.53	57.82	27.32	GLUT. MED. LT
9	2	3	Prewalking	GLUT. MED. RT	57.07	58.53	47.4	53.46	52.03	73.28	35.27	100	38.87	51.09	57.79	56.68	64.59	53.52	GLUT. MED. RT	63.03	24.21	38.27	40.58	44.22	50.08	71.62	100	48.95	66.73	80.57	79.05	65.64	59.27	GLUT. MED. RT	-17.03	58.32	5.14	70.28	51.86	64.83	51.22	100	39.73	66.16	82.77	68.93	80.05	57.1	GLUT. MED. RT
9	2	3	Prewalking	RECT.ABDOM.LO. LT	34.99	35.26	21.74	22.83	30.7	39.65	56.49	38.87	100	72.45	46.9	57.2	39.99	42.01	RECT.ABDOM.LO. LT	43.47	10.17	20.73	22.77	24.23	77.61	59.06	48.95	100	75.96	53.87	62.25	50.49	65.88	RECT.ABDOM.LO. LT	-135.11	63.35	-9.88	30.9	28.63	28.04	66.46	39.73	100	68.3	36.31	41.06	41.42	23.84	RECT.ABDOM.LO. LT
9	2	3	Prewalking	RECT.ABDOM.LO. RT	45.31	47.84	31.19	33.26	43.16	50.27	57.21	51.09	72.45	100	64.13	71.28	54.78	55.61	RECT.ABDOM.LO. RT	62.4	23.93	30.2	34.8	36.68	74.64	77.93	66.73	75.96	100	75.06	78.27	60.53	64.47	RECT.ABDOM.LO. RT	-28.27	78.41	15.31	50.58	47.46	46.23	66.62	66.16	68.3	100	58.86	65.07	65.84	41.25	RECT.ABDOM.LO. RT
9	2	3	Prewalking	EXT.OBLIQUE LT	48.98	51.97	40.75	44.66	53.45	52.86	44.68	57.79	46.9	64.13	100	68.34	64.77	63.45	EXT.OBLIQUE LT	73.87	30.49	39.1	46.64	46.2	59.6	83.33	80.57	53.87	75.06	100	77.91	65.91	60.24	EXT.OBLIQUE LT	-3.53	59.65	13.75	81.98	59.53	79.58	51.36	82.77	36.31	58.86	100	76.06	81.15	66.55	EXT.OBLIQUE LT
9	2	3	Prewalking	EXT.OBLIQUE RT	47.84	51.72	36.46	39.55	51.32	52.39	53.21	56.68	57.2	71.28	68.34	100	67.1	63.08	EXT.OBLIQUE RT	65.04	23.07	34.29	36.27	41.09	58.43	70.05	79.05	62.25	78.27	77.91	100	65.58	68.68	EXT.OBLIQUE RT	-5.21	64.45	15.83	65.5	72.16	66.98	50.53	68.93	41.06	65.07	76.06	100	81.67	58.03	EXT.OBLIQUE RT
9	2	3	Prewalking	INT.OBLIQUE LT	60.57	62.31	51.69	54.1	61.06	62.67	44.33	64.59	39.99	54.78	64.77	67.1	100	66.18	INT.OBLIQUE LT	70.84	37.65	45.98	46.48	53.65	60.47	50.61	65.64	50.49	60.53	65.91	65.58	100	73.71	INT.OBLIQUE LT	-4.17	65.6	15.99	66.01	64.9	64.9	57.82	80.05	41.42	65.84	81.15	81.67	100	57.36	INT.OBLIQUE LT
9	2	3	Prewalking	INT.OBLIQUE RT	50.56	50.96	40.89	46.07	51.93	55.24	40.43	53.52	42.01	55.61	63.45	63.08	66.18	100	INT.OBLIQUE RT	59.26	19.92	31.3	31.57	36.6	78.05	46.6	59.27	65.88	64.47	60.24	68.68	73.71	100	INT.OBLIQUE RT	-4.62	35.63	6.24	59.38	49.4	70.05	27.32	57.1	23.84	41.25	66.55	58.03	57.36	100	INT.OBLIQUE RT
9	2	3	Walking3min	LUMBAR ES LT	100	54.19	65.66	59.52	61.92	63.47	46.17	68.59	42.08	49.17	55.89	49.98	51.69	61.25	LUMBAR ES LT	100	43.74	45.71	37.75	41.18	64.33	61.5	75.34	78.45	70.98	62.8	65.66	40.61	60.85	LUMBAR ES LT	100	85.39	55.22	74.99	79.91	69.52	42.19	60.21	53.2	62.93	73.88	56.99	65.37	72.7	LUMBAR ES LT
9	2	3	Walking3min	LUMBAR ES RT	54.19	100	54.14	67.48	65.78	49.88	53.99	50.22	37.61	45.62	54.45	52.21	60.05	59.63	LUMBAR ES RT	43.74	100	68.91	84.62	79.8	32.15	63.98	38.87	33.37	44.12	52.51	53.44	84.05	74.11	LUMBAR ES RT	85.39	100	55.69	70.91	76.52	64.23	41.62	58.72	54.46	66.06	73.58	60.13	60.11	70.64	LUMBAR ES RT
9	2	3	Walking3min	MULTIFIDII LT	65.66	54.14	100	65.19	64.17	48.54	40.31	62.69	25.7	32.52	45.8	38.21	46.49	51.97	MULTIFIDII LT	45.71	68.91	100	66.6	74.83	38.34	68.17	42.48	35.62	48.02	53.83	58.21	72.44	64.51	MULTIFIDII LT	55.22	55.69	100	45.28	50.62	54.97	18.71	67.66	24.62	33.78	52.92	31.63	40.58	53.26	MULTIFIDII LT
9	2	3	Walking3min	MULTIFIDII RT	59.52	67.48	65.19	100	72.88	52.51	48.67	57	29.78	37.66	51	44.08	55.59	58.25	MULTIFIDII RT	37.75	84.62	66.6	100	73.43	27.74	56.54	35.57	29.09	39.11	47.45	48.96	80.46	66.98	MULTIFIDII RT	74.99	70.91	45.28	100	80.18	71.66	47.21	53.46	61.1	73.52	72.92	73.18	79.41	68.02	MULTIFIDII RT
9	2	3	Walking3min	GLUT. MAX. LT	61.92	65.78	64.17	72.88	100	53.08	59.65	53.64	35.42	44.29	55.37	52.64	64.77	65.87	GLUT. MAX. LT	41.18	79.8	74.83	73.43	100	34.69	71.27	39.54	31.89	45.13	61.68	59.51	85.79	67.46	GLUT. MAX. LT	79.91	76.52	50.62	80.18	100	80.85	40.94	62.86	52.87	69.27	79.7	64.9	69.28	71.3	GLUT. MAX. LT
9	2	3	Walking3min	GLUT. MAX. RT	63.47	49.88	48.54	52.51	53.08	100	41.87	71.05	49.1	54.87	56.09	54.21	50.88	65.71	GLUT. MAX. RT	64.33	32.15	38.34	27.74	34.69	100	51.38	65.68	63.79	61.86	45.71	54.58	32.68	47.62	GLUT. MAX. RT	69.52	64.23	54.97	71.66	80.85	100	32.88	75.44	43.09	58.7	84.1	62.57	70.91	68.99	GLUT. MAX. RT
9	2	3	Walking3min	GLUT. MED. LT	46.17	53.99	40.31	48.67	59.65	41.87	100	37.58	54.98	59.27	55.95	69.23	69.84	61.24	GLUT. MED. LT	61.5	63.98	68.17	56.54	71.27	51.38	100	60.79	51.04	68.04	73.57	77.87	67.18	76.05	GLUT. MED. LT	42.19	41.62	18.71	47.21	40.94	32.88	100	21.42	74.25	60.12	37.99	57.42	44.24	35.25	GLUT. MED. LT
9	2	3	Walking3min	GLUT. MED. RT	68.59	50.22	62.69	57	53.64	71.05	37.58	100	38.29	44.69	53.59	46.17	46.66	60.96	GLUT. MED. RT	75.34	38.87	42.48	35.57	39.54	65.68	60.79	100	72.97	71.48	63.13	63.82	38.51	52.41	GLUT. MED. RT	60.21	58.72	67.66	53.46	62.86	75.44	21.42	100	28.68	40.41	65.75	45.35	56.91	67.2	GLUT. MED. RT
9	2	3	Walking3min	RECT.ABDOM.LO. LT	42.08	37.61	25.7	29.78	35.42	49.1	54.98	38.29	100	78.4	54.46	68.15	50.24	49.01	RECT.ABDOM.LO. LT	78.45	33.37	35.62	29.09	31.89	63.79	51.04	72.97	100	76.66	53.87	58.85	31.42	49.85	RECT.ABDOM.LO. LT	53.2	54.46	24.62	61.1	52.87	43.09	74.25	28.68	100	77.75	50.25	66.68	59.01	43.86	RECT.ABDOM.LO. LT
9	2	3	Walking3min	RECT.ABDOM.LO. RT	49.17	45.62	32.52	37.66	44.29	54.87	59.27	44.69	78.4	100	65.58	73.58	57.92	57.51	RECT.ABDOM.LO. RT	70.98	44.12	48.02	39.11	45.13	61.86	68.04	71.48	76.66	100	68.4	73.94	44.37	61.73	RECT.ABDOM.LO. RT	62.93	66.06	33.78	73.52	69.27	58.7	60.12	40.41	77.75	100	67.15	75.82	67.1	53.8	RECT.ABDOM.LO. RT
9	2	3	Walking3min	EXT.OBLIQUE LT	55.89	54.45	45.8	51	55.37	56.09	55.95	53.59	54.46	65.58	100	65.15	61.09	61.6	EXT.OBLIQUE LT	62.8	52.51	53.83	47.45	61.68	45.71	73.57	63.13	53.87	68.4	100	71.4	56.51	59.69	EXT.OBLIQUE LT	73.88	73.58	52.92	72.92	79.7	84.1	37.99	65.75	50.25	67.15	100	68.87	71.94	69.49	EXT.OBLIQUE LT
9	2	3	Walking3min	EXT.OBLIQUE RT	49.98	52.21	38.21	44.08	52.64	54.21	69.23	46.17	68.15	73.58	65.15	100	69.55	65.89	EXT.OBLIQUE RT	65.66	53.44	58.21	48.96	59.51	54.58	77.87	63.82	58.85	73.94	71.4	100	59.29	66.74	EXT.OBLIQUE RT	56.99	60.13	31.63	73.18	64.9	62.57	57.42	45.35	66.68	75.82	68.87	100	80.05	66.35	EXT.OBLIQUE RT
9	2	3	Walking3min	INT.OBLIQUE LT	51.69	60.05	46.49	55.59	64.77	50.88	69.84	46.66	50.24	57.92	61.09	69.55	100	69.86	INT.OBLIQUE LT	40.61	84.05	72.44	80.46	85.79	32.68	67.18	38.51	31.42	44.37	56.51	59.29	100	71.42	INT.OBLIQUE LT	65.37	60.11	40.58	79.41	69.28	70.91	44.24	56.91	59.01	67.1	71.94	80.05	100	70.08	INT.OBLIQUE LT
9	2	3	Walking3min	INT.OBLIQUE RT	61.25	59.63	51.97	58.25	65.87	65.71	61.24	60.96	49.01	57.51	61.6	65.89	69.86	100	INT.OBLIQUE RT	60.85	74.11	64.51	66.98	67.46	47.62	76.05	52.41	49.85	61.73	59.69	66.74	71.42	100	INT.OBLIQUE RT	72.7	70.64	53.26	68.02	71.3	68.99	35.25	67.2	43.86	53.8	69.49	66.35	70.08	100	INT.OBLIQUE RT
9	2	3	Walking6min	LUMBAR ES LT	100	53.92	68.92	58.52	58.49	61.28	40.46	68.27	40.33	47.44	54.28	45.47	46.11	57.5	LUMBAR ES LT	100	58.45	63.83	59.73	67.14	65.42	48.44	58.88	48.25	57.97	61.19	65.86	70.16	73.93	LUMBAR ES LT	100	42.87	35.08	44.7	15.68	82.62	22.95	32.33	20.14	14.06	27.62	47.09	20.2	40.54	LUMBAR ES LT
9	2	3	Walking6min	LUMBAR ES RT	53.92	100	50.8	71.87	63.95	55.83	57.01	52.47	47.92	56.85	57.98	58.59	60.54	61.26	LUMBAR ES RT	58.45	100	50.11	66.62	62.6	52.5	64.24	43	56.73	65.07	59.66	66.23	65.86	55.43	LUMBAR ES RT	42.87	100	48.85	49.9	46.34	56.55	79.09	28.07	67.21	74.82	83.67	87.37	74.29	75.16	LUMBAR ES RT
9	2	3	Walking6min	MULTIFIDII LT	68.92	50.8	100	60.41	61.63	49.53	38.59	62.92	26.79	35.33	48.58	40.96	47.01	51.56	MULTIFIDII LT	63.83	50.11	100	57.33	67.9	49.63	44.84	50.37	31.55	38.22	55.29	52.95	60.08	60.7	MULTIFIDII LT	35.08	48.85	100	73.17	68.55	44.2	49.31	45.95	28.12	32.87	44.01	56.11	43.38	69.7	MULTIFIDII LT
9	2	3	Walking6min	MULTIFIDII RT	58.52	71.87	60.41	100	69.46	56.17	49.08	58.55	35.27	45.3	55.12	50.62	58.71	60.72	MULTIFIDII RT	59.73	66.62	57.33	100	71.89	57.22	52.16	52.44	40.13	48.64	58.05	64.35	73.13	62.88	MULTIFIDII RT	44.7	49.9	73.17	100	42.26	56.96	45.1	65.17	31.49	36.56	47.94	55.51	48.09	68.42	MULTIFIDII RT
9	2	3	Walking6min	GLUT. MAX. LT	58.49	63.95	61.63	69.46	100	53.02	58.85	55.65	37.2	48.67	59.7	59.46	66.24	66.12	GLUT. MAX. LT	67.14	62.6	67.9	71.89	100	56.44	62.03	50.87	39.93	48.89	58.8	67.69	68.19	64.41	GLUT. MAX. LT	15.68	46.34	68.55	42.26	100	25.44	53.6	19.98	32.41	35.94	40.95	46.04	42.25	57.5	GLUT. MAX. LT
9	2	3	Walking6min	GLUT. MAX. RT	61.28	55.83	49.53	56.17	53.02	100	41.16	71.22	47.04	53.71	56.34	49.39	49.06	64.35	GLUT. MAX. RT	65.42	52.5	49.63	57.22	56.44	100	45.49	69.69	55.59	61.34	63.86	64.1	66.73	79.35	GLUT. MAX. RT	82.62	56.55	44.2	56.96	25.44	100	38.86	39.44	38.81	35.04	45.64	60.06	36.93	52.57	GLUT. MAX. RT
9	2	3	Walking6min	GLUT. MED. LT	40.46	57.01	38.59	49.08	58.85	41.16	100	38.47	57.79	62.71	56.65	71.71	65.7	60.01	GLUT. MED. LT	48.44	64.24	44.84	52.16	62.03	45.49	100	38.91	55.45	62.41	58.07	72.51	52.47	49.94	GLUT. MED. LT	22.95	79.09	49.31	45.1	53.6	38.86	100	21.49	65.71	75.08	78.53	73.8	76.28	72.79	GLUT. MED. LT
9	2	3	Walking6min	GLUT. MED. RT	68.27	52.47	62.92	58.55	55.65	71.22	38.47	100	37.43	45.36	55.28	45.84	47.2	59.85	GLUT. MED. RT	58.88	43	50.37	52.44	50.87	69.69	38.91	100	39.47	44.07	56.46	54.02	60.74	72.96	GLUT. MED. RT	32.33	28.07	45.95	65.17	19.98	39.44	21.49	100	16.43	18.11	26.39	34.35	26.38	38.62	GLUT. MED. RT
9	2	3	Walking6min	RECT.ABDOM.LO. LT	40.33	47.92	26.79	35.27	37.2	47.04	57.79	37.43	100	76.42	51.99	61.94	46.21	48.34	RECT.ABDOM.LO. LT	48.25	56.73	31.55	40.13	39.93	55.59	55.45	39.47	100	78.68	53.76	61.29	50.55	51.49	RECT.ABDOM.LO. LT	20.14	67.21	28.12	31.49	32.41	38.81	65.71	16.43	100	80.4	70.52	59.11	70.51	46.84	RECT.ABDOM.LO. LT
9	2	3	Walking6min	RECT.ABDOM.LO. RT	47.44	56.85	35.33	45.3	48.67	53.71	62.71	45.36	76.42	100	64.94	70.66	56.39	59.12	RECT.ABDOM.LO. RT	57.97	65.07	38.22	48.64	48.89	61.34	62.41	44.07	78.68	100	63.86	73.24	57.26	57.73	RECT.ABDOM.LO. RT	14.06	74.82	32.87	36.56	35.94	35.04	75.08	18.11	80.4	100	82.16	65.34	76.76	53.77	RECT.ABDOM.LO. RT
9	2	3	Walking6min	EXT.OBLIQUE LT	54.28	57.98	48.58	55.12	59.7	56.34	56.65	55.28	51.99	64.94	100	65.25	61.54	63.92	EXT.OBLIQUE LT	61.19	59.66	55.29	58.05	58.8	63.86	58.07	56.46	53.76	63.86	100	69.45	68.73	70.07	EXT.OBLIQUE LT	27.62	83.67	44.01	47.94	40.95	45.64	78.53	26.39	70.52	82.16	100	79.49	86.44	69.06	EXT.OBLIQUE LT
9	2	3	Walking6min	EXT.OBLIQUE RT	45.47	58.59	40.96	50.62	59.46	49.39	71.71	45.84	61.94	70.66	65.25	100	70.1	65.95	EXT.OBLIQUE RT	65.86	66.23	52.95	64.35	67.69	64.1	72.51	54.02	61.29	73.24	69.45	100	70.19	68.14	EXT.OBLIQUE RT	47.09	87.37	56.11	55.51	46.04	60.06	73.8	34.35	59.11	65.34	79.49	100	70.36	81.9	EXT.OBLIQUE RT
9	2	3	Walking6min	INT.OBLIQUE LT	46.11	60.54	47.01	58.71	66.24	49.06	65.7	47.2	46.21	56.39	61.54	70.1	100	67.91	INT.OBLIQUE LT	70.16	65.86	60.08	73.13	68.19	66.73	52.47	60.74	50.55	57.26	68.73	70.19	100	73.48	INT.OBLIQUE LT	20.2	74.29	43.38	48.09	42.25	36.93	76.28	26.38	70.51	76.76	86.44	70.36	100	68.23	INT.OBLIQUE LT
9	2	3	Walking6min	INT.OBLIQUE RT	57.5	61.26	51.56	60.72	66.12	64.35	60.01	59.85	48.34	59.12	63.92	65.95	67.91	100	INT.OBLIQUE RT	73.93	55.43	60.7	62.88	64.41	79.35	49.94	72.96	51.49	57.73	70.07	68.14	73.48	100	INT.OBLIQUE RT	40.54	75.16	69.7	68.42	57.5	52.57	72.79	38.62	46.84	53.77	69.06	81.9	68.23	100	INT.OBLIQUE RT
9	2	3	Walking9min	LUMBAR ES LT	100	56.73	67.37	61.06	60.52	63.61	42.72	68.29	40.83	47.67	55.04	46.56	48.03	59.47	LUMBAR ES LT	100	84.02	67.1	49.36	39.67	73.12	55.01	78.5	77.44	75.21	49.56	55.45	47.24	40.23	LUMBAR ES LT	100	82.74	67.25	64.5	79.21	70.22	8.07	43.69	77.85	75.9	56.65	85.79	81.94	57.54	LUMBAR ES LT
9	2	3	Walking9min	LUMBAR ES RT	56.73	100	52.33	72.41	67.48	55.03	57.24	51.89	47.94	55.87	58.12	59.94	64.96	63.32	LUMBAR ES RT	84.02	100	72.3	60.77	48.08	77.34	66.05	80.65	78.15	74.58	56.15	65.76	53.42	49.02	LUMBAR ES RT	82.74	100	56.01	67.58	69.51	73.42	7.55	46.12	81.56	91.09	60.94	86.51	73.47	61.41	LUMBAR ES RT
9	2	3	Walking9min	MULTIFIDII LT	67.37	52.33	100	62.39	63.61	49.95	38.05	63.37	26.02	33.36	48.24	39.67	47	52.88	MULTIFIDII LT	67.1	72.3	100	65.47	57.08	62.19	75.44	73.42	63.63	71.49	58.53	70.87	66.21	56.66	MULTIFIDII LT	67.25	56.01	100	76.15	87.93	69.14	4.42	54.18	44.48	47.49	49.85	52.43	81.8	54.45	MULTIFIDII LT
9	2	3	Walking9min	MULTIFIDII RT	61.06	72.41	62.39	100	71.78	56.49	47.7	57.77	34.68	43.15	54.84	49.8	59.21	62.29	MULTIFIDII RT	49.36	60.77	65.47	100	64.15	56.56	77.53	59.1	52.37	58.24	54.22	67.59	60.28	58.69	MULTIFIDII RT	64.5	67.58	76.15	100	79.13	90.89	3.92	74	52.01	62.84	72.76	56.01	75.02	78.55	MULTIFIDII RT
9	2	3	Walking9min	GLUT. MAX. LT	60.52	67.48	63.61	71.78	100	53.93	56.41	55.45	37.62	46.94	58.11	56.49	64.61	65.8	GLUT. MAX. LT	39.67	48.08	57.08	64.15	100	35.57	75.24	46.8	37.33	44.91	57.65	77.12	80.18	72.81	GLUT. MAX. LT	79.21	69.51	87.93	79.13	100	79.26	5.93	55.54	58.81	61.29	58.87	65.87	92.72	63.03	GLUT. MAX. LT
9	2	3	Walking9min	GLUT. MAX. RT	63.61	55.03	49.95	56.49	53.93	100	42.52	72.28	48.98	54.61	57.34	50.15	49.5	65.12	GLUT. MAX. RT	73.12	77.34	62.19	56.56	35.57	100	50.4	76.65	82.08	71.38	45.62	50.6	40.22	36.63	GLUT. MAX. RT	70.22	73.42	69.14	90.89	79.26	100	4.45	68.13	57.09	69.59	78.47	61.32	81.08	82.75	GLUT. MAX. RT
9	2	3	Walking9min	GLUT. MED. LT	42.72	57.24	38.05	47.7	56.41	42.52	100	38.61	59.69	62.67	54.44	70.56	66.1	55.9	GLUT. MED. LT	55.01	66.05	75.44	77.53	75.24	50.4	100	63.18	52.14	61.15	62.95	79.83	74.84	68.32	GLUT. MED. LT	8.07	7.55	4.42	3.92	5.93	4.45	100	2.32	10.78	8.16	3.38	9.79	6.45	3.42	GLUT. MED. LT
9	2	3	Walking9min	GLUT. MED. RT	68.29	51.89	63.37	57.77	55.45	72.28	38.61	100	38.81	46.23	56.16	45.45	46.82	61.81	GLUT. MED. RT	78.5	80.65	73.42	59.1	46.8	76.65	63.18	100	79.24	78.88	59.81	64.7	53	49.74	GLUT. MED. RT	43.69	46.12	54.18	74	55.54	68.13	2.32	100	34.22	43.29	72.04	37.19	52.12	77.69	GLUT. MED. RT
9	2	3	Walking9min	RECT.ABDOM.LO. LT	40.83	47.94	26.02	34.68	37.62	48.98	59.69	38.81	100	78.08	50.7	64.17	48.69	47.18	RECT.ABDOM.LO. LT	77.44	78.15	63.63	52.37	37.33	82.08	52.14	79.24	100	78.21	47.37	52.7	40.8	38.11	RECT.ABDOM.LO. LT	77.85	81.56	44.48	52.01	58.81	57.09	10.78	34.22	100	85.53	46.37	91.81	61.35	46.76	RECT.ABDOM.LO. LT
9	2	3	Walking9min	RECT.ABDOM.LO. RT	47.67	55.87	33.36	43.15	46.94	54.61	62.67	46.23	78.08	100	62.76	71.27	57.45	56.93	RECT.ABDOM.LO. RT	75.21	74.58	71.49	58.24	44.91	71.38	61.15	78.88	78.21	100	60.9	61.7	48.37	49.86	RECT.ABDOM.LO. RT	75.9	91.09	47.49	62.84	61.29	69.59	8.16	43.29	85.53	100	57.55	85.71	64.69	58	RECT.ABDOM.LO. RT
9	2	3	Walking9min	EXT.OBLIQUE LT	55.04	58.12	48.24	54.84	58.11	57.34	54.44	56.16	50.7	62.76	100	63.47	60.6	63.71	EXT.OBLIQUE LT	49.56	56.15	58.53	54.22	57.65	45.62	62.95	59.81	47.37	60.9	100	71.45	60.56	69.95	EXT.OBLIQUE LT	56.65	60.94	49.85	72.76	58.87	78.47	3.38	72.04	46.37	57.55	100	50.08	61.15	92.49	EXT.OBLIQUE LT
9	2	3	Walking9min	EXT.OBLIQUE RT	46.56	59.94	39.67	49.8	56.49	50.15	70.56	45.45	64.17	71.27	63.47	100	70.7	63.78	EXT.OBLIQUE RT	55.45	65.76	70.87	67.59	77.12	50.6	79.83	64.7	52.7	61.7	71.45	100	82.31	73.24	EXT.OBLIQUE RT	85.79	86.51	52.43	56.01	65.87	61.32	9.79	37.19	91.81	85.71	50.08	100	68.43	50.5	EXT.OBLIQUE RT
9	2	3	Walking9min	INT.OBLIQUE LT	48.03	64.96	47	59.21	64.61	49.5	66.1	46.82	48.69	57.45	60.6	70.7	100	68.24	INT.OBLIQUE LT	47.24	53.42	66.21	60.28	80.18	40.22	74.84	53	40.8	48.37	60.56	82.31	100	71.49	INT.OBLIQUE LT	81.94	73.47	81.8	75.02	92.72	81.08	6.45	52.12	61.35	64.69	61.15	68.43	100	64.49	INT.OBLIQUE LT
9	2	3	Walking9min	INT.OBLIQUE RT	59.47	63.32	52.88	62.29	65.8	65.12	55.9	61.81	47.18	56.93	63.71	63.78	68.24	100	INT.OBLIQUE RT	40.23	49.02	56.66	58.69	72.81	36.63	68.32	49.74	38.11	49.86	69.95	73.24	71.49	100	INT.OBLIQUE RT	57.54	61.41	54.45	78.55	63.03	82.75	3.42	77.69	46.76	58	92.49	50.5	64.49	100	INT.OBLIQUE RT
9	2	3	Walking12min	LUMBAR ES LT	100	53.84	70.59	58.62	56.72	64.19	41.63	69.91	40.01	47.91	54.59	45.92	47.35	59.33	LUMBAR ES LT	100	75.22	52.58	53.16	39.06	57.15	64.82	52.78	76.01	78.15	57.56	69.48	53.88	54.26	LUMBAR ES LT	100	80.19	29.3	62.77	44.51	31.7	61.88	21.33	77.09	73.73	63.06	65.28	44.06	60.88	LUMBAR ES LT
9	2	3	Walking12min	LUMBAR ES RT	53.84	100	53.09	74.12	67.65	56.16	56.76	52.7	46.34	55.25	59.95	60.52	62.98	63.21	LUMBAR ES RT	75.22	100	59.1	68.74	50.45	58.86	72.42	51.97	63.9	74.37	60.1	71.05	61.15	64.62	LUMBAR ES RT	80.19	100	31.54	63.63	45.33	31.08	62.91	20.88	86.55	81.61	69.42	75.93	46.03	60.32	LUMBAR ES RT
9	2	3	Walking12min	MULTIFIDII LT	70.59	53.09	100	61.69	61.19	52.53	38.98	64.42	26.91	34.59	47.59	39.77	47.16	53.23	MULTIFIDII LT	52.58	59.1	100	56.63	61.3	38.56	68.48	49.57	38.57	47.28	71.65	52.7	71.67	62.03	MULTIFIDII LT	29.3	31.54	100	54.44	75.24	84.42	15.84	74.88	26.61	29.32	52.05	37.07	34.99	57.02	MULTIFIDII LT
9	2	3	Walking12min	MULTIFIDII RT	58.62	74.12	61.69	100	72.09	57.98	48.92	59.09	35.19	44.34	55.7	50.35	58.95	62.34	MULTIFIDII RT	53.16	68.74	56.63	100	53.81	45.76	62.23	42.53	38.08	45.94	45.74	47.88	55.59	55.73	MULTIFIDII RT	62.77	63.63	54.44	100	76.11	54.67	36.66	38.5	57.21	62.47	90.41	65.64	40.82	88.27	MULTIFIDII RT
9	2	3	Walking12min	GLUT. MAX. LT	56.72	67.65	61.19	72.09	100	55.16	57.1	54.8	37.3	46.78	57.9	57.25	67.19	66.56	GLUT. MAX. LT	39.06	50.45	61.3	53.81	100	24.56	65.61	37.41	30.1	41.71	60.21	50.63	67.64	64.87	GLUT. MAX. LT	44.51	45.33	75.24	76.11	100	74.83	24.75	54.95	40.22	44.25	71.45	49.79	35.71	77.84	GLUT. MAX. LT
9	2	3	Walking12min	GLUT. MAX. RT	64.19	56.16	52.53	57.98	55.16	100	40.95	72.8	46.98	54.55	55.62	49.57	49.23	66.96	GLUT. MAX. RT	57.15	58.86	38.56	45.76	24.56	100	40.49	50.48	56.72	56.33	35.23	47.22	36.49	40.38	GLUT. MAX. RT	31.7	31.08	84.42	54.67	74.83	100	15.57	77.58	26.19	29.18	51.39	36.22	28.85	58.55	GLUT. MAX. RT
9	2	3	Walking12min	GLUT. MED. LT	41.63	56.76	38.98	48.92	57.1	40.95	100	38.05	59.84	62.94	57.24	72.31	66.08	58.4	GLUT. MED. LT	64.82	72.42	68.48	62.23	65.61	40.49	100	48.42	51.78	67.06	74.14	73.08	83.13	73.16	GLUT. MED. LT	61.88	62.91	15.84	36.66	24.75	15.57	100	10.16	71.11	61.71	39.24	54.01	35.89	33.88	GLUT. MED. LT
9	2	3	Walking12min	GLUT. MED. RT	69.91	52.7	64.42	59.09	54.8	72.8	38.05	100	37.04	44.75	53.38	44.7	46.35	61.76	GLUT. MED. RT	52.78	51.97	49.57	42.53	37.41	50.48	48.42	100	48.27	48.14	36.52	49.92	45.67	42.42	GLUT. MED. RT	21.33	20.88	74.88	38.5	54.95	77.58	10.16	100	17.43	19.54	35.95	24.8	23.08	41.56	GLUT. MED. RT
9	2	3	Walking12min	RECT.ABDOM.LO. LT	40.01	46.34	26.91	35.19	37.3	46.98	59.84	37.04	100	79.07	53.53	65.8	47.2	47.98	RECT.ABDOM.LO. LT	76.01	63.9	38.57	38.08	30.1	56.72	51.78	48.27	100	77.61	48.14	59.12	42.45	45.69	RECT.ABDOM.LO. LT	77.09	86.55	26.61	57.21	40.22	26.19	71.11	17.43	100	73.32	60.7	77.92	45.15	53.38	RECT.ABDOM.LO. LT
9	2	3	Walking12min	RECT.ABDOM.LO. RT	47.91	55.25	34.59	44.34	46.78	54.55	62.94	44.75	79.07	100	65.88	72.24	54.7	57.3	RECT.ABDOM.LO. RT	78.15	74.37	47.28	45.94	41.71	56.33	67.06	48.14	77.61	100	64.53	75.47	57.44	59.28	RECT.ABDOM.LO. RT	73.73	81.61	29.32	62.47	44.25	29.18	61.71	19.54	73.32	100	65.38	59.57	27.94	58.43	RECT.ABDOM.LO. RT
9	2	3	Walking12min	EXT.OBLIQUE LT	54.59	59.95	47.59	55.7	57.9	55.62	57.24	53.38	53.53	65.88	100	66	59.65	62.32	EXT.OBLIQUE LT	57.56	60.1	71.65	45.74	60.21	35.23	74.14	36.52	48.14	64.53	100	71.65	72.95	72.24	EXT.OBLIQUE LT	63.06	69.42	52.05	90.41	71.45	51.39	39.24	35.95	60.7	65.38	100	73	44.89	87.99	EXT.OBLIQUE LT
9	2	3	Walking12min	EXT.OBLIQUE RT	45.92	60.52	39.77	50.35	57.25	49.57	72.31	44.7	65.8	72.24	66	100	69.6	64.64	EXT.OBLIQUE RT	69.48	71.05	52.7	47.88	50.63	47.22	73.08	49.92	59.12	75.47	71.65	100	73.89	66.65	EXT.OBLIQUE RT	65.28	75.93	37.07	65.64	49.79	36.22	54.01	24.8	77.92	59.57	73	100	64.43	61.57	EXT.OBLIQUE RT
9	2	3	Walking12min	INT.OBLIQUE LT	47.35	62.98	47.16	58.95	67.19	49.23	66.08	46.35	47.2	54.7	59.65	69.6	100	66.84	INT.OBLIQUE LT	53.88	61.15	71.67	55.59	67.64	36.49	83.13	45.67	42.45	57.44	72.95	73.89	100	72.62	INT.OBLIQUE LT	44.06	46.03	34.99	40.82	35.71	28.85	35.89	23.08	45.15	27.94	44.89	64.43	100	36.51	INT.OBLIQUE LT
9	2	3	Walking12min	INT.OBLIQUE RT	59.33	63.21	53.23	62.34	66.56	66.96	58.4	61.76	47.98	57.3	62.32	64.64	66.84	100	INT.OBLIQUE RT	54.26	64.62	62.03	55.73	64.87	40.38	73.16	42.42	45.69	59.28	72.24	66.65	72.62	100	INT.OBLIQUE RT	60.88	60.32	57.02	88.27	77.84	58.55	33.88	41.56	53.38	58.43	87.99	61.57	36.51	100	INT.OBLIQUE RT
9	2	3	Postwalking	LUMBAR ES LT	100	57.77	65.7	63.03	52.4	65.48	43.28	56.37	37.19	44.12	43.54	46	57.45	45.97	LUMBAR ES LT	100	32.66	29.08	43.53	30.29	82.88	82.4	54.95	57.55	80.98	68.06	47.96	34.94	69.52	LUMBAR ES LT	100	77.27	71.4	37.6	46.35	75.64	66.51	56.31	67.29	64.4	73.12	56.43	64.97	68.59	LUMBAR ES LT
9	2	3	Postwalking	LUMBAR ES RT	57.77	100	65.93	67.12	67.02	56.41	46.53	52.65	37.84	45.77	47.84	49.34	58.38	47.27	LUMBAR ES RT	32.66	100	86.05	77.53	81.91	30.77	24.25	37.68	20.38	27.17	50.49	61.02	84.87	36.07	LUMBAR ES RT	77.27	100	84.82	47.46	57.49	59.34	67.66	45.23	52.1	53.16	55.72	44.24	77.58	57.11	LUMBAR ES RT
9	2	3	Postwalking	MULTIFIDII LT	65.7	65.93	100	70.26	64.1	55.44	36.03	50.27	26.91	33.48	39.08	38.64	52.84	39.93	MULTIFIDII LT	29.08	86.05	100	74.73	84.59	28.63	21.44	33.69	18.99	24.07	44.24	54.7	79.32	32.12	MULTIFIDII LT	71.4	84.82	100	58.39	68.05	60.58	67.11	53.22	45.78	42.09	61.59	39.71	82.99	45.46	MULTIFIDII LT
9	2	3	Postwalking	MULTIFIDII RT	63.03	67.12	70.26	100	62.32	60.37	35.63	55.85	27.84	35.1	41.92	42.54	54.91	43.65	MULTIFIDII RT	43.53	77.53	74.73	100	78.11	44.16	32.82	46.4	30.43	36.57	58.21	67.65	86.02	46.3	MULTIFIDII RT	37.6	47.46	58.39	100	61.21	35.42	56.64	59.39	22.43	20.25	34.8	20.99	48.66	22.15	MULTIFIDII RT
9	2	3	Postwalking	GLUT. MAX. LT	52.4	67.02	64.1	62.32	100	50.2	46.92	53.61	34.83	44.06	53.25	55.14	59.17	50.32	GLUT. MAX. LT	30.29	81.91	84.59	78.11	100	32.5	22.37	44.46	23.16	25.1	48.3	65.44	90.19	40.9	GLUT. MAX. LT	46.35	57.49	68.05	61.21	100	38.04	62.23	39.95	27.98	25.43	37.41	24.15	54.08	27.71	GLUT. MAX. LT
9	2	3	Postwalking	GLUT. MAX. RT	65.48	56.41	55.44	60.37	50.2	100	38.96	70.8	42.5	49.78	50.55	54.29	62.91	53.11	GLUT. MAX. RT	82.88	30.77	28.63	44.16	32.5	100	74.45	61.8	78.09	74.56	68.7	51.18	37.41	81.73	GLUT. MAX. RT	75.64	59.34	60.58	35.42	38.04	100	48.81	62.74	73.98	68.72	90.59	69.99	68.75	73.33	GLUT. MAX. RT
9	2	3	Postwalking	GLUT. MED. LT	43.28	46.53	36.03	35.63	46.92	38.96	100	37.24	59.45	58.85	45.89	49.17	45.79	40.89	GLUT. MED. LT	82.4	24.25	21.44	32.82	22.37	74.45	100	42.16	55.71	70.74	53.31	36.24	25.99	57.92	GLUT. MED. LT	66.51	67.66	67.11	56.64	62.23	48.81	100	55.5	37.53	37.01	48.62	29.7	53.97	40.08	GLUT. MED. LT
9	2	3	Postwalking	GLUT. MED. RT	56.37	52.65	50.27	55.85	53.61	70.8	37.24	100	39.24	48.45	59.49	60.5	63.41	54.06	GLUT. MED. RT	54.95	37.68	33.69	46.4	44.46	61.8	42.16	100	47.46	50.86	69.33	74.06	51.58	75.68	GLUT. MED. RT	56.31	45.23	53.22	59.39	39.95	62.74	55.5	100	46.04	42.11	65.17	40.88	49.51	43.54	GLUT. MED. RT
9	2	3	Postwalking	RECT.ABDOM.LO. LT	37.19	37.84	26.91	27.84	34.83	42.5	59.45	39.24	100	76.94	49.55	55.89	44.9	46.15	RECT.ABDOM.LO. LT	57.55	20.38	18.99	30.43	23.16	78.09	55.71	47.46	100	54.35	50.19	37.69	26.89	67.49	RECT.ABDOM.LO. LT	67.29	52.1	45.78	22.43	27.98	73.98	37.53	46.04	100	87.55	74.97	73.86	51.8	82.23	RECT.ABDOM.LO. LT
9	2	3	Postwalking	RECT.ABDOM.LO. RT	44.12	45.77	33.48	35.1	44.06	49.78	58.85	48.45	76.94	100	62.22	67.25	55.81	56.74	RECT.ABDOM.LO. RT	80.98	27.17	24.07	36.57	25.1	74.56	70.74	50.86	54.35	100	62.06	40.57	29.09	71.63	RECT.ABDOM.LO. RT	64.4	53.16	42.09	20.25	25.43	68.72	37.01	42.11	87.55	100	69.69	71.75	47.77	92.18	RECT.ABDOM.LO. RT
9	2	3	Postwalking	EXT.OBLIQUE LT	43.54	47.84	39.08	41.92	53.25	50.55	45.89	59.49	49.55	62.22	100	68.97	63.21	61.29	EXT.OBLIQUE LT	68.06	50.49	44.24	58.21	48.3	68.7	53.31	69.33	50.19	62.06	100	72.25	54.9	75.46	EXT.OBLIQUE LT	73.12	55.72	61.59	34.8	37.41	90.59	48.62	65.17	74.97	69.69	100	68.41	67.76	72.7	EXT.OBLIQUE LT
9	2	3	Postwalking	EXT.OBLIQUE RT	46	49.34	38.64	42.54	55.14	54.29	49.17	60.5	55.89	67.25	68.97	100	68.86	67.04	EXT.OBLIQUE RT	47.96	61.02	54.7	67.65	65.44	51.18	36.24	74.06	37.69	40.57	72.25	100	74.38	62.63	EXT.OBLIQUE RT	56.43	44.24	39.71	20.99	24.15	69.99	29.7	40.88	73.86	71.75	68.41	100	51.98	73.08	EXT.OBLIQUE RT
9	2	3	Postwalking	INT.OBLIQUE LT	57.45	58.38	52.84	54.91	59.17	62.91	45.79	63.41	44.9	55.81	63.21	68.86	100	67.88	INT.OBLIQUE LT	34.94	84.87	79.32	86.02	90.19	37.41	25.99	51.58	26.89	29.09	54.9	74.38	100	46.74	INT.OBLIQUE LT	64.97	77.58	82.99	48.66	54.08	68.75	53.97	49.51	51.8	47.77	67.76	51.98	100	51.81	INT.OBLIQUE LT
9	2	3	Postwalking	INT.OBLIQUE RT	45.97	47.27	39.93	43.65	50.32	53.11	40.89	54.06	46.15	56.74	61.29	67.04	67.88	100	INT.OBLIQUE RT	69.52	36.07	32.12	46.3	40.9	81.73	57.92	75.68	67.49	71.63	75.46	62.63	46.74	100	INT.OBLIQUE RT	68.59	57.11	45.46	22.15	27.71	73.33	40.08	43.54	82.23	92.18	72.7	73.08	51.81	100	INT.OBLIQUE RT
10	1	2	Prewalking	LUMBAR ES LT	100	64.99	72.02	71.41	43.35	52.58	48.87	50.39	46.13	36.79	38.15	52.5	57.44	53.67	LUMBAR ES LT	100	55.05	58.91	55.51	36.21	46.18	45.55	47.24	56.64	49.43	69.31	56.43	55.37	51.85	LUMBAR ES LT	100	81.96	85.5	72.3	40.09	73.58	35.22	58.84	47.9	40.02	52.41	65.92	85.78	53.85	LUMBAR ES LT
10	1	2	Prewalking	LUMBAR ES RT	64.99	100	74.02	74.83	52.46	51.38	58.32	50.32	48.81	39.07	42.96	57.13	64.53	56.04	LUMBAR ES RT	55.05	100	70.66	64.51	60.53	38.31	78.09	36.37	37.92	30.3	60.25	54.21	72.65	56.51	LUMBAR ES RT	81.96	100	68.42	63.48	50.01	64.2	44.66	72.64	59.86	49.94	63.74	82.44	81.77	55.39	LUMBAR ES RT
10	1	2	Prewalking	MULTIFIDII LT	72.02	74.02	100	76.07	53.61	55.04	60.63	53.19	48.34	38.47	43.01	57.69	66.62	58.9	MULTIFIDII LT	58.91	70.66	100	77.89	44.36	29.38	49.45	28.46	29.93	26.72	49.99	39.84	52.51	40.99	MULTIFIDII LT	85.5	68.42	100	77.82	35.03	76.6	28.76	48.59	36.75	33.93	40.21	52.52	74.42	45.59	MULTIFIDII LT
10	1	2	Prewalking	MULTIFIDII RT	71.41	74.83	76.07	100	47.68	53.51	53.24	49.53	44.3	35.08	39.12	51.68	60.73	53.43	MULTIFIDII RT	55.51	64.51	77.89	100	39.06	31.59	45.87	32.53	30.5	27.48	50.52	39.3	47.81	39.34	MULTIFIDII RT	72.3	63.48	77.82	100	34.44	83.67	36.23	54.05	35.71	36.49	34.02	48.08	59.42	31.54	MULTIFIDII RT
10	1	2	Prewalking	GLUT. MAX. LT	43.35	52.46	53.61	47.68	100	37.31	59.6	35.88	38.96	30.91	39.61	50.87	63.41	53.22	GLUT. MAX. LT	36.21	60.53	44.36	39.06	100	24.33	64.38	21.64	23.59	18.47	39.87	36.4	68.98	59.91	GLUT. MAX. LT	40.09	50.01	35.03	34.44	100	36.14	74.04	72.97	78.56	92	53.23	58.52	39.07	33.78	GLUT. MAX. LT
10	1	2	Prewalking	GLUT. MAX. RT	52.58	51.38	55.04	53.51	37.31	100	46.81	68.05	47.92	43.46	30.04	49.82	46.84	45.55	GLUT. MAX. RT	46.18	38.31	29.38	31.59	24.33	100	38.98	60.41	62.44	56.84	59.99	61.84	38.64	40.22	GLUT. MAX. RT	73.58	64.2	76.6	83.67	36.14	100	31.04	50.37	29.62	34.18	29.35	45.87	58.7	28.77	GLUT. MAX. RT
10	1	2	Prewalking	GLUT. MED. LT	48.87	58.32	60.63	53.24	59.6	46.81	100	53.06	55.98	47.85	41.98	57.5	60.95	53.89	GLUT. MED. LT	45.55	78.09	49.45	45.87	64.38	38.98	100	36.36	37.34	30.45	57.03	53.85	82.29	65.83	GLUT. MED. LT	35.22	44.66	28.76	36.23	74.04	31.04	100	67.02	64.35	78.81	46.36	52.57	34.62	28.93	GLUT. MED. LT
10	1	2	Prewalking	GLUT. MED. RT	50.39	50.32	53.19	49.53	35.88	68.05	53.06	100	56.42	51.12	32.69	52.95	45.58	48.52	GLUT. MED. RT	47.24	36.37	28.46	32.53	21.64	60.41	36.36	100	69.52	84.28	55.67	69.18	36.21	43.39	GLUT. MED. RT	58.84	72.64	48.59	54.05	72.97	50.37	67.02	100	74.59	73.69	58.27	75.48	58.38	40.97	GLUT. MED. RT
10	1	2	Prewalking	RECT.ABDOM.LO. LT	46.13	48.81	48.34	44.3	38.96	47.92	55.98	56.42	100	72.17	44.32	59.46	47.26	46.7	RECT.ABDOM.LO. LT	56.64	37.92	29.93	30.5	23.59	62.44	37.34	69.52	100	69.15	62.54	68.4	38.1	43.31	RECT.ABDOM.LO. LT	47.9	59.86	36.75	35.71	78.56	29.62	64.35	74.59	100	79.94	63.44	69.27	47.45	41.31	RECT.ABDOM.LO. LT
10	1	2	Prewalking	RECT.ABDOM.LO. RT	36.79	39.07	38.47	35.08	30.91	43.46	47.85	51.12	72.17	100	35.8	45.8	35.49	36.26	RECT.ABDOM.LO. RT	49.43	30.3	26.72	27.48	18.47	56.84	30.45	84.28	69.15	100	47.19	59.64	30.16	36.48	RECT.ABDOM.LO. RT	40.02	49.94	33.93	36.49	92	34.18	78.81	73.69	79.94	100	53.14	58.43	39.01	33.72	RECT.ABDOM.LO. RT
10	1	2	Prewalking	EXT.OBLIQUE LT	38.15	42.96	43.01	39.12	39.61	30.04	41.98	32.69	44.32	35.8	100	51.92	48.7	44.63	EXT.OBLIQUE LT	69.31	60.25	49.99	50.52	39.87	59.99	57.03	55.67	62.54	47.19	100	77.52	62.88	66.55	EXT.OBLIQUE LT	52.41	63.74	40.21	34.02	53.23	29.35	46.36	58.27	63.44	53.14	100	77.45	64.72	71.53	EXT.OBLIQUE LT
10	1	2	Prewalking	EXT.OBLIQUE RT	52.5	57.13	57.69	51.68	50.87	49.82	57.5	52.95	59.46	45.8	51.92	100	64.94	61.39	EXT.OBLIQUE RT	56.43	54.21	39.84	39.3	36.4	61.84	53.85	69.18	68.4	59.64	77.52	100	58.7	66.82	EXT.OBLIQUE RT	65.92	82.44	52.52	48.08	58.52	45.87	52.57	75.48	69.27	58.43	77.45	100	73.63	59.98	EXT.OBLIQUE RT
10	1	2	Prewalking	INT.OBLIQUE LT	57.44	64.53	66.62	60.73	63.41	46.84	60.95	45.58	47.26	35.49	48.7	64.94	100	70.63	INT.OBLIQUE LT	55.37	72.65	52.51	47.81	68.98	38.64	82.29	36.21	38.1	30.16	62.88	58.7	100	74.97	INT.OBLIQUE LT	85.78	81.77	74.42	59.42	39.07	58.7	34.62	58.38	47.45	39.01	64.72	73.63	100	66.84	INT.OBLIQUE LT
10	1	2	Prewalking	INT.OBLIQUE RT	53.67	56.04	58.9	53.43	53.22	45.55	53.89	48.52	46.7	36.26	44.63	61.39	70.63	100	INT.OBLIQUE RT	51.85	56.51	40.99	39.34	59.91	40.22	65.83	43.39	43.31	36.48	66.55	66.82	74.97	100	INT.OBLIQUE RT	53.85	55.39	45.59	31.54	33.78	28.77	28.93	40.97	41.31	33.72	71.53	59.98	66.84	100	INT.OBLIQUE RT
10	1	2	Walking3min	LUMBAR ES LT	100	61.64	72.51	71.28	43.88	51.02	39.25	48.22	47.13	39.34	46.88	46.77	52.7	58.8	LUMBAR ES LT	100	72.45	74.32	69.9	50.08	33.04	55.06	39.72	71.52	59.55	77.67	64.48	47.53	40.68	LUMBAR ES LT	100	53.34	39.04	89.53	2.11	54.19	-0.49	26.55	2.66	-3.16	-8.59	5.67	41.53	50.06	LUMBAR ES LT
10	1	2	Walking3min	LUMBAR ES RT	61.64	100	73.59	74	57.43	47.21	55.56	48.27	55.62	46.39	56.2	55.03	64.72	57.72	LUMBAR ES RT	72.45	100	82.75	75.5	61.97	27.83	72.11	33.7	65.86	51.25	74.76	62.52	67.7	60.65	LUMBAR ES RT	53.34	100	81.18	54.23	28.43	91.74	23.5	65.55	29.22	18.58	8.47	31.92	71.07	66.74	LUMBAR ES RT
10	1	2	Walking3min	MULTIFIDII LT	72.51	73.59	100	80.06	56.32	53.3	54.01	52.65	53.42	43.84	53.92	52.72	63.16	64.34	MULTIFIDII LT	74.32	82.75	100	85.06	65.92	31.4	72.03	40.58	68.73	53.2	74.75	62.89	61.49	58.24	MULTIFIDII LT	39.04	81.18	100	42.7	39.57	76.01	33.47	78.2	41.95	26.54	21.82	49.25	71.42	59.53	MULTIFIDII LT
10	1	2	Walking3min	MULTIFIDII RT	71.28	74	80.06	100	53.27	51.36	50.79	49.83	49.25	40.97	49.93	48.58	60.77	60.38	MULTIFIDII RT	69.9	75.5	85.06	100	61.4	25.94	72.82	32.87	58.6	45.11	68.87	53.05	65.11	56.1	MULTIFIDII RT	89.53	54.23	42.7	100	9.87	53.52	6.56	30.07	9.9	4.4	2.11	14.77	49.04	59.82	MULTIFIDII RT
10	1	2	Walking3min	GLUT. MAX. LT	43.88	57.43	56.32	53.27	100	36.22	75.25	43.07	57.25	51.34	53.03	54.64	55.59	47.56	GLUT. MAX. LT	50.08	61.97	65.92	61.4	100	37.65	77.5	44.52	65.62	57.83	58.02	61.02	55	66.67	GLUT. MAX. LT	2.11	28.43	39.57	9.87	100	17.75	80.02	41.16	82.73	73.81	36.9	62.14	26.73	19.14	GLUT. MAX. LT
10	1	2	Walking3min	GLUT. MAX. RT	51.02	47.21	53.3	51.36	36.22	100	31.67	70.73	46.6	49.04	38.58	48.17	33.33	41.67	GLUT. MAX. RT	33.04	27.83	31.4	25.94	37.65	100	31.58	75.9	48.84	62.74	34.51	46.28	16.21	22.65	GLUT. MAX. RT	54.19	91.74	76.01	53.52	17.75	100	12.79	60.45	18.88	7.34	-5.86	21.87	64.19	60.14	GLUT. MAX. RT
10	1	2	Walking3min	GLUT. MED. LT	39.25	55.56	54.01	50.79	75.25	31.67	100	40.8	58.68	51.51	55.55	55.94	57.8	49.67	GLUT. MED. LT	55.06	72.11	72.03	72.82	77.5	31.58	100	37.65	67.24	56.45	61.12	61.96	63.62	67.43	GLUT. MED. LT	-0.49	23.5	33.47	6.56	80.02	12.79	100	40.29	84.54	84.72	13.39	57.9	22.33	15.87	GLUT. MED. LT
10	1	2	Walking3min	GLUT. MED. RT	48.22	48.27	52.65	49.83	43.07	70.73	40.8	100	57.79	57.54	48.17	59.83	41.35	45.08	GLUT. MED. RT	39.72	33.7	40.58	32.87	44.52	75.9	37.65	100	55.41	67.56	40.07	55.14	21.67	29.92	GLUT. MED. RT	26.55	65.55	78.2	30.07	41.16	60.45	40.29	100	46.87	34.75	2.16	41.82	56.14	43.2	GLUT. MED. RT
10	1	2	Walking3min	RECT.ABDOM.LO. LT	47.13	55.62	53.42	49.25	57.25	46.6	58.68	57.79	100	77.14	71.52	82.32	47.05	45.81	RECT.ABDOM.LO. LT	71.52	65.86	68.73	58.6	65.62	48.84	67.24	55.41	100	81.09	73.49	81.33	42.89	50.15	RECT.ABDOM.LO. LT	2.66	29.22	41.95	9.9	82.73	18.88	84.54	46.87	100	73.13	26.8	67.76	28.47	20.45	RECT.ABDOM.LO. LT
10	1	2	Walking3min	RECT.ABDOM.LO. RT	39.34	46.39	43.84	40.97	51.34	49.04	51.51	57.54	77.14	100	59.23	74.99	35.39	34.91	RECT.ABDOM.LO. RT	59.55	51.25	53.2	45.11	57.83	62.74	56.45	67.56	81.09	100	59.86	75.56	31.83	42.38	RECT.ABDOM.LO. RT	-3.16	18.58	26.54	4.4	73.81	7.34	84.72	34.75	73.13	100	8.54	49.11	17.47	12.32	RECT.ABDOM.LO. RT
10	1	2	Walking3min	EXT.OBLIQUE LT	46.88	56.2	53.92	49.93	53.03	38.58	55.55	48.17	71.52	59.23	100	71.9	52.19	50.18	EXT.OBLIQUE LT	77.67	74.76	74.75	68.87	58.02	34.51	61.12	40.07	73.49	59.86	100	68.56	53.84	50	EXT.OBLIQUE LT	-8.59	8.47	21.82	2.11	36.9	-5.86	13.39	2.16	26.8	8.54	100	41.04	15.79	11.11	EXT.OBLIQUE LT
10	1	2	Walking3min	EXT.OBLIQUE RT	46.77	55.03	52.72	48.58	54.64	48.17	55.94	59.83	82.32	74.99	71.9	100	47.85	46.86	EXT.OBLIQUE RT	64.48	62.52	62.89	53.05	61.02	46.28	61.96	55.14	81.33	75.56	68.56	100	45.1	53.07	EXT.OBLIQUE RT	5.67	31.92	49.25	14.77	62.14	21.87	57.9	41.82	67.76	49.11	41.04	100	45.44	33.57	EXT.OBLIQUE RT
10	1	2	Walking3min	INT.OBLIQUE LT	52.7	64.72	63.16	60.77	55.59	33.33	57.8	41.35	47.05	35.39	52.19	47.85	100	75.98	INT.OBLIQUE LT	47.53	67.7	61.49	65.11	55	16.21	63.62	21.67	42.89	31.83	53.84	45.1	100	78.48	INT.OBLIQUE LT	41.53	71.07	71.42	49.04	26.73	64.19	22.33	56.14	28.47	17.47	15.79	45.44	100	81.38	INT.OBLIQUE LT
10	1	2	Walking3min	INT.OBLIQUE RT	58.8	57.72	64.34	60.38	47.56	41.67	49.67	45.08	45.81	34.91	50.18	46.86	75.98	100	INT.OBLIQUE RT	40.68	60.65	58.24	56.1	66.67	22.65	67.43	29.92	50.15	42.38	50	53.07	78.48	100	INT.OBLIQUE RT	50.06	66.74	59.53	59.82	19.14	60.14	15.87	43.2	20.45	12.32	11.11	33.57	81.38	100	INT.OBLIQUE RT
10	1	2	Walking6min	LUMBAR ES LT	100	59.35	68.33	48	49.04	37.45	57.48	9.16	45.83	48.3	43.16	53.82	53.63	58.95	LUMBAR ES LT	100	51.21	83.48	50.92	56.23	18.85	67.36	3.65	29.53	37.23	28.51	52.24	61.66	83.83	LUMBAR ES LT	100	57.7	71.91	60.74	43	48.31	81.27	19.55	85.51	45.38	84.13	88.07	90.68	82.99	LUMBAR ES LT
10	1	2	Walking6min	LUMBAR ES RT	59.35	100	59.38	53.8	60.05	55.85	57.15	20.55	60.1	46.18	58.65	53.73	59.87	48.07	LUMBAR ES RT	51.21	100	56.61	53.44	74.99	40.05	60.85	5.78	47.89	52.23	52.6	68.87	69.67	54.88	LUMBAR ES RT	57.7	100	53.7	83.31	74.31	73.41	49.41	42.17	67.67	29.07	70.75	48.37	59.75	54.46	LUMBAR ES RT
10	1	2	Walking6min	MULTIFIDII LT	68.33	59.38	100	59.1	46.48	47.32	56.61	9.44	47.83	52.04	43.67	60.4	57.21	71.97	MULTIFIDII LT	83.48	56.61	100	51.37	63.78	22.42	76.37	4.97	35.2	42.58	33.96	57.71	67.97	90.43	MULTIFIDII LT	71.91	53.7	100	45.46	31.68	32.78	59.7	8.24	81.94	53.45	59.03	71.79	79.35	83.52	MULTIFIDII LT
10	1	2	Walking6min	MULTIFIDII RT	48	53.8	59.1	100	34.27	64.12	46.29	13.01	53.96	53.39	49.74	65.41	58.93	58.71	MULTIFIDII RT	50.92	53.44	51.37	100	56.19	42.87	63.63	10.38	53.32	43.87	47.52	57.94	52.75	48.7	MULTIFIDII RT	60.74	83.31	45.46	100	77.14	84.41	52.15	39.79	66.96	25.95	73.35	51.1	62.85	57.4	MULTIFIDII RT
10	1	2	Walking6min	GLUT. MAX. LT	49.04	60.05	46.48	34.27	100	36.05	64.64	24.46	49.23	33.22	49.33	36.79	49.36	35.21	GLUT. MAX. LT	56.23	74.99	63.78	56.19	100	41.9	73.19	10.24	52.91	58.39	59	68.09	81.03	62.58	GLUT. MAX. LT	43	74.31	31.68	77.14	100	88.22	36.29	56.69	51.35	18.31	54.78	35.46	44.69	40.35	GLUT. MAX. LT
10	1	2	Walking6min	GLUT. MAX. RT	37.45	55.85	47.32	64.12	36.05	100	42.76	22.9	60.57	46.17	57.41	53.78	56.3	41.97	GLUT. MAX. RT	18.85	40.05	22.42	42.87	41.9	100	29.48	33.57	63.98	30.93	69.2	39.55	36.36	21.72	GLUT. MAX. RT	48.31	73.41	32.78	84.41	88.22	100	40.98	50.76	54.23	19.56	60.99	40.08	50.15	45.43	GLUT. MAX. RT
10	1	2	Walking6min	GLUT. MED. LT	57.48	57.15	56.61	46.29	64.64	42.76	100	14.51	56.44	50.9	55.13	58.33	67.93	48.63	GLUT. MED. LT	67.36	60.85	76.37	63.63	73.19	29.48	100	6.74	44.37	48.87	40.02	58.8	71.01	75.32	GLUT. MED. LT	81.27	49.41	59.7	52.15	36.29	40.98	100	16.12	69.19	44.01	73.89	86.63	78.81	68.82	GLUT. MED. LT
10	1	2	Walking6min	GLUT. MED. RT	9.16	20.55	9.44	13.01	24.46	22.9	14.51	100	22.87	9.67	26.27	10.26	13.83	6.73	GLUT. MED. RT	3.65	5.78	4.97	10.38	10.24	33.57	6.74	100	20.57	6.74	22.15	9.47	8.58	4.8	GLUT. MED. RT	19.55	42.17	8.24	39.79	56.69	50.76	16.12	100	24.04	7.82	25.97	15.71	20.44	18.18	GLUT. MED. RT
10	1	2	Walking6min	RECT.ABDOM.LO. LT	45.83	60.1	47.83	53.96	49.23	60.57	56.44	22.87	100	56.34	80.32	55.13	63.9	43.2	RECT.ABDOM.LO. LT	29.53	47.89	35.2	53.32	52.91	63.98	44.37	20.57	100	59.68	72.67	60.46	55.81	35.3	RECT.ABDOM.LO. LT	85.51	67.67	81.94	66.96	51.35	54.23	69.19	24.04	100	48.04	76.77	76.8	89.06	83.82	RECT.ABDOM.LO. LT
10	1	2	Walking6min	RECT.ABDOM.LO. RT	48.3	46.18	52.04	53.39	33.22	46.17	50.9	9.67	56.34	100	50.66	63.24	62.74	55.92	RECT.ABDOM.LO. RT	37.23	52.23	42.58	43.87	58.39	30.93	48.87	6.74	59.68	100	54.19	71.75	66.33	45.08	RECT.ABDOM.LO. RT	45.38	29.07	53.45	25.95	18.31	19.56	44.01	7.82	48.04	100	35.54	51.05	50.33	56.07	RECT.ABDOM.LO. RT
10	1	2	Walking6min	EXT.OBLIQUE LT	43.16	58.65	43.67	49.74	49.33	57.41	55.13	26.27	80.32	50.66	100	50.32	60.1	38.09	EXT.OBLIQUE LT	28.51	52.6	33.96	47.52	59	69.2	40.02	22.15	72.67	54.19	100	57.07	52.93	32.97	EXT.OBLIQUE LT	84.13	70.75	59.03	73.35	54.78	60.99	73.89	25.97	76.77	35.54	100	72.72	81.22	70.45	EXT.OBLIQUE LT
10	1	2	Walking6min	EXT.OBLIQUE RT	53.82	53.73	60.4	65.41	36.79	53.78	58.33	10.26	55.13	63.24	50.32	100	75.05	62.17	EXT.OBLIQUE RT	52.24	68.87	57.71	57.94	68.09	39.55	58.8	9.47	60.46	71.75	57.07	100	82.43	58.23	EXT.OBLIQUE RT	88.07	48.37	71.79	51.1	35.46	40.08	86.63	15.71	76.8	51.05	72.72	100	85.64	82.1	EXT.OBLIQUE RT
10	1	2	Walking6min	INT.OBLIQUE LT	53.63	59.87	57.21	58.93	49.36	56.3	67.93	13.83	63.9	62.74	60.1	75.05	100	55.37	INT.OBLIQUE LT	61.66	69.67	67.97	52.75	81.03	36.36	71.01	8.58	55.81	66.33	52.93	82.43	100	68.04	INT.OBLIQUE LT	90.68	59.75	79.35	62.85	44.69	50.15	78.81	20.44	89.06	50.33	81.22	85.64	100	84.83	INT.OBLIQUE LT
10	1	2	Walking6min	INT.OBLIQUE RT	58.95	48.07	71.97	58.71	35.21	41.97	48.63	6.73	43.2	55.92	38.09	62.17	55.37	100	INT.OBLIQUE RT	83.83	54.88	90.43	48.7	62.58	21.72	75.32	4.8	35.3	45.08	32.97	58.23	68.04	100	INT.OBLIQUE RT	82.99	54.46	83.52	57.4	40.35	45.43	68.82	18.18	83.82	56.07	70.45	82.1	84.83	100	INT.OBLIQUE RT
10	1	2	Walking9min	LUMBAR ES LT	100	59.61	70.64	44.33	52.3	52.24	21.89	13.28	37.67	48.28	52.58	49.77	60.06	38.35	LUMBAR ES LT	100	66.53	88.91	36.73	55.93	48.67	7.57	7.7	32.73	40.84	63.33	45.91	69.58	22.08	LUMBAR ES LT	100	89.84	56.3	79.55	72.1	59.66	79.62	52.2	25.37	45.39	39.46	38.12	68.89	59.22	LUMBAR ES LT
10	1	2	Walking9min	LUMBAR ES RT	59.61	100	60.5	53.51	60.44	59.34	40.74	27.82	32.9	53.66	52.93	55.96	63.5	47.69	LUMBAR ES RT	66.53	100	67.56	55.6	83.44	79.61	20.3	20.41	38.58	54.23	80.72	58.72	74.95	40.25	LUMBAR ES RT	89.84	100	55.17	75.31	79.88	58.77	83.59	56.03	23.3	42.08	36.48	35.22	70	55.98	LUMBAR ES RT
10	1	2	Walking9min	MULTIFIDII LT	70.64	60.5	100	56.89	48.45	51.28	21.5	13.44	43.73	50.64	61.5	53.86	73.91	52.45	MULTIFIDII LT	88.91	67.56	100	35.4	57.3	50.4	7.29	7.56	30.94	39.05	61.09	41.78	70.09	21.49	MULTIFIDII LT	56.3	55.17	100	79.07	58.37	71.12	40.9	30.33	35.75	63.34	51.64	54.2	53.95	80.67	MULTIFIDII LT
10	1	2	Walking9min	MULTIFIDII RT	44.33	53.51	56.89	100	33.75	43.52	28.44	18.85	43.97	54.63	66.72	60.14	61.58	76.57	MULTIFIDII RT	36.73	55.6	35.4	100	47.91	58.43	40.14	40.18	32.27	68.98	56.43	63.42	51.15	71.69	MULTIFIDII RT	79.55	75.31	79.07	100	68.25	76.9	63.58	39.24	34.74	59.64	52.47	50.83	70.43	76.22	MULTIFIDII RT
10	1	2	Walking9min	GLUT. MAX. LT	52.3	60.44	48.45	33.75	100	71.37	38.04	29.27	22.37	43.58	35.64	39.74	42.96	28.43	GLUT. MAX. LT	55.93	83.44	57.3	47.91	100	78.29	18.88	21.59	28.38	44.47	71.29	49.67	68.86	36.02	GLUT. MAX. LT	72.1	79.88	58.37	68.25	100	53.83	65.86	53.37	19.64	36.08	31.12	30.01	61.85	48.61	GLUT. MAX. LT
10	1	2	Walking9min	GLUT. MAX. RT	52.24	59.34	51.28	43.52	71.37	100	36.47	25.23	32.83	57.08	50.05	57.22	47.15	39.99	GLUT. MAX. RT	48.67	79.61	50.4	58.43	78.29	100	25.32	27.85	31.38	52.76	61.88	50.5	57.35	46.43	GLUT. MAX. RT	59.66	58.77	71.12	76.9	53.83	100	48.34	29.55	45.65	69.34	66.7	64.81	59.09	76.84	GLUT. MAX. RT
10	1	2	Walking9min	GLUT. MED. LT	21.89	40.74	21.5	28.44	38.04	36.47	100	72.28	11.87	32.53	21.13	27.26	25.47	26.39	GLUT. MED. LT	7.57	20.3	7.29	40.14	18.88	25.32	100	76.82	9.43	23.35	18.55	21.98	17.71	56.17	GLUT. MED. LT	79.62	83.59	40.9	63.58	65.86	48.34	100	62.69	20.2	37.02	31.95	30.82	63.65	49.77	GLUT. MED. LT
10	1	2	Walking9min	GLUT. MED. RT	13.28	27.82	13.44	18.85	29.27	25.23	72.28	100	6.76	21.21	13.42	17.56	16.25	17.15	GLUT. MED. RT	7.7	20.41	7.56	40.18	21.59	27.85	76.82	100	9.44	23.38	18.57	22.01	18.09	52.08	GLUT. MED. RT	52.2	56.03	30.33	39.24	53.37	29.55	62.69	100	9.76	18.79	15.97	15.36	35.14	26.28	GLUT. MED. RT
10	1	2	Walking9min	RECT.ABDOM.LO. LT	37.67	32.9	43.73	43.97	22.37	32.83	11.87	6.76	100	50.34	58.22	52.26	45.36	47.18	RECT.ABDOM.LO. LT	32.73	38.58	30.94	32.27	28.38	31.38	9.43	9.44	100	51.83	48.26	52.49	31.99	22.06	RECT.ABDOM.LO. LT	25.37	23.3	35.75	34.74	19.64	45.65	20.2	9.76	100	63.82	70.03	67.72	38.8	48.53	RECT.ABDOM.LO. LT
10	1	2	Walking9min	RECT.ABDOM.LO. RT	48.28	53.66	50.64	54.63	43.58	57.08	32.53	21.21	50.34	100	62.82	69.35	56.35	56.42	RECT.ABDOM.LO. RT	40.84	54.23	39.05	68.98	44.47	52.76	23.35	23.38	51.83	100	72.95	74.7	50.77	50.58	RECT.ABDOM.LO. RT	45.39	42.08	63.34	59.64	36.08	69.34	37.02	18.79	63.82	100	83.7	76.72	65.45	80.5	RECT.ABDOM.LO. RT
10	1	2	Walking9min	EXT.OBLIQUE LT	52.58	52.93	61.5	66.72	35.64	50.05	21.13	13.42	58.22	62.82	100	75.13	66.16	66.92	EXT.OBLIQUE LT	63.33	80.72	61.09	56.43	71.29	61.88	18.55	18.57	48.26	72.95	100	73.97	76.65	41.49	EXT.OBLIQUE LT	39.46	36.48	51.64	52.47	31.12	66.7	31.95	15.97	70.03	83.7	100	77.04	57.88	64.18	EXT.OBLIQUE LT
10	1	2	Walking9min	EXT.OBLIQUE RT	49.77	55.96	53.86	60.14	39.74	57.22	27.26	17.56	52.26	69.35	75.13	100	58.36	61.92	EXT.OBLIQUE RT	45.91	58.72	41.78	63.42	49.67	50.5	21.98	22.01	52.49	74.7	73.97	100	53.68	48.05	EXT.OBLIQUE RT	38.12	35.22	54.2	50.83	30.01	64.81	30.82	15.36	67.72	76.72	77.04	100	51.26	70.95	EXT.OBLIQUE RT
10	1	2	Walking9min	INT.OBLIQUE LT	60.06	63.5	73.91	61.58	42.96	47.15	25.47	16.25	45.36	56.35	66.16	58.36	100	57.25	INT.OBLIQUE LT	69.58	74.95	70.09	51.15	68.86	57.35	17.71	18.09	31.99	50.77	76.65	53.68	100	37.64	INT.OBLIQUE LT	68.89	70	53.95	70.43	61.85	59.09	63.65	35.14	38.8	65.45	57.88	51.26	100	62.34	INT.OBLIQUE LT
10	1	2	Walking9min	INT.OBLIQUE RT	38.35	47.69	52.45	76.57	28.43	39.99	26.39	17.15	47.18	56.42	66.92	61.92	57.25	100	INT.OBLIQUE RT	22.08	40.25	21.49	71.69	36.02	46.43	56.17	52.08	22.06	50.58	41.49	48.05	37.64	100	INT.OBLIQUE RT	59.22	55.98	80.67	76.22	48.61	76.84	49.77	26.28	48.53	80.5	64.18	70.95	62.34	100	INT.OBLIQUE RT
10	1	2	Walking12min	LUMBAR ES LT	100	60.02	69.17	43.43	55.6	55.65	24.92	15.95	38.9	50.12	51.48	52.08	58.52	39.09	LUMBAR ES LT	100	79	86	37.37	62.36	74.05	13.27	8.21	59.28	52.42	66.79	62.26	52.28	27.06	LUMBAR ES LT	100	82.77	76.36	69.94	75.96	40.59	84.86	69.93	20.66	43.32	33.75	24.14	82.56	53.97	LUMBAR ES LT
10	1	2	Walking12min	LUMBAR ES RT	60.02	100	59.05	50.04	60.82	59.61	45.21	32.44	30.75	52.48	49.14	53.2	63.09	45.31	LUMBAR ES RT	79	100	90.66	42.77	60.69	71.59	19.6	12.28	65.88	68.58	76.88	71.58	70.16	37.04	LUMBAR ES RT	82.77	100	67.34	61.33	84.28	34.62	94.55	79.08	17.3	37.03	28.6	20.28	66.9	46.6	LUMBAR ES RT
10	1	2	Walking12min	MULTIFIDII LT	69.17	59.05	100	55.23	50.46	53.16	24.22	15.66	43.71	53.23	60.89	57	72.84	52.35	MULTIFIDII LT	86	90.66	100	38.84	56.09	68.19	16.97	10.57	65.62	64.15	76.08	69.79	63.46	34.47	MULTIFIDII LT	76.36	67.34	100	80.29	69.38	58.39	68.76	49.85	31.44	58.19	49.48	36.38	79.88	72.11	MULTIFIDII LT
10	1	2	Walking12min	MULTIFIDII RT	43.43	50.04	55.23	100	33.56	43.81	29.44	19.78	43.31	55.3	66.49	59.95	60.24	78.06	MULTIFIDII RT	37.37	42.77	38.84	100	32.22	47.93	40.66	28.41	51.84	57.04	47.87	53.34	55.79	61.59	MULTIFIDII RT	69.94	61.33	80.29	100	61.14	61.37	63.78	46.66	33.37	64.77	52.17	38.54	69.11	74.2	MULTIFIDII RT
10	1	2	Walking12min	GLUT. MAX. LT	55.6	60.82	50.46	33.56	100	70.14	39	30.05	23.21	42.52	35.35	40.21	43.05	28.5	GLUT. MAX. LT	62.36	60.69	56.09	32.22	100	73.76	11.9	6.49	41.64	49.8	47.21	47.76	55.13	22.74	GLUT. MAX. LT	75.96	84.28	69.38	61.14	100	36.13	85.95	74.69	18.14	38.63	29.9	21.25	61.35	47.02	GLUT. MAX. LT
10	1	2	Walking12min	GLUT. MAX. RT	55.65	59.61	53.16	43.81	70.14	100	38.82	27.12	34.08	56.74	50.46	56.69	47.76	40.86	GLUT. MAX. RT	74.05	71.59	68.19	47.93	73.76	100	17.37	10.75	58.99	60.76	65.28	62.41	61.42	34.59	GLUT. MAX. RT	40.59	34.62	58.39	61.37	36.13	100	35.53	24.08	61.37	78.35	88.28	62.87	46.1	71.64	GLUT. MAX. RT
10	1	2	Walking12min	GLUT. MED. LT	24.92	45.21	24.22	29.44	39	38.82	100	72.59	13.08	31.84	22.53	25.24	29.79	27.42	GLUT. MED. LT	13.27	19.6	16.97	40.66	11.9	17.37	100	75.15	21.38	31.39	19.99	21.95	33.18	61.02	GLUT. MED. LT	84.86	94.55	68.76	63.78	85.95	35.53	100	77.58	17.8	37.99	29.38	20.86	68.81	47.74	GLUT. MED. LT
10	1	2	Walking12min	GLUT. MED. RT	15.95	32.44	15.66	19.78	30.05	27.12	72.59	100	8.07	20.87	14.52	16.38	19.83	18.16	GLUT. MED. RT	8.21	12.28	10.57	28.41	6.49	10.75	75.15	100	13.44	20.15	12.53	13.81	21.38	42.22	GLUT. MED. RT	69.93	79.08	49.85	46.66	74.69	24.08	77.58	100	11.66	25.88	19.68	13.75	55.35	33.15	GLUT. MED. RT
10	1	2	Walking12min	RECT.ABDOM.LO. LT	38.9	30.75	43.71	43.31	23.21	34.08	13.08	8.07	100	52.52	59.26	57.79	41.59	46.9	RECT.ABDOM.LO. LT	59.28	65.88	65.62	51.84	41.64	58.99	21.38	13.44	100	71.46	86.99	88.75	63.16	42.42	RECT.ABDOM.LO. LT	20.66	17.3	31.44	33.37	18.14	61.37	17.8	11.66	100	58.82	71.29	84.88	23.87	47.52	RECT.ABDOM.LO. LT
10	1	2	Walking12min	RECT.ABDOM.LO. RT	50.12	52.48	53.23	55.3	42.52	56.74	31.84	20.87	52.52	100	65.03	69.27	57.25	56.69	RECT.ABDOM.LO. RT	52.42	68.58	64.15	57.04	49.8	60.76	31.39	20.15	71.46	100	73.69	79.15	88.91	59	RECT.ABDOM.LO. RT	43.32	37.03	58.19	64.77	38.63	78.35	37.99	25.88	58.82	100	84.61	64.27	47.54	73.13	RECT.ABDOM.LO. RT
10	1	2	Walking12min	EXT.OBLIQUE LT	51.48	49.14	60.89	66.49	35.35	50.46	22.53	14.52	59.26	65.03	100	78.15	63.56	68.17	EXT.OBLIQUE LT	66.79	76.88	76.08	47.87	47.21	65.28	19.99	12.53	86.99	73.69	100	89.49	67.86	39.97	EXT.OBLIQUE LT	33.75	28.6	49.48	52.17	29.9	88.28	29.38	19.68	71.29	84.61	100	73.54	38.55	70.91	EXT.OBLIQUE LT
10	1	2	Walking12min	EXT.OBLIQUE RT	52.08	53.2	57	59.95	40.21	56.69	25.24	16.38	57.79	69.27	78.15	100	59.19	62.44	EXT.OBLIQUE RT	62.26	71.58	69.79	53.34	47.76	62.41	21.95	13.81	88.75	79.15	89.49	100	71.77	43.42	EXT.OBLIQUE RT	24.14	20.28	36.38	38.54	21.25	62.87	20.86	13.75	84.88	64.27	73.54	100	27.81	54.17	EXT.OBLIQUE RT
10	1	2	Walking12min	INT.OBLIQUE LT	58.52	63.09	72.84	60.24	43.05	47.76	29.79	19.83	41.59	57.25	63.56	59.19	100	57.4	INT.OBLIQUE LT	52.28	70.16	63.46	55.79	55.13	61.42	33.18	21.38	63.16	88.91	67.86	71.77	100	56.53	INT.OBLIQUE LT	82.56	66.9	79.88	69.11	61.35	46.1	68.81	55.35	23.87	47.54	38.55	27.81	100	60.6	INT.OBLIQUE LT
10	1	2	Walking12min	INT.OBLIQUE RT	39.09	45.31	52.35	78.06	28.5	40.86	27.42	18.16	46.9	56.69	68.17	62.44	57.4	100	INT.OBLIQUE RT	27.06	37.04	34.47	61.59	22.74	34.59	61.02	42.22	42.42	59	39.97	43.42	56.53	100	INT.OBLIQUE RT	53.97	46.6	72.11	74.2	47.02	71.64	47.74	33.15	47.52	73.13	70.91	54.17	60.6	100	INT.OBLIQUE RT
10	1	2	Postwalking	LUMBAR ES LT	100	59.62	70.41	37.34	58.16	54.3	25.05	14.56	37.54	47.53	48.36	47.21	58.99	37.56	LUMBAR ES LT	100	48.87	75	17.67	48.79	52.64	2.59	0.87	29.01	34.5	29.7	38.42	51.61	18.48	LUMBAR ES LT	100	74.62	80.16	26.81	33.9	64.73	42.11	30.62	54.62	57.82	57.11	32.06	63.16	58.78	LUMBAR ES LT
10	1	2	Postwalking	LUMBAR ES RT	59.62	100	60.65	37.44	61.11	61.58	46.2	31.07	30.95	53.82	51.06	51.99	64.37	44.48	LUMBAR ES RT	48.87	100	56.88	43.73	57.7	71.77	22.07	17.4	52.41	69.63	54.16	70.09	88.96	48.8	LUMBAR ES RT	74.62	100	88.26	18.57	50.54	70.14	61.81	43.53	40.09	55.63	41.8	28.61	74.52	55.37	LUMBAR ES RT
10	1	2	Postwalking	MULTIFIDII LT	70.41	60.65	100	47.37	53.21	54.67	25.42	15.35	41.83	52.43	55.86	53.64	69.39	50.1	MULTIFIDII LT	75	56.88	100	30.3	72.57	64.97	7.23	5.41	36.99	42.29	33.56	47.36	58.19	25.95	MULTIFIDII LT	80.16	88.26	100	22.77	52.12	76.81	52.53	39.24	46.35	60.97	49.8	32.54	68.99	65.6	MULTIFIDII LT
10	1	2	Postwalking	MULTIFIDII RT	37.34	37.44	47.37	100	26.16	36.03	19.84	12.25	47.03	48.59	63.45	56.3	48.89	66.53	MULTIFIDII RT	17.67	43.73	30.3	100	40.87	30.96	22.19	14.42	46.32	53.95	47.84	49.54	38.24	52.74	MULTIFIDII RT	26.81	18.57	22.77	100	9.56	20.65	8.76	6.08	48.49	38.07	51.81	56.98	13.34	38.62	MULTIFIDII RT
10	1	2	Postwalking	GLUT. MAX. LT	58.16	61.11	53.21	26.16	100	69.61	39.25	28.43	25.08	44.15	36.88	41.5	44.91	28.52	GLUT. MAX. LT	48.79	57.7	72.57	40.87	100	69.65	12.85	8.98	43.71	51.32	39.22	55.85	56.76	32.93	GLUT. MAX. LT	33.9	50.54	52.12	9.56	100	55.22	47.32	44.73	20.6	33.78	22.94	15.15	4.44	32.03	GLUT. MAX. LT
10	1	2	Postwalking	GLUT. MAX. RT	54.3	61.58	54.67	36.03	69.61	100	41.64	27.83	33.16	57.28	51.61	55.84	49.36	41.18	GLUT. MAX. RT	52.64	71.77	64.97	30.96	69.65	100	19.55	15.46	41.7	58.16	37.52	60.03	69.26	37.98	GLUT. MAX. RT	64.73	70.14	76.81	20.65	55.22	100	56.9	42.82	41.44	63.63	45.82	31.66	43.8	55.69	GLUT. MAX. RT
10	1	2	Postwalking	GLUT. MED. LT	25.05	46.2	25.42	19.84	39.25	41.64	100	70.87	13.33	34.94	25.91	26.53	31.67	27.21	GLUT. MED. LT	2.59	22.07	7.23	22.19	12.85	19.55	100	79.31	16.49	24.35	21.86	19.56	21.67	35.95	GLUT. MED. LT	42.11	61.81	52.53	8.76	47.32	56.9	100	54.24	20.4	31.3	21.14	13.92	30.52	30.44	GLUT. MED. LT
10	1	2	Postwalking	GLUT. MED. RT	14.56	31.07	15.35	12.25	28.43	27.83	70.87	100	7.48	21.82	15.76	16.17	19.81	16.98	GLUT. MED. RT	0.87	17.4	5.41	14.42	8.98	15.46	79.31	100	11.58	17.33	15.5	13.81	17.59	26.19	GLUT. MED. RT	30.62	43.53	39.24	6.08	44.73	42.82	54.24	100	13.56	22.56	14.98	9.75	6.52	23.17	GLUT. MED. RT
10	1	2	Postwalking	RECT.ABDOM.LO. LT	37.54	30.95	41.83	47.03	25.08	33.16	13.33	7.48	100	49.6	56.89	53.95	38.37	46.82	RECT.ABDOM.LO. LT	29.01	52.41	36.99	46.32	43.71	41.7	16.49	11.58	100	73.4	77.41	78.7	47.47	57.95	RECT.ABDOM.LO. LT	54.62	40.09	46.35	48.49	20.6	41.44	20.4	13.56	100	60.68	80.98	50.95	30.12	51.77	RECT.ABDOM.LO. LT
10	1	2	Postwalking	RECT.ABDOM.LO. RT	47.53	53.82	52.43	48.59	44.15	57.28	34.94	21.82	49.6	100	65.88	66.92	54.45	56.28	RECT.ABDOM.LO. RT	34.5	69.63	42.29	53.95	51.32	58.16	24.35	17.33	73.4	100	71.56	87.75	61.93	72.31	RECT.ABDOM.LO. RT	57.82	55.63	60.97	38.07	33.78	63.63	31.3	22.56	60.68	100	76.97	57.45	39.41	78.74	RECT.ABDOM.LO. RT
10	1	2	Postwalking	EXT.OBLIQUE LT	48.36	51.06	55.86	63.45	36.88	51.61	25.91	15.76	56.89	65.88	100	76.28	56.79	67.92	EXT.OBLIQUE LT	29.7	54.16	33.56	47.84	39.22	37.52	21.86	15.5	77.41	71.56	100	78.77	52.77	64.36	EXT.OBLIQUE LT	57.11	41.8	49.8	51.81	22.94	45.82	21.14	14.98	80.98	76.97	100	59.93	31.15	71	EXT.OBLIQUE LT
10	1	2	Postwalking	EXT.OBLIQUE RT	47.21	51.99	53.64	56.3	41.5	55.84	26.53	16.17	53.95	66.92	76.28	100	52.37	61.71	EXT.OBLIQUE RT	38.42	70.09	47.36	49.54	55.85	60.03	19.56	13.81	78.7	87.75	78.77	100	63.46	65.08	EXT.OBLIQUE RT	32.06	28.61	32.54	56.98	15.15	31.66	13.92	9.75	50.95	57.45	59.93	100	20.02	52.45	EXT.OBLIQUE RT
10	1	2	Postwalking	INT.OBLIQUE LT	58.99	64.37	69.39	48.89	44.91	49.36	31.67	19.81	38.37	54.45	56.79	52.37	100	52.64	INT.OBLIQUE LT	51.61	88.96	58.19	38.24	56.76	69.26	21.67	17.59	47.47	61.93	52.77	63.46	100	41.83	INT.OBLIQUE LT	63.16	74.52	68.99	13.34	4.44	43.8	30.52	6.52	30.12	39.41	31.15	20.02	100	43.07	INT.OBLIQUE LT
10	1	2	Postwalking	INT.OBLIQUE RT	37.56	44.48	50.1	66.53	28.52	41.18	27.21	16.98	46.82	56.28	67.92	61.71	52.64	100	INT.OBLIQUE RT	18.48	48.8	25.95	52.74	32.93	37.98	35.95	26.19	57.95	72.31	64.36	65.08	41.83	100	INT.OBLIQUE RT	58.78	55.37	65.6	38.62	32.03	55.69	30.44	23.17	51.77	78.74	71	52.45	43.07	100	INT.OBLIQUE RT
11	1	2	Prewalking	LUMBAR ES LT	100	41.79	64.31	61.65	40.4	44.82	23.36	36.18	42.73	44.82	52.59	37.22	57.93	37.54	LUMBAR ES LT	100	28.3	65.36	60.51	26.97	36.48	14.21	25.51	32.39	44.2	56.46	33.72	57.97	21.89	LUMBAR ES LT	100	59.74	63.5	75.87	34.82	37.67	35.99	45.81	52.63	60.03	59.95	40.58	70.48	36.72	LUMBAR ES LT
11	1	2	Prewalking	LUMBAR ES RT	41.79	100	53.34	46.87	41.04	52.81	30.33	54.01	55.98	63.39	56.98	51.28	55.11	70.43	LUMBAR ES RT	28.3	100	56.08	48.42	55.27	65.33	39.11	79.69	67.18	69.05	43.83	68.64	52.45	67.2	LUMBAR ES RT	59.74	100	54.98	59.04	39.19	52.75	36.39	49.55	53.31	62.94	51.01	33.46	74.06	68.56	LUMBAR ES RT
11	1	2	Prewalking	MULTIFIDII LT	64.31	53.34	100	64.76	38.97	45.65	26.16	41.98	47.96	50.82	54.34	42.41	64.53	46.63	MULTIFIDII LT	65.36	56.08	100	63.23	40.07	52.64	18.9	41.97	35.91	51.96	55.01	37.86	58.92	37.34	MULTIFIDII LT	63.5	54.98	100	78.04	15.38	27.03	16.03	24.09	30.19	35.64	34.19	19.45	64.93	41.39	MULTIFIDII LT
11	1	2	Prewalking	MULTIFIDII RT	61.65	46.87	64.76	100	43.51	49.77	30.62	46.06	50.39	53.48	58.89	47.82	63.94	42.15	MULTIFIDII RT	60.51	48.42	63.23	100	38.08	50.52	31.24	47.19	48.35	60.3	61.12	53.82	73.63	52.85	MULTIFIDII RT	75.87	59.04	78.04	100	20.62	35.51	22.35	32.48	38.69	44.27	41.21	27.29	72.91	38.92	MULTIFIDII RT
11	1	2	Prewalking	GLUT. MAX. LT	40.4	41.04	38.97	43.51	100	64.21	32.54	53.96	49.53	55.29	56.84	50.99	42.61	35.75	GLUT. MAX. LT	26.97	55.27	40.07	38.08	100	80.51	23.17	59.39	40.01	71.93	58.47	47.56	52.33	46.36	GLUT. MAX. LT	34.82	39.19	15.38	20.62	100	38.05	83.28	81.12	51.08	59.94	66.32	71.66	25.35	24.89	GLUT. MAX. LT
11	1	2	Prewalking	GLUT. MAX. RT	44.82	52.81	45.65	49.77	64.21	100	39.69	60.56	59.26	61.85	59.92	58.45	48.83	46.04	GLUT. MAX. RT	36.48	65.33	52.64	50.52	80.51	100	22.99	57.1	42.86	78.86	69.51	49.65	66.99	51.03	GLUT. MAX. RT	37.67	52.75	27.03	35.51	38.05	100	39.93	49.85	63.84	55.05	43.47	34.42	60.06	48.53	GLUT. MAX. RT
11	1	2	Prewalking	GLUT. MED. LT	23.36	30.33	26.16	30.62	32.54	39.69	100	56.52	46.67	39.71	31.18	52.79	27.25	31.62	GLUT. MED. LT	14.21	39.11	18.9	31.24	23.17	22.99	100	43.87	61.81	31.48	15.58	55.6	30.13	52.6	GLUT. MED. LT	35.99	36.39	16.03	22.35	83.28	39.93	100	79.59	53.96	56.1	57.2	73.85	27.96	22.7	GLUT. MED. LT
11	1	2	Prewalking	GLUT. MED. RT	36.18	54.01	41.98	46.06	53.96	60.56	56.52	100	66.65	68.34	55.36	77.04	44.62	49.51	GLUT. MED. RT	25.51	79.69	41.97	47.19	59.39	57.1	43.87	100	68.53	69.55	45.33	73.36	52.81	78.45	GLUT. MED. RT	45.81	49.55	24.09	32.48	81.12	49.85	79.59	100	62.06	70.35	75.31	73.94	36.71	30.87	GLUT. MED. RT
11	1	2	Prewalking	RECT.ABDOM.LO. LT	42.73	55.98	47.96	50.39	49.53	59.26	46.67	66.65	100	71.23	59.85	63.58	49.31	51.46	RECT.ABDOM.LO. LT	32.39	67.18	35.91	48.35	40.01	42.86	61.81	68.53	100	57.06	33.5	83.87	49.72	61.45	RECT.ABDOM.LO. LT	52.63	53.31	30.19	38.69	51.08	63.84	53.96	62.06	100	81.82	62.15	50.54	51.68	35.47	RECT.ABDOM.LO. LT
11	1	2	Prewalking	RECT.ABDOM.LO. RT	44.82	63.39	50.82	53.48	55.29	61.85	39.71	68.34	71.23	100	66.06	66.45	54.32	54.3	RECT.ABDOM.LO. RT	44.2	69.05	51.96	60.3	71.93	78.86	31.48	69.55	57.06	100	66.58	65.05	72.35	60.89	RECT.ABDOM.LO. RT	60.03	62.94	35.64	44.27	59.94	55.05	56.1	70.35	81.82	100	74.78	52.92	51.39	39.79	RECT.ABDOM.LO. RT
11	1	2	Prewalking	EXT.OBLIQUE LT	52.59	56.98	54.34	58.89	56.84	59.92	31.18	55.36	59.85	66.06	100	55.24	54.52	51.77	EXT.OBLIQUE LT	56.46	43.83	55.01	61.12	58.47	69.51	15.58	45.33	33.5	66.58	100	41.43	69.61	43.48	EXT.OBLIQUE LT	59.95	51.01	34.19	41.21	66.32	43.47	57.2	75.31	62.15	74.78	100	64	40.73	31.26	EXT.OBLIQUE LT
11	1	2	Prewalking	EXT.OBLIQUE RT	37.22	51.28	42.41	47.82	50.99	58.45	52.79	77.04	63.58	66.45	55.24	100	45.56	45.22	EXT.OBLIQUE RT	33.72	68.64	37.86	53.82	47.56	49.65	55.6	73.36	83.87	65.05	41.43	100	54.81	69.03	EXT.OBLIQUE RT	40.58	33.46	19.45	27.29	71.66	34.42	73.85	73.94	50.54	52.92	64	100	25.57	19.04	EXT.OBLIQUE RT
11	1	2	Prewalking	INT.OBLIQUE LT	57.93	55.11	64.53	63.94	42.61	48.83	27.25	44.62	49.31	54.32	54.52	45.56	100	48.23	INT.OBLIQUE LT	57.97	52.45	58.92	73.63	52.33	66.99	30.13	52.81	49.72	72.35	69.61	54.81	100	52.88	INT.OBLIQUE LT	70.48	74.06	64.93	72.91	25.35	60.06	27.96	36.71	51.68	51.39	40.73	25.57	100	61.47	INT.OBLIQUE LT
11	1	2	Prewalking	INT.OBLIQUE RT	37.54	70.43	46.63	42.15	35.75	46.04	31.62	49.51	51.46	54.3	51.77	45.22	48.23	100	INT.OBLIQUE RT	21.89	67.2	37.34	52.85	46.36	51.03	52.6	78.45	61.45	60.89	43.48	69.03	52.88	100	INT.OBLIQUE RT	36.72	68.56	41.39	38.92	24.89	48.53	22.7	30.87	35.47	39.79	31.26	19.04	61.47	100	INT.OBLIQUE RT
11	1	2	Walking3min	LUMBAR ES LT	100	34.11	65.26	59.66	37.51	36.53	18.79	32.59	36.92	38.8	48.41	35.35	58.59	30.42	LUMBAR ES LT	100	29.59	66.74	56.99	56.62	42.38	21.25	39.31	39.07	42.74	51.78	40.46	76.9	16.86	LUMBAR ES LT	100	53.66	67.13	76.32	31.37	28.4	30.83	48.55	64.58	53.98	52.49	55.33	65.34	48.06	LUMBAR ES LT
11	1	2	Walking3min	LUMBAR ES RT	34.11	100	44.58	37.69	42.58	52.37	27.08	54.67	52.88	59.57	54.34	49.76	49.1	69.3	LUMBAR ES RT	29.59	100	49.73	42.22	43.48	45.66	24.4	63.49	40.15	70.63	56.24	55.31	40.8	53.66	LUMBAR ES RT	53.66	100	65	56.12	21.52	34.63	20.97	38.42	47.53	42.69	41.96	33.54	61.56	79.33	LUMBAR ES RT
11	1	2	Walking3min	MULTIFIDII LT	65.26	44.58	100	62.72	35.61	38.62	24.44	38.02	41.69	42.94	48.19	40.02	64.37	38.52	MULTIFIDII LT	66.74	49.73	100	58.85	44.65	39.89	31.22	55.27	48.51	63.33	58.41	51.2	72.6	34.49	MULTIFIDII LT	67.13	65	100	78.72	32.04	29.38	28.69	44.14	71.72	48.34	48.43	44.03	92.99	48.7	MULTIFIDII LT
11	1	2	Walking3min	MULTIFIDII RT	59.66	37.69	62.72	100	39.98	40.65	28.47	41.49	43.9	46.16	51.15	46.42	62.2	31.87	MULTIFIDII RT	56.99	42.22	58.85	100	54.66	56.43	31.28	61.92	53.78	61.29	64.87	58.39	68.94	19.29	MULTIFIDII RT	76.32	56.12	78.72	100	23.55	22.18	23.12	40.36	70.67	45.68	45.69	45.84	78.06	43.8	MULTIFIDII RT
11	1	2	Walking3min	GLUT. MAX. LT	37.51	42.58	35.61	39.98	100	65.67	36.24	60.65	50.83	57.45	60.49	59.87	40.87	38.01	GLUT. MAX. LT	56.62	43.48	44.65	54.66	100	74.53	17.56	54.86	31.12	51.18	70.54	50.47	62.59	39.71	GLUT. MAX. LT	31.37	21.52	32.04	23.55	100	54	71.11	67.07	39.47	51.82	53.34	68.02	29.52	19.03	GLUT. MAX. LT
11	1	2	Walking3min	GLUT. MAX. RT	36.53	52.37	38.62	40.65	65.67	100	38.4	67.07	59.69	63.7	64.6	61.34	42.59	52.44	GLUT. MAX. RT	42.38	45.66	39.89	56.43	74.53	100	22.2	63.9	36.05	57.33	75.82	59.58	56.91	45.12	GLUT. MAX. RT	28.4	34.63	29.38	22.18	54	100	46.52	67.88	33.98	57.21	72.23	52.76	28.25	41.78	GLUT. MAX. RT
11	1	2	Walking3min	GLUT. MED. LT	18.79	27.08	24.44	28.47	36.24	38.4	100	53.69	49.79	42.18	32.86	52.17	25.57	26.97	GLUT. MED. LT	21.25	24.4	31.22	31.28	17.56	22.2	100	35.69	68.13	35.27	23.16	41.34	28.47	14.65	GLUT. MED. LT	30.83	20.97	28.69	23.12	71.11	46.52	100	62.97	37.11	53.14	49.64	68.8	28.8	13.31	GLUT. MED. LT
11	1	2	Walking3min	GLUT. MED. RT	32.59	54.67	38.02	41.49	60.65	67.07	53.69	100	71.22	75.12	62.6	79.65	43.27	52.37	GLUT. MED. RT	39.31	63.49	55.27	61.92	54.86	63.9	35.69	100	57.8	86.56	67.93	81.8	51.89	49.18	GLUT. MED. RT	48.55	38.42	44.14	40.36	67.07	67.88	62.97	100	52.85	75.4	81.27	83.6	42.45	32.62	GLUT. MED. RT
11	1	2	Walking3min	RECT.ABDOM.LO. LT	36.92	52.88	41.69	43.9	50.83	59.69	49.79	71.22	100	72.43	59.69	67.03	46.04	49.94	RECT.ABDOM.LO. LT	39.07	40.15	48.51	53.78	31.12	36.05	68.13	57.8	100	58.59	40.45	56.69	46.68	24.39	RECT.ABDOM.LO. LT	64.58	47.53	71.72	70.67	39.47	33.98	37.11	52.85	100	56.5	56.94	54.04	70.43	33.37	RECT.ABDOM.LO. LT
11	1	2	Walking3min	RECT.ABDOM.LO. RT	38.8	59.57	42.94	46.16	57.45	63.7	42.18	75.12	72.43	100	67.32	72.74	50.04	54.72	RECT.ABDOM.LO. RT	42.74	70.63	63.33	61.29	51.18	57.33	35.27	86.56	58.59	100	63.63	78.09	57.88	46.43	RECT.ABDOM.LO. RT	53.98	42.69	48.34	45.68	51.82	57.21	53.14	75.4	56.5	100	69.65	70.88	49.11	33.36	RECT.ABDOM.LO. RT
11	1	2	Walking3min	EXT.OBLIQUE LT	48.41	54.34	48.19	51.15	60.49	64.6	32.86	62.6	59.69	67.32	100	60.29	53.36	53.11	EXT.OBLIQUE LT	51.78	56.24	58.41	64.87	70.54	75.82	23.16	67.93	40.45	63.63	100	57.37	56.54	52.68	EXT.OBLIQUE LT	52.49	41.96	48.43	45.69	53.34	72.23	49.64	81.27	56.94	69.65	100	72.45	46.87	43.7	EXT.OBLIQUE LT
11	1	2	Walking3min	EXT.OBLIQUE RT	35.35	49.76	40.02	46.42	59.87	61.34	52.17	79.65	67.03	72.74	60.29	100	45.25	44.58	EXT.OBLIQUE RT	40.46	55.31	51.2	58.39	50.47	59.58	41.34	81.8	56.69	78.09	57.37	100	57.71	43.72	EXT.OBLIQUE RT	55.33	33.54	44.03	45.84	68.02	52.76	68.8	83.6	54.04	70.88	72.45	100	43.98	27.78	EXT.OBLIQUE RT
11	1	2	Walking3min	INT.OBLIQUE LT	58.59	49.1	64.37	62.2	40.87	42.59	25.57	43.27	46.04	50.04	53.36	45.25	100	41.45	INT.OBLIQUE LT	76.9	40.8	72.6	68.94	62.59	56.91	28.47	51.89	46.68	57.88	56.54	57.71	100	23.84	INT.OBLIQUE LT	65.34	61.56	92.99	78.06	29.52	28.25	28.8	42.45	70.43	49.11	46.87	43.98	100	45.35	INT.OBLIQUE LT
11	1	2	Walking3min	INT.OBLIQUE RT	30.42	69.3	38.52	31.87	38.01	52.44	26.97	52.37	49.94	54.72	53.11	44.58	41.45	100	INT.OBLIQUE RT	16.86	53.66	34.49	19.29	39.71	45.12	14.65	49.18	24.39	46.43	52.68	43.72	23.84	100	INT.OBLIQUE RT	48.06	79.33	48.7	43.8	19.03	41.78	13.31	32.62	33.37	33.36	43.7	27.78	45.35	100	INT.OBLIQUE RT
11	1	2	Walking6min	LUMBAR ES LT	100	36.62	64.17	61.31	33.4	34.81	46.78	18.04	28.06	38.63	30.91	25.69	59.03	28.41	LUMBAR ES LT	100	37.58	60.75	82.57	30.79	56.5	51.12	31.74	43.45	42.51	43.23	38.82	57.45	37.28	LUMBAR ES LT	100	42.47	89.2	66.83	22.03	41.36	61.82	14.67	28.3	43.68	28.58	37.86	63.72	58.78	LUMBAR ES LT
11	1	2	Walking6min	LUMBAR ES RT	36.62	100	43.7	38.98	38.91	53.28	53.82	29.97	51.91	61.17	47.65	45.02	49.66	66.32	LUMBAR ES RT	37.58	100	26.89	37.72	34.34	59.84	55.53	40.2	62.33	63.24	53.94	63.73	45.94	59.73	LUMBAR ES RT	42.47	100	43.62	41.87	30.64	66.02	65.59	19.26	26.89	41.77	25.02	39.16	26.49	70.27	LUMBAR ES RT
11	1	2	Walking6min	MULTIFIDII LT	64.17	43.7	100	63.26	32.88	36.31	45.99	19.72	30.91	40.79	33.46	28.77	65.78	34.67	MULTIFIDII LT	60.75	26.89	100	69.49	54.5	56.48	58.86	13.57	30.88	31.97	27.5	31.24	70.18	20.82	MULTIFIDII LT	89.2	43.62	100	68.98	25.65	45	64.57	18.2	31.39	47.94	30.73	41.45	55.04	58.34	MULTIFIDII LT
11	1	2	Walking6min	MULTIFIDII RT	61.31	38.98	63.26	100	36.08	39.2	46.33	25.14	36.29	43.39	40.38	32.64	60.85	29.47	MULTIFIDII RT	82.57	37.72	69.49	100	42.17	62.85	58.28	20.04	41.86	40.42	38.16	38.81	67.08	29.94	MULTIFIDII RT	66.83	41.87	68.98	100	29.97	46.73	67.91	22.06	38.91	53.34	45.95	55.25	50.1	63.39	MULTIFIDII RT
11	1	2	Walking6min	GLUT. MAX. LT	33.4	38.91	32.88	36.08	100	60.91	53.91	31.57	53.11	46.74	47.4	46.88	37.42	34.12	GLUT. MAX. LT	30.79	34.34	54.5	42.17	100	57.1	59.32	5.24	29.71	30.09	22	32.26	58.53	19.89	GLUT. MAX. LT	22.03	30.64	25.65	29.97	100	53.3	49.49	73.93	74.91	65.57	61.39	69.06	9.41	33.37	GLUT. MAX. LT
11	1	2	Walking6min	GLUT. MAX. RT	34.81	53.28	36.31	39.2	60.91	100	59.96	40.21	63.58	62.72	56.48	52.01	41.03	48.36	GLUT. MAX. RT	56.5	59.84	56.48	62.85	57.1	100	70.77	37.34	65.22	63.88	57.8	59.3	75.43	55.39	GLUT. MAX. RT	41.36	66.02	45	46.73	53.3	100	72.6	35.44	47.38	60.94	44.84	61.95	21.54	66.76	GLUT. MAX. RT
11	1	2	Walking6min	GLUT. MED. LT	46.78	53.82	45.99	46.33	53.91	59.96	100	27.1	48.57	61.04	44.73	45.07	49.24	53.42	GLUT. MED. LT	51.12	55.53	58.86	58.28	59.32	70.77	100	30.67	51.7	49.44	44.39	53.67	72.1	42.5	GLUT. MED. LT	61.82	65.59	64.57	67.91	49.49	72.6	100	32.66	45.1	66.85	41.51	61.68	39.89	75.85	GLUT. MED. LT
11	1	2	Walking6min	GLUT. MED. RT	18.04	29.97	19.72	25.14	31.57	40.21	27.1	100	60.63	40.51	59.55	40.03	24.54	26.43	GLUT. MED. RT	31.74	40.2	13.57	20.04	5.24	37.34	30.67	100	59.54	53.55	68.33	53.44	26.41	72.19	GLUT. MED. RT	14.67	19.26	18.2	22.06	73.93	35.44	32.66	100	67.05	54.04	57.38	56.88	0.04	24.31	GLUT. MED. RT
11	1	2	Walking6min	RECT.ABDOM.LO. LT	28.06	51.91	30.91	36.29	53.11	63.58	48.57	60.63	100	63.08	79.74	63.92	37.94	45.06	RECT.ABDOM.LO. LT	43.45	62.33	30.88	41.86	29.71	65.22	51.7	59.54	100	67.01	85.25	78.69	50.22	74.05	RECT.ABDOM.LO. LT	28.3	26.89	31.39	38.91	74.91	47.38	45.1	67.05	100	70.76	81.35	72.56	6.71	31.41	RECT.ABDOM.LO. LT
11	1	2	Walking6min	RECT.ABDOM.LO. RT	38.63	61.17	40.79	43.39	46.74	62.72	61.04	40.51	63.08	100	61.33	53.3	47.38	54.62	RECT.ABDOM.LO. RT	42.51	63.24	31.97	40.42	30.09	63.88	49.44	53.55	67.01	100	67.28	61.28	47.3	74.03	RECT.ABDOM.LO. RT	43.68	41.77	47.94	53.34	65.57	60.94	66.85	54.04	70.76	100	66.56	83.63	22.32	47.49	RECT.ABDOM.LO. RT
11	1	2	Walking6min	EXT.OBLIQUE LT	30.91	47.65	33.46	40.38	47.4	56.48	44.73	59.55	79.74	61.33	100	58.94	41.11	40.13	EXT.OBLIQUE LT	43.23	53.94	27.5	38.16	22	57.8	44.39	68.33	85.25	67.28	100	72.44	46.45	78.37	EXT.OBLIQUE LT	28.58	25.02	30.73	45.95	61.39	44.84	41.51	57.38	81.35	66.56	100	73.99	6.71	32.41	EXT.OBLIQUE LT
11	1	2	Walking6min	EXT.OBLIQUE RT	25.69	45.02	28.77	32.64	46.88	52.01	45.07	40.03	63.92	53.3	58.94	100	34.34	39.42	EXT.OBLIQUE RT	38.82	63.73	31.24	38.81	32.26	59.3	53.67	53.44	78.69	61.28	72.44	100	51.25	66.78	EXT.OBLIQUE RT	37.86	39.16	41.45	55.25	69.06	61.95	61.68	56.88	72.56	83.63	73.99	100	21.6	48.72	EXT.OBLIQUE RT
11	1	2	Walking6min	INT.OBLIQUE LT	59.03	49.66	65.78	60.85	37.42	41.03	49.24	24.54	37.94	47.38	41.11	34.34	100	39.41	INT.OBLIQUE LT	57.45	45.94	70.18	67.08	58.53	75.43	72.1	26.41	50.22	47.3	46.45	51.25	100	40.93	INT.OBLIQUE LT	63.72	26.49	55.04	50.1	9.41	21.54	39.89	0.04	6.71	22.32	6.71	21.6	100	42.33	INT.OBLIQUE LT
11	1	2	Walking6min	INT.OBLIQUE RT	28.41	66.32	34.67	29.47	34.12	48.36	53.42	26.43	45.06	54.62	40.13	39.42	39.41	100	INT.OBLIQUE RT	37.28	59.73	20.82	29.94	19.89	55.39	42.5	72.19	74.05	74.03	78.37	66.78	40.93	100	INT.OBLIQUE RT	58.78	70.27	58.34	63.39	33.37	66.76	75.85	24.31	31.41	47.49	32.41	48.72	42.33	100	INT.OBLIQUE RT
11	1	2	Walking9min	LUMBAR ES LT	100	34.7	65.74	31.82	61.85	35.51	49.39	19.07	29.91	39.8	33.04	32.47	57.64	28.52	LUMBAR ES LT	100	45.77	45.62	13.78	70.15	33.43	45.06	14.07	27.35	28.89	35.01	34.38	46.85	44.9	LUMBAR ES LT	100	25.2	32.54	75.07	66.3	24.4	23.16	54.86	50.25	37.35	60.06	55.18	51.55	14.99	LUMBAR ES LT
11	1	2	Walking9min	LUMBAR ES RT	34.7	100	40.02	34.19	44.65	54.85	52.31	26.87	48.69	55.82	44.19	48.15	48.98	65.73	LUMBAR ES RT	45.77	100	87.42	20.3	46.41	59.09	61.43	20.03	37.84	45.76	47.41	40.91	87.98	76.68	LUMBAR ES RT	25.2	100	15.2	29.37	42.66	57.21	69.99	53.84	60.05	65.17	50.15	47.44	42.64	56.39	LUMBAR ES RT
11	1	2	Walking9min	MULTIFIDII LT	65.74	40.02	100	36.52	59.5	38.07	52.22	23.82	35.42	42.69	38.33	38.6	64.7	31.53	MULTIFIDII LT	45.62	87.42	100	13.39	48.21	47.04	51.8	19.73	32.35	36.53	39.48	33.35	93.47	65.64	MULTIFIDII LT	32.54	15.2	100	48.29	43.89	17.13	13.91	32.38	30.08	23.17	39.34	33.9	43.12	8.84	MULTIFIDII LT
11	1	2	Walking9min	MULTIFIDII RT	31.82	34.19	36.52	100	29.16	55.56	43.78	44.11	58.45	44.95	53.94	57	33.19	26.37	MULTIFIDII RT	13.78	20.3	13.39	100	11.33	27.9	30.31	68.14	59.39	50.93	48.98	54.02	13.78	17.43	MULTIFIDII RT	75.07	29.37	48.29	100	77.6	29.86	27.05	63.69	57.21	43.04	65.08	68.91	64.97	17.64	MULTIFIDII RT
11	1	2	Walking9min	GLUT. MAX. LT	61.85	44.65	59.5	29.16	100	36.72	47.39	17.57	30.73	39.31	30.98	31.86	61.62	37.18	GLUT. MAX. LT	70.15	46.41	48.21	11.33	100	32.66	41.28	12.28	23.8	25.84	30.01	26.75	50.27	46.01	GLUT. MAX. LT	66.3	42.66	43.89	77.6	100	43.25	39.52	72.98	77.21	58.77	77.62	78.45	69.8	26.44	GLUT. MAX. LT
11	1	2	Walking9min	GLUT. MAX. RT	35.51	54.85	38.07	55.56	36.72	100	60.44	35.7	58.58	63.2	51.86	55.85	38.86	49.6	GLUT. MAX. RT	33.43	59.09	47.04	27.9	32.66	100	82.14	26.1	45.47	60	56.6	48.76	49.81	70.8	GLUT. MAX. RT	24.4	57.21	17.13	29.86	43.25	100	74.77	44.43	57.49	65.44	49.65	46.62	49.48	60.26	GLUT. MAX. RT
11	1	2	Walking9min	GLUT. MED. LT	49.39	52.31	52.22	43.78	47.39	60.44	100	26.52	48.77	58.81	44.66	49.96	50.59	52.49	GLUT. MED. LT	45.06	61.43	51.8	30.31	41.28	82.14	100	29.89	53.77	65.89	65.93	57.89	51.08	68.92	GLUT. MED. LT	23.16	69.99	13.91	27.05	39.52	74.77	100	50.15	56.15	66.59	46.76	44.05	42.53	75.26	GLUT. MED. LT
11	1	2	Walking9min	GLUT. MED. RT	19.07	26.87	23.82	44.11	17.57	35.7	26.52	100	60.75	40.6	60.38	52.47	22.33	23.9	GLUT. MED. RT	14.07	20.03	19.73	68.14	12.28	26.1	29.89	100	64.59	50.83	51.25	59.16	18.38	16.91	GLUT. MED. RT	54.86	53.84	32.38	63.69	72.98	44.43	50.15	100	78.32	68.49	76.04	69.69	64.06	34.3	GLUT. MED. RT
11	1	2	Walking9min	RECT.ABDOM.LO. LT	29.91	48.69	35.42	58.45	30.73	58.58	48.77	60.75	100	63.05	79.25	78.85	36.64	42.42	RECT.ABDOM.LO. LT	27.35	37.84	32.35	59.39	23.8	45.47	53.77	64.59	100	76.27	83.86	87.51	31.19	32.45	RECT.ABDOM.LO. LT	50.25	60.05	30.08	57.21	77.21	57.49	56.15	78.32	100	67.89	72.94	81.21	63.96	38.9	RECT.ABDOM.LO. LT
11	1	2	Walking9min	RECT.ABDOM.LO. RT	39.8	55.82	42.69	44.95	39.31	63.2	58.81	40.6	63.05	100	61.09	61.39	45.19	51.74	RECT.ABDOM.LO. RT	28.89	45.76	36.53	50.93	25.84	60	65.89	50.83	76.27	100	87.89	80.53	36.26	41.06	RECT.ABDOM.LO. RT	37.35	65.17	23.17	43.04	58.77	65.44	66.59	68.49	67.89	100	69.72	56.26	64.25	48.53	RECT.ABDOM.LO. RT
11	1	2	Walking9min	EXT.OBLIQUE LT	33.04	44.19	38.33	53.94	30.98	51.86	44.66	60.38	79.25	61.09	100	73.23	39.1	37.97	EXT.OBLIQUE LT	35.01	47.41	39.48	48.98	30.01	56.6	65.93	51.25	83.86	87.89	100	89.91	37.83	42.28	EXT.OBLIQUE LT	60.06	50.15	39.34	65.08	77.62	49.65	46.76	76.04	72.94	69.72	100	63.62	78.89	31.76	EXT.OBLIQUE LT
11	1	2	Walking9min	EXT.OBLIQUE RT	32.47	48.15	38.6	57	31.86	55.85	49.96	52.47	78.85	61.39	73.23	100	37.74	41.77	EXT.OBLIQUE RT	34.38	40.91	33.35	54.02	26.75	48.76	57.89	59.16	87.51	80.53	89.91	100	32.22	35.92	EXT.OBLIQUE RT	55.18	47.44	33.9	68.91	78.45	46.62	44.05	69.69	81.21	56.26	63.62	100	59.58	29.75	EXT.OBLIQUE RT
11	1	2	Walking9min	INT.OBLIQUE LT	57.64	48.98	64.7	33.19	61.62	38.86	50.59	22.33	36.64	45.19	39.1	37.74	100	39.1	INT.OBLIQUE LT	46.85	87.98	93.47	13.78	50.27	49.81	51.08	18.38	31.19	36.26	37.83	32.22	100	67.91	INT.OBLIQUE LT	51.55	42.64	43.12	64.97	69.8	49.48	42.53	64.06	63.96	64.25	78.89	59.58	100	28.65	INT.OBLIQUE LT
11	1	2	Walking9min	INT.OBLIQUE RT	28.52	65.73	31.53	26.37	37.18	49.6	52.49	23.9	42.42	51.74	37.97	41.77	39.1	100	INT.OBLIQUE RT	44.9	76.68	65.64	17.43	46.01	70.8	68.92	16.91	32.45	41.06	42.28	35.92	67.91	100	INT.OBLIQUE RT	14.99	56.39	8.84	17.64	26.44	60.26	75.26	34.3	38.9	48.53	31.76	29.75	28.65	100	INT.OBLIQUE RT
11	1	2	Walking12min	LUMBAR ES LT	100	32.57	62.64	32.23	63.44	35.87	49.19	18.94	27.99	42.31	34.42	30.39	56.94	31.3	LUMBAR ES LT	100	75.04	68.74	11.72	67.02	37.68	54.07	10.9	19.8	34.54	37.45	25.02	81.89	67.54	LUMBAR ES LT	100	58.99	12.6	70.96	68.13	66.55	50.06	71.01	71.78	46.07	65.42	50.28	59.61	8.04	LUMBAR ES LT
11	1	2	Walking12min	LUMBAR ES RT	32.57	100	38.95	32.47	44.65	50.2	49.48	26.46	43.96	55	46.56	42.15	45.94	65.79	LUMBAR ES RT	75.04	100	48.83	10.72	57.42	42.72	52.66	12.13	17.58	37.47	31.33	18.82	68.8	83.54	LUMBAR ES RT	58.99	100	9.2	58.35	59.8	69.28	69.9	58.86	66.32	64.22	47.37	34.3	42.64	36.69	LUMBAR ES RT
11	1	2	Walking12min	MULTIFIDII LT	62.64	38.95	100	39.28	61.58	39.98	51.36	27.51	37.33	46.32	43.63	40.85	66.16	34.33	MULTIFIDII LT	68.74	48.83	100	15.98	47.15	41.77	65.57	14.3	26.16	41.83	48.47	33.79	55.67	52.75	MULTIFIDII LT	12.6	9.2	100	20.96	5.53	9.92	5.71	14.76	17.72	5.13	18.11	9.56	-31.4	-9.02	MULTIFIDII LT
11	1	2	Walking12min	MULTIFIDII RT	32.23	32.47	39.28	100	32.11	56.65	44.35	45.17	58.56	44.58	55.47	55.41	35.53	26.13	MULTIFIDII RT	11.72	10.72	15.98	100	-0.09	35.13	22.85	80.21	71.9	34.89	46.37	61.08	6.05	8.32	MULTIFIDII RT	70.96	58.35	20.96	100	50.9	57.98	40.13	77.68	89.93	36.74	85.85	66.9	42.64	10.9	MULTIFIDII RT
11	1	2	Walking12min	GLUT. MAX. LT	63.44	44.65	61.58	32.11	100	38.48	51.4	19.64	30.58	43.44	35.06	30.3	64.19	40.39	GLUT. MAX. LT	67.02	57.42	47.15	-0.09	100	16.6	30.11	-0.97	4.79	14.14	16.85	8.78	81.69	57.45	GLUT. MAX. LT	68.13	59.8	5.53	50.9	100	55.99	73.04	45.88	54.67	68.05	38.85	26.15	47.28	19.37	GLUT. MAX. LT
11	1	2	Walking12min	GLUT. MAX. RT	35.87	50.2	39.98	56.65	38.48	100	59.87	35.41	53.97	61.25	54.46	49.05	39.64	47.4	GLUT. MAX. RT	37.68	42.72	41.77	35.13	16.6	100	75.42	37.66	53.82	77.22	71.22	51.95	26.43	33.83	GLUT. MAX. RT	66.55	69.28	9.92	57.98	55.99	100	63.94	69.5	65.07	59.29	57.05	42.33	70.05	8.18	GLUT. MAX. RT
11	1	2	Walking12min	GLUT. MED. LT	49.19	49.48	51.36	44.35	51.4	59.87	100	25.33	42.21	63.66	47.56	42.46	50.86	52.98	GLUT. MED. LT	54.07	52.66	65.57	22.85	30.11	75.42	100	24.63	37.37	74.92	59.88	41.47	38.63	50.15	GLUT. MED. LT	50.06	69.9	5.71	40.13	73.04	63.94	100	40.53	46.42	93.26	31.81	22.4	41.68	29.74	GLUT. MED. LT
11	1	2	Walking12min	GLUT. MED. RT	18.94	26.46	27.51	45.17	19.64	35.41	25.33	100	66.31	35.47	57.71	57.03	24.69	24.1	GLUT. MED. RT	10.9	12.13	14.3	80.21	-0.97	37.66	24.63	100	74.83	37.41	45.15	50.23	5.41	9.02	GLUT. MED. RT	71.01	58.86	14.76	77.68	45.88	69.5	40.53	100	85.46	37.11	85.17	66.35	59.99	3.78	GLUT. MED. RT
11	1	2	Walking12min	RECT.ABDOM.LO. LT	27.99	43.96	37.33	58.56	30.58	53.97	42.21	66.31	100	53.74	77.84	74.44	37.03	38.97	RECT.ABDOM.LO. LT	19.8	17.58	26.16	71.9	4.79	53.82	37.37	74.83	100	54.71	66.27	75.4	11.55	14.35	RECT.ABDOM.LO. LT	71.78	66.32	17.72	89.93	54.67	65.07	46.42	85.46	100	42.65	76.98	58.89	50.59	13.49	RECT.ABDOM.LO. LT
11	1	2	Walking12min	RECT.ABDOM.LO. RT	42.31	55	46.32	44.58	43.44	61.25	63.66	35.47	53.74	100	60.92	53.37	48.97	54.63	RECT.ABDOM.LO. RT	34.54	37.47	41.83	34.89	14.14	77.22	74.92	37.41	54.71	100	63.15	59.16	20.97	33.64	RECT.ABDOM.LO. RT	46.07	64.22	5.13	36.74	68.05	59.29	93.26	37.11	42.65	100	29	20.32	38.2	26.77	RECT.ABDOM.LO. RT
11	1	2	Walking12min	EXT.OBLIQUE LT	34.42	46.56	43.63	55.47	35.06	54.46	47.56	57.71	77.84	60.92	100	74.17	43.68	41.37	EXT.OBLIQUE LT	37.45	31.33	48.47	46.37	16.85	71.22	59.88	45.15	66.27	63.15	100	72.47	26.77	25.14	EXT.OBLIQUE LT	65.42	47.37	18.11	85.85	38.85	57.05	31.81	85.17	76.98	29	100	80.02	46.76	1.11	EXT.OBLIQUE LT
11	1	2	Walking12min	EXT.OBLIQUE RT	30.39	42.15	40.85	55.41	30.3	49.05	42.46	57.03	74.44	53.37	74.17	100	38.7	36.46	EXT.OBLIQUE RT	25.02	18.82	33.79	61.08	8.78	51.95	41.47	50.23	75.4	59.16	72.47	100	15.86	16.17	EXT.OBLIQUE RT	50.28	34.3	9.56	66.9	26.15	42.33	22.4	66.35	58.89	20.32	80.02	100	35.56	-5.46	EXT.OBLIQUE RT
11	1	2	Walking12min	INT.OBLIQUE LT	56.94	45.94	66.16	35.53	64.19	39.64	50.86	24.69	37.03	48.97	43.68	38.7	100	40.91	INT.OBLIQUE LT	81.89	68.8	55.67	6.05	81.69	26.43	38.63	5.41	11.55	20.97	26.77	15.86	100	62	INT.OBLIQUE LT	59.61	42.64	-31.4	42.64	47.28	70.05	41.68	59.99	50.59	38.2	46.76	35.56	100	-12.35	INT.OBLIQUE LT
11	1	2	Walking12min	INT.OBLIQUE RT	31.3	65.79	34.33	26.13	40.39	47.4	52.98	24.1	38.97	54.63	41.37	36.46	40.91	100	INT.OBLIQUE RT	67.54	83.54	52.75	8.32	57.45	33.83	50.15	9.02	14.35	33.64	25.14	16.17	62	100	INT.OBLIQUE RT	8.04	36.69	-9.02	10.9	19.37	8.18	29.74	3.78	13.49	26.77	1.11	-5.46	-12.35	100	INT.OBLIQUE RT
11	1	2	Postwalking	LUMBAR ES LT	100	42.86	37.14	35.79	57.71	37.24	42.92	15.8	20.47	44.36	33.4	22.4	59.94	36.9	LUMBAR ES LT	100	58.87	9.49	22.95	74.11	48.09	66	34.69	25.85	73.16	48.94	42.53	65.6	47.19	LUMBAR ES LT	100	22.97	1.27	78.73	76.23	41.3	56.5	38.69	78.09	33.43	56.23	88.04	73.17	45.61	LUMBAR ES LT
11	1	2	Postwalking	LUMBAR ES RT	42.86	100	31.88	33.11	44.76	50.53	52.65	39.58	42.68	59.98	52.97	41.14	53.03	70.69	LUMBAR ES RT	58.87	100	10.85	17.5	57.72	35.38	59.95	43.4	23.59	76.1	43.04	37.59	43.11	67.63	LUMBAR ES RT	22.97	100	4.16	29.43	39.43	35.54	43.92	64.53	34.31	47.05	39.57	29.29	34.83	72.55	LUMBAR ES RT
11	1	2	Postwalking	MULTIFIDII LT	37.14	31.88	100	21.17	39.41	28.93	34.81	13.44	15.8	34.79	24.49	16.13	43.72	28.79	MULTIFIDII LT	9.49	10.85	100	1.33	15.61	3.59	5.79	3.13	1.52	7.67	3.3	2.72	17.06	5.77	MULTIFIDII LT	1.27	4.16	100	1.87	1.87	4.81	3.2	4.16	1.98	6.19	3.22	1.62	1.78	4.22	MULTIFIDII LT
11	1	2	Postwalking	MULTIFIDII RT	35.79	33.11	21.17	100	24.99	60.17	50.78	40.01	47.55	45.2	53.39	44.61	40.61	34.38	MULTIFIDII RT	22.95	17.5	1.33	100	14.64	53.66	36.76	31.18	56.82	25.11	53.13	58.54	9.86	30.2	MULTIFIDII RT	78.73	29.43	1.87	100	83.7	55.51	73.52	52.64	93.25	45.72	73.21	86.56	75.8	55.88	MULTIFIDII RT
11	1	2	Postwalking	GLUT. MAX. LT	57.71	44.76	39.41	24.99	100	31.16	40.57	14.26	16.4	41.82	26.6	16.86	58.9	38.69	GLUT. MAX. LT	74.11	57.72	15.61	14.64	100	33.96	50.84	28.22	16.62	60.57	33.08	27.97	81.29	42.2	GLUT. MAX. LT	76.23	39.43	1.87	83.7	100	54.65	73.51	56.69	88.92	45.71	72.64	82.88	80.12	61.02	GLUT. MAX. LT
11	1	2	Postwalking	GLUT. MAX. RT	37.24	50.53	28.93	60.17	31.16	100	63.18	46.53	51.45	61.7	62.61	47.23	46.27	52.82	GLUT. MAX. RT	48.09	35.38	3.59	53.66	33.96	100	69.62	41.34	53.1	48.38	78.25	74.55	25.55	42.8	GLUT. MAX. RT	41.3	35.54	4.81	55.51	54.65	100	74.81	62.42	57.78	86.95	79.53	49.73	53.33	61.3	GLUT. MAX. RT
11	1	2	Postwalking	GLUT. MED. LT	42.92	52.65	34.81	50.78	40.57	63.18	100	40.8	45.21	65.34	60.14	44.09	50.37	55.23	GLUT. MED. LT	66	59.95	5.79	36.76	50.84	69.62	100	61.41	40.94	77.85	72.05	63.19	38.22	67.03	GLUT. MED. LT	56.5	43.92	3.2	73.52	73.51	74.81	100	68.19	76.13	67.53	91.85	66.72	67.01	70.19	GLUT. MED. LT
11	1	2	Postwalking	GLUT. MED. RT	15.8	39.58	13.44	40.01	14.26	46.53	40.8	100	68.66	46.65	56.43	52.85	25.73	40.28	GLUT. MED. RT	34.69	43.4	3.13	31.18	28.22	41.34	61.41	100	59.99	56.81	59.27	59.55	17.66	69.74	GLUT. MED. RT	38.69	64.53	4.16	52.64	56.69	62.42	68.19	100	54.44	71.25	67.74	45.89	44.81	84.31	GLUT. MED. RT
11	1	2	Postwalking	RECT.ABDOM.LO. LT	20.47	42.68	15.8	47.55	16.4	51.45	45.21	68.66	100	47.4	65.16	63.36	30.84	43.06	RECT.ABDOM.LO. LT	25.85	23.59	1.52	56.82	16.62	53.1	40.94	59.99	100	32.26	62.75	71.24	11.98	41.06	RECT.ABDOM.LO. LT	78.09	34.31	1.98	93.25	88.92	57.78	76.13	54.44	100	47.72	75.82	88.97	79.13	59.91	RECT.ABDOM.LO. LT
11	1	2	Postwalking	RECT.ABDOM.LO. RT	44.36	59.98	34.79	45.2	41.82	61.7	65.34	46.65	47.4	100	60.76	41.99	51.95	60.74	RECT.ABDOM.LO. RT	73.16	76.1	7.67	25.11	60.57	48.38	77.85	56.81	32.26	100	57.26	50.5	46.77	73.72	RECT.ABDOM.LO. RT	33.43	47.05	6.19	45.72	45.71	86.95	67.53	71.25	47.72	100	67.83	40.67	43.8	69.29	RECT.ABDOM.LO. RT
11	1	2	Postwalking	EXT.OBLIQUE LT	33.4	52.97	24.49	53.39	26.6	62.61	60.14	56.43	65.16	60.76	100	64.04	42.64	53.67	EXT.OBLIQUE LT	48.94	43.04	3.3	53.13	33.08	78.25	72.05	59.27	62.75	57.26	100	90.02	26.13	56.85	EXT.OBLIQUE LT	56.23	39.57	3.22	73.21	72.64	79.53	91.85	67.74	75.82	67.83	100	66.43	66.97	67.48	EXT.OBLIQUE LT
11	1	2	Postwalking	EXT.OBLIQUE RT	22.4	41.14	16.13	44.61	16.86	47.23	44.09	52.85	63.36	41.99	64.04	100	30.81	41.83	EXT.OBLIQUE RT	42.53	37.59	2.72	58.54	27.97	74.55	63.19	59.55	71.24	50.5	90.02	100	21.97	55.17	EXT.OBLIQUE RT	88.04	29.29	1.62	86.56	82.88	49.73	66.72	45.89	88.97	40.67	66.43	100	77.79	53.35	EXT.OBLIQUE RT
11	1	2	Postwalking	INT.OBLIQUE LT	59.94	53.03	43.72	40.61	58.9	46.27	50.37	25.73	30.84	51.95	42.64	30.81	100	45.6	INT.OBLIQUE LT	65.6	43.11	17.06	9.86	81.29	25.55	38.22	17.66	11.98	46.77	26.13	21.97	100	27.63	INT.OBLIQUE LT	73.17	34.83	1.78	75.8	80.12	53.33	67.01	44.81	79.13	43.8	66.97	77.79	100	56.72	INT.OBLIQUE LT
11	1	2	Postwalking	INT.OBLIQUE RT	36.9	70.69	28.79	34.38	38.69	52.82	55.23	40.28	43.06	60.74	53.67	41.83	45.6	100	INT.OBLIQUE RT	47.19	67.63	5.77	30.2	42.2	42.8	67.03	69.74	41.06	73.72	56.85	55.17	27.63	100	INT.OBLIQUE RT	45.61	72.55	4.22	55.88	61.02	61.3	70.19	84.31	59.91	69.29	67.48	53.35	56.72	100	INT.OBLIQUE RT
12	1	3	Prewalking	LUMBAR ES LT	100	57.21	69.67	64.37	55.63	61.24	42.02	48.4	48.85	54.07	55.3	41	56.01	36.01	LUMBAR ES LT	100	51.95	72.14	68.7	60.04	52.05	48.16	37.91	49.35	67.61	56.85	29.88	52.72	42.96	LUMBAR ES LT	100	77.91	73.15	65.18	50.06	67.08	28.21	68.37	50.88	52.39	56.62	39.11	72.62	38.78	LUMBAR ES LT
12	1	3	Prewalking	LUMBAR ES RT	57.21	100	58.72	67.94	63.46	53.93	47.56	40.7	53.74	54.44	55.86	46.71	56.42	32.28	LUMBAR ES RT	51.95	100	48.59	74.77	55.41	53.97	51.45	17.19	52.51	54.25	43.66	55.12	55.64	19.39	LUMBAR ES RT	77.91	100	58.74	72.99	49.62	82.26	25.79	56.36	62.23	65.26	75.48	42.28	83.56	36.96	LUMBAR ES RT
12	1	3	Prewalking	MULTIFIDII LT	69.67	58.72	100	65.01	55.26	58.9	38.21	40.86	48.32	50	50.05	45.01	57.35	29.29	MULTIFIDII LT	72.14	48.59	100	60.94	56.97	62.41	45.96	33.99	58.89	66.63	61.12	38.32	64.37	36.73	MULTIFIDII LT	73.15	58.74	100	39.65	23.16	65.99	3.79	46.14	24.13	27.11	41.75	31.13	56.09	11.96	MULTIFIDII LT
12	1	3	Prewalking	MULTIFIDII RT	64.37	67.94	65.01	100	60.32	57.8	43.52	42.44	48.39	49.86	50.9	45.62	57.13	29.56	MULTIFIDII RT	68.7	74.77	60.94	100	67.08	63.91	58.59	26.37	61.85	70.43	58.87	40.55	62.57	31.58	MULTIFIDII RT	65.18	72.99	39.65	100	63.6	64.46	34.38	61.76	66.12	66.72	54.44	47.16	75.78	48.23	MULTIFIDII RT
12	1	3	Prewalking	GLUT. MAX. LT	55.63	63.46	55.26	60.32	100	52.6	66.09	42.45	59.93	62.59	61.15	39.68	56.04	46.37	GLUT. MAX. LT	60.04	55.41	56.97	67.08	100	72.68	81.7	27.36	77.48	83	78.65	39.01	79.36	34.7	GLUT. MAX. LT	50.06	49.62	23.16	63.6	100	37.87	58.53	63.65	78.16	71.42	47.2	26.71	44.35	77.32	GLUT. MAX. LT
12	1	3	Prewalking	GLUT. MAX. RT	61.24	53.93	58.9	57.8	52.6	100	35.72	39.99	75.94	66.72	68.76	58.13	75.23	26.53	GLUT. MAX. RT	52.05	53.97	62.41	63.91	72.68	100	60.14	22.89	93.64	74.61	65.07	42.11	81.42	28.86	GLUT. MAX. RT	67.08	82.26	65.99	64.46	37.87	100	18.8	43.13	49.12	52.14	66.31	52.06	81.85	27.41	GLUT. MAX. RT
12	1	3	Prewalking	GLUT. MED. LT	42.02	47.56	38.21	43.52	66.09	35.72	100	30.27	43.01	46.69	45.36	25.97	38.28	50.23	GLUT. MED. LT	48.16	51.45	45.96	58.59	81.7	60.14	100	28.19	64.83	70.77	67.08	34.23	68.04	34.74	GLUT. MED. LT	28.21	25.79	3.79	34.38	58.53	18.8	100	44.74	45.41	40.4	25.16	9.61	22.85	79.02	GLUT. MED. LT
12	1	3	Prewalking	GLUT. MED. RT	48.4	40.7	40.86	42.44	42.45	39.99	30.27	100	36.93	45.13	48.4	24.04	36.39	52.15	GLUT. MED. RT	37.91	17.19	33.99	26.37	27.36	22.89	28.19	100	21.28	32.88	36.14	10.07	21.27	63.64	GLUT. MED. RT	68.37	56.36	46.14	61.76	63.65	43.13	44.74	100	56.32	57.42	52.85	25.99	50.95	56.62	GLUT. MED. RT
12	1	3	Prewalking	RECT.ABDOM.LO. LT	48.85	53.74	48.32	48.39	59.93	75.94	43.01	36.93	100	74.39	73.09	52.69	72.93	29.96	RECT.ABDOM.LO. LT	49.35	52.51	58.89	61.85	77.48	93.64	64.83	21.28	100	74.43	67.95	42.53	82.87	26.9	RECT.ABDOM.LO. LT	50.88	62.23	24.13	66.12	78.16	49.12	45.41	56.32	100	92.31	64.21	25.71	50.57	62.04	RECT.ABDOM.LO. LT
12	1	3	Prewalking	RECT.ABDOM.LO. RT	54.07	54.44	50	49.86	62.59	66.72	46.69	45.13	74.39	100	75.7	44	63.3	39.96	RECT.ABDOM.LO. RT	67.61	54.25	66.63	70.43	83	74.61	70.77	32.88	74.43	100	86.81	38.94	74.96	40.86	RECT.ABDOM.LO. RT	52.39	65.26	27.11	66.72	71.42	52.14	40.4	57.42	92.31	100	69.76	26.65	53.58	55.86	RECT.ABDOM.LO. RT
12	1	3	Prewalking	EXT.OBLIQUE LT	55.3	55.86	50.05	50.9	61.15	68.76	45.36	48.4	73.09	75.7	100	43.66	63.76	39.92	EXT.OBLIQUE LT	56.85	43.66	61.12	58.87	78.65	65.07	67.08	36.14	67.95	86.81	100	34.23	70.09	44.7	EXT.OBLIQUE LT	56.62	75.48	41.75	54.44	47.2	66.31	25.16	52.85	64.21	69.76	100	27.11	61.96	36.12	EXT.OBLIQUE LT
12	1	3	Prewalking	EXT.OBLIQUE RT	41	46.71	45.01	45.62	39.68	58.13	25.97	24.04	52.69	44	43.66	100	66.62	15.79	EXT.OBLIQUE RT	29.88	55.12	38.32	40.55	39.01	42.11	34.23	10.07	42.53	38.94	34.23	100	53.94	13.85	EXT.OBLIQUE RT	39.11	42.28	31.13	47.16	26.71	52.06	9.61	25.99	25.71	26.65	27.11	100	56.07	16.66	EXT.OBLIQUE RT
12	1	3	Prewalking	INT.OBLIQUE LT	56.01	56.42	57.35	57.13	56.04	75.23	38.28	36.39	72.93	63.3	63.76	66.62	100	25.39	INT.OBLIQUE LT	52.72	55.64	64.37	62.57	79.36	81.42	68.04	21.27	82.87	74.96	70.09	53.94	100	26.89	INT.OBLIQUE LT	72.62	83.56	56.09	75.78	44.35	81.85	22.85	50.95	50.57	53.58	61.96	56.07	100	32.99	INT.OBLIQUE LT
12	1	3	Prewalking	INT.OBLIQUE RT	36.01	32.28	29.29	29.56	46.37	26.53	50.23	52.15	29.96	39.96	39.92	15.79	25.39	100	INT.OBLIQUE RT	42.96	19.39	36.73	31.58	34.7	28.86	34.74	63.64	26.9	40.86	44.7	13.85	26.89	100	INT.OBLIQUE RT	38.78	36.96	11.96	48.23	77.32	27.41	79.02	56.62	62.04	55.86	36.12	16.66	32.99	100	INT.OBLIQUE RT
12	1	3	Walking3min	LUMBAR ES LT	100	57.37	73.28	61.44	53.63	50.5	44.59	44.18	52.17	52.88	57.24	51.12	60.2	47.04	LUMBAR ES LT	100	65.73	70.2	57.89	45.39	42.55	61.04	24.87	60.47	72.35	54.44	52.06	55.65	51.17	LUMBAR ES LT	100	41.63	61.63	83.08	59.52	17.49	47.35	65.55	20.65	39.27	30.18	9.02	19.89	42.18	LUMBAR ES LT
12	1	3	Walking3min	LUMBAR ES RT	57.37	100	57.49	73.49	68.24	39.03	55.45	34.24	57.56	56.31	50.78	49.25	56.85	44.52	LUMBAR ES RT	65.73	100	70.81	85.22	63.8	53.33	64.45	16.3	73.09	81.75	40.19	52.35	73.76	37.16	LUMBAR ES RT	41.63	100	64.16	54.97	60.25	32.72	63.83	55.73	38.06	66.97	53.23	17.58	36.8	56.83	LUMBAR ES RT
12	1	3	Walking3min	MULTIFIDII LT	73.28	57.49	100	62.78	56.88	46.19	41.66	39.78	46.5	45.31	49.17	50.65	55.27	41.29	MULTIFIDII LT	70.2	70.81	100	73.41	53.67	43.11	51.38	16.76	64.78	74.42	38.96	56.23	59.86	35.04	MULTIFIDII LT	61.63	64.16	100	76.88	87.85	35.41	82.11	75.21	41.08	65.65	57.04	19.17	39.74	75.01	MULTIFIDII LT
12	1	3	Walking3min	MULTIFIDII RT	61.44	73.49	62.78	100	68.47	42.73	56	39.2	55.14	52.7	51.06	49.85	58.26	45.75	MULTIFIDII RT	57.89	85.22	73.41	100	75.77	50.21	63.16	13.63	69.3	74.68	42.01	52.88	68.96	36.35	MULTIFIDII RT	83.08	54.97	76.88	100	73.84	23.68	60.62	79.04	27.79	50.63	39.89	12.42	26.82	54.52	MULTIFIDII RT
12	1	3	Walking3min	GLUT. MAX. LT	53.63	68.24	56.88	68.47	100	34.83	66.04	40.71	56.66	56.79	56.34	44.54	51.64	55.36	GLUT. MAX. LT	45.39	63.8	53.67	75.77	100	46.57	56.82	11.44	62.93	54.31	38.2	48.03	55.11	30.95	GLUT. MAX. LT	59.52	60.25	87.85	73.84	100	36.78	82.93	73.04	42.62	60.06	58.96	19.99	41.25	77.21	GLUT. MAX. LT
12	1	3	Walking3min	GLUT. MAX. RT	50.5	39.03	46.19	42.73	34.83	100	31.59	25.23	60.28	44.84	42.9	60.42	66.18	31.29	GLUT. MAX. RT	42.55	53.33	43.11	50.21	46.57	100	50.81	9.78	71.16	55.15	35.81	60.69	67.85	28.4	GLUT. MAX. RT	17.49	32.72	35.41	23.68	36.78	100	47.2	22.95	87.37	55.97	70.06	49.98	83.14	52.77	GLUT. MAX. RT
12	1	3	Walking3min	GLUT. MED. LT	44.59	55.45	41.66	56	66.04	31.59	100	41.95	52.58	58.47	60.04	32.66	44.14	63.94	GLUT. MED. LT	61.04	64.45	51.38	63.16	56.82	50.81	100	24.69	66.75	70.2	65.51	46.29	62.52	57.71	GLUT. MED. LT	47.35	63.83	82.11	60.62	82.93	47.2	100	59.13	54.13	75.25	72.84	26.42	52.51	91.46	GLUT. MED. LT
12	1	3	Walking3min	GLUT. MED. RT	44.18	34.24	39.78	39.2	40.71	25.23	41.95	100	33.99	42.68	58.9	24.33	32.45	61.79	GLUT. MED. RT	24.87	16.3	16.76	13.63	11.44	9.78	24.69	100	13.19	19.37	38.02	9.52	12.83	47.41	GLUT. MED. RT	65.55	55.73	75.21	79.04	73.04	22.95	59.13	100	26.96	47.34	38.77	12.01	26	53.12	GLUT. MED. RT
12	1	3	Walking3min	RECT.ABDOM.LO. LT	52.17	57.56	46.5	55.14	56.66	60.28	52.58	33.99	100	67.22	60.58	61.08	75.86	49.51	RECT.ABDOM.LO. LT	60.47	73.09	64.78	69.3	62.93	71.16	66.75	13.19	100	76.64	46.08	74.39	79.77	37.03	RECT.ABDOM.LO. LT	20.65	38.06	41.08	27.79	42.62	87.37	54.13	26.96	100	60.82	78.63	45.18	85.74	60.21	RECT.ABDOM.LO. LT
12	1	3	Walking3min	RECT.ABDOM.LO. RT	52.88	56.31	45.31	52.7	56.79	44.84	58.47	42.68	67.22	100	67.85	46.41	58.34	60.63	RECT.ABDOM.LO. RT	72.35	81.75	74.42	74.68	54.31	55.15	70.2	19.37	76.64	100	50.43	60.16	71.27	46.93	RECT.ABDOM.LO. RT	39.27	66.97	65.65	50.63	60.06	55.97	75.25	47.34	60.82	100	77.94	32.14	61.87	75.92	RECT.ABDOM.LO. RT
12	1	3	Walking3min	EXT.OBLIQUE LT	57.24	50.78	49.17	51.06	56.34	42.9	60.04	58.9	60.58	67.85	100	41.95	54.85	75.3	EXT.OBLIQUE LT	54.44	40.19	38.96	42.01	38.2	35.81	65.51	38.02	46.08	50.43	100	34.97	45.03	80.37	EXT.OBLIQUE LT	30.18	53.23	57.04	39.89	58.96	70.06	72.84	38.77	78.63	77.94	100	41.86	76.66	79.87	EXT.OBLIQUE LT
12	1	3	Walking3min	EXT.OBLIQUE RT	51.12	49.25	50.65	49.85	44.54	60.42	32.66	24.33	61.08	46.41	41.95	100	71.44	31.11	EXT.OBLIQUE RT	52.06	52.35	56.23	52.88	48.03	60.69	46.29	9.52	74.39	60.16	34.97	100	66.7	27.71	EXT.OBLIQUE RT	9.02	17.58	19.17	12.42	19.99	49.98	26.42	12.01	45.18	32.14	41.86	100	54.1	30.02	EXT.OBLIQUE RT
12	1	3	Walking3min	INT.OBLIQUE LT	60.2	56.85	55.27	58.26	51.64	66.18	44.14	32.45	75.86	58.34	54.85	71.44	100	41.76	INT.OBLIQUE LT	55.65	73.76	59.86	68.96	55.11	67.85	62.52	12.83	79.77	71.27	45.03	66.7	100	36.14	INT.OBLIQUE LT	19.89	36.8	39.74	26.82	41.25	83.14	52.51	26	85.74	61.87	76.66	54.1	100	58.48	INT.OBLIQUE LT
12	1	3	Walking3min	INT.OBLIQUE RT	47.04	44.52	41.29	45.75	55.36	31.29	63.94	61.79	49.51	60.63	75.3	31.11	41.76	100	INT.OBLIQUE RT	51.17	37.16	35.04	36.35	30.95	28.4	57.71	47.41	37.03	46.93	80.37	27.71	36.14	100	INT.OBLIQUE RT	42.18	56.83	75.01	54.52	77.21	52.77	91.46	53.12	60.21	75.92	79.87	30.02	58.48	100	INT.OBLIQUE RT
12	1	3	Walking6min	LUMBAR ES LT	100	56.2	75.44	60.83	52.2	50.95	43.57	42.86	54.37	51.23	53.43	50.69	61.98	43.54	LUMBAR ES LT	100	44.19	67.18	41.68	43.95	36.31	47.49	25.84	50.09	62.43	58.4	56.41	45.42	48.82	LUMBAR ES LT	100	61.69	84.19	63.69	39.21	51.78	23.46	51.11	56.27	77.83	49.89	59.22	73.52	31.48	LUMBAR ES LT
12	1	3	Walking6min	LUMBAR ES RT	56.2	100	57.25	72.72	65.26	41.97	51.09	31.77	57.78	53.24	48.64	50.69	60.05	39.98	LUMBAR ES RT	44.19	100	54.65	70.85	69.8	42.59	61.33	12.8	60.41	65.76	40.25	58.49	61.51	31.35	LUMBAR ES RT	61.69	100	58.86	70.86	63.44	38.59	44.35	60.26	75.58	56.6	70.27	52.63	77.62	51.78	LUMBAR ES RT
12	1	3	Walking6min	MULTIFIDII LT	75.44	57.25	100	62.59	55.9	46.92	42.43	41.27	48.5	46.02	48.47	49.1	57.31	40.62	MULTIFIDII LT	67.18	54.65	100	61.57	56.02	42.65	70.11	26.68	60.96	64.42	61.4	56.01	53.05	51.13	MULTIFIDII LT	84.19	58.86	100	53.69	49.54	46.56	31.14	60.23	67.8	88.77	61.36	50.73	63.59	40.94	MULTIFIDII LT
12	1	3	Walking6min	MULTIFIDII RT	60.83	72.72	62.59	100	67.23	42.8	53.84	39.09	55.84	51.89	50.5	48.78	59.52	44.43	MULTIFIDII RT	41.68	70.85	61.57	100	81.17	39.93	63.19	16.49	54.42	62.42	45.22	62	57.7	37.68	MULTIFIDII RT	63.69	70.86	53.69	100	45.37	53.54	31.56	40.94	54.45	49.16	48.9	59.99	81.43	37.58	MULTIFIDII RT
12	1	3	Walking6min	GLUT. MAX. LT	52.2	65.26	55.9	67.23	100	34.32	65.16	40.38	58.65	54.48	56.85	43.8	54.31	53.8	GLUT. MAX. LT	43.95	69.8	56.02	81.17	100	51.1	62.93	14.54	65.52	70.34	46.34	71.79	71.89	41.04	GLUT. MAX. LT	39.21	63.44	49.54	45.37	100	21.06	73.35	73.15	75.21	52.07	85.89	28.46	45.79	85.86	GLUT. MAX. LT
12	1	3	Walking6min	GLUT. MAX. RT	50.95	41.97	46.92	42.8	34.32	100	29.44	24.48	56.43	42.34	37.02	59.31	63.39	27.33	GLUT. MAX. RT	36.31	42.59	42.65	39.93	51.1	100	48	12.62	74.66	54.01	41.58	54.74	71.92	36.65	GLUT. MAX. RT	51.78	38.59	46.56	53.54	21.06	100	13.21	23.96	32.03	40.85	26.58	62.83	54.95	16.3	GLUT. MAX. RT
12	1	3	Walking6min	GLUT. MED. LT	43.57	51.09	42.43	53.84	65.16	29.44	100	41.08	54.46	56.58	61.93	32.09	44.55	64.89	GLUT. MED. LT	47.49	61.33	70.11	63.19	62.93	48	100	26.2	63.92	67.52	70.75	53.69	54.8	62	GLUT. MED. LT	23.46	44.35	31.14	31.56	73.35	13.21	100	47	53.98	35.87	60.91	18.47	30.82	82.22	GLUT. MED. LT
12	1	3	Walking6min	GLUT. MED. RT	42.86	31.77	41.27	39.09	40.38	24.48	41.08	100	37.93	41.35	59.79	24.62	34.75	62.69	GLUT. MED. RT	25.84	12.8	26.68	16.49	14.54	12.62	26.2	100	14.33	18.14	39.81	11.59	11.29	45.18	GLUT. MED. RT	51.11	60.26	60.23	40.94	73.15	23.96	47	100	81.62	62.67	86.74	32.11	47.88	61.18	GLUT. MED. RT
12	1	3	Walking6min	RECT.ABDOM.LO. LT	54.37	57.78	48.5	55.84	58.65	56.43	54.46	37.93	100	69.77	62.69	58.8	74.98	50.43	RECT.ABDOM.LO. LT	50.09	60.41	60.96	54.42	65.52	74.66	63.92	14.33	100	70.89	47.39	70.64	81.38	41.6	RECT.ABDOM.LO. LT	56.27	75.58	67.8	54.45	75.21	32.03	53.98	81.62	100	69.93	87.69	43.17	62.4	62.38	RECT.ABDOM.LO. LT
12	1	3	Walking6min	RECT.ABDOM.LO. RT	51.23	53.24	46.02	51.89	54.48	42.34	56.58	41.35	69.77	100	66.97	45.51	57.67	57.91	RECT.ABDOM.LO. RT	62.43	65.76	64.42	62.42	70.34	54.01	67.52	18.14	70.89	100	57.71	62.93	66.79	51.83	RECT.ABDOM.LO. RT	77.83	56.6	88.77	49.16	52.07	40.85	35.87	62.67	69.93	100	63.01	49.47	59.2	42.95	RECT.ABDOM.LO. RT
12	1	3	Walking6min	EXT.OBLIQUE LT	53.43	48.64	48.47	50.5	56.85	37.02	61.93	59.79	62.69	66.97	100	38.45	52.65	77.42	EXT.OBLIQUE LT	58.4	40.25	61.4	45.22	46.34	41.58	70.75	39.81	47.39	57.71	100	38.63	38.78	86.11	EXT.OBLIQUE LT	49.89	70.27	61.36	48.9	85.89	26.58	60.91	86.74	87.69	63.01	100	35.53	54.37	73.23	EXT.OBLIQUE LT
12	1	3	Walking6min	EXT.OBLIQUE RT	50.69	50.69	49.1	48.78	43.8	59.31	32.09	24.62	58.8	45.51	38.45	100	69.09	29.02	EXT.OBLIQUE RT	56.41	58.49	56.01	62	71.79	54.74	53.69	11.59	70.64	62.93	38.63	100	72.31	33.29	EXT.OBLIQUE RT	59.22	52.63	50.73	59.99	28.46	62.83	18.47	32.11	43.17	49.47	35.53	100	58.99	22.19	EXT.OBLIQUE RT
12	1	3	Walking6min	INT.OBLIQUE LT	61.98	60.05	57.31	59.52	54.31	63.39	44.55	34.75	74.98	57.67	52.65	69.09	100	40.36	INT.OBLIQUE LT	45.42	61.51	53.05	57.7	71.89	71.92	54.8	11.29	81.38	66.79	38.78	72.31	100	33.81	INT.OBLIQUE LT	73.52	77.62	63.59	81.43	45.79	54.95	30.82	47.88	62.4	59.2	54.37	58.99	100	36.51	INT.OBLIQUE LT
12	1	3	Walking6min	INT.OBLIQUE RT	43.54	39.98	40.62	44.43	53.8	27.33	64.89	62.69	50.43	57.91	77.42	29.02	40.36	100	INT.OBLIQUE RT	48.82	31.35	51.13	37.68	41.04	36.65	62	45.18	41.6	51.83	86.11	33.29	33.81	100	INT.OBLIQUE RT	31.48	51.78	40.94	37.58	85.86	16.3	82.22	61.18	62.38	42.95	73.23	22.19	36.51	100	INT.OBLIQUE RT
12	1	3	Walking9min	LUMBAR ES LT	100	58.47	75.07	62.29	53.66	51	44.93	42.16	55.86	52.42	54.01	52.39	62.24	43.67	LUMBAR ES LT	100	69.22	79.65	64.15	60.21	59.63	72.85	19.36	76.41	55.51	62.26	56.83	77.11	47.34	LUMBAR ES LT	100	36.55	87.03	64.27	60.71	22.44	57.86	37.11	31.41	51.14	55.79	19.63	26.83	63.54	LUMBAR ES LT
12	1	3	Walking9min	LUMBAR ES RT	58.47	100	57.33	74.56	64.94	44.57	50.57	32.08	59.51	54.23	49.74	54.34	62.92	40.46	LUMBAR ES RT	69.22	100	74.98	71.01	59.22	48.9	48.21	5.79	59.14	40.73	38.33	60.65	68.74	25.03	LUMBAR ES RT	36.55	100	34.59	25.91	43.3	43.68	49.27	11.83	44.36	42.55	45.13	40.69	53.34	50.65	LUMBAR ES RT
12	1	3	Walking9min	MULTIFIDII LT	75.07	57.33	100	62.27	55.48	47.46	42.22	40.02	48.77	45.79	47.96	51.1	57.03	40.33	MULTIFIDII LT	79.65	74.98	100	77.99	57.12	52.87	68.59	17.12	65.89	48.96	56.02	60.28	67.7	40.68	MULTIFIDII LT	87.03	34.59	100	74.81	63.51	23.78	60.58	37.24	33.18	53.66	56.52	20.82	28.39	66.4	MULTIFIDII LT
12	1	3	Walking9min	MULTIFIDII RT	62.29	74.56	62.27	100	65.18	46.8	52.39	36.18	56.67	52.19	49.23	51.75	61.5	42.48	MULTIFIDII RT	64.15	71.01	77.99	100	62.93	43.7	50.6	12.12	54.94	41.55	48.98	49.9	61.13	32.49	MULTIFIDII RT	64.27	25.91	74.81	100	59.4	23.12	58.75	29.34	32.31	51.13	55	20.23	27.62	64.58	MULTIFIDII RT
12	1	3	Walking9min	GLUT. MAX. LT	53.66	64.94	55.48	65.18	100	34.21	67.95	40.12	60.62	56.11	58.78	43.84	53.8	55.87	GLUT. MAX. LT	60.21	59.22	57.12	62.93	100	42.72	52.41	14.28	50.89	39.48	45.36	35.81	57.57	34.63	GLUT. MAX. LT	60.71	43.3	63.51	59.4	100	44.96	93.02	22.03	59.9	85.05	76.28	39.96	52.45	89.61	GLUT. MAX. LT
12	1	3	Walking9min	GLUT. MAX. RT	51	44.57	47.46	46.8	34.21	100	30.3	23.96	55.18	40.86	36.53	58	61.93	26.74	GLUT. MAX. RT	59.63	48.9	52.87	43.7	42.72	100	55.08	12.41	75.74	60.13	48.55	69.15	68.79	32.08	GLUT. MAX. RT	22.44	43.68	23.78	23.12	44.96	100	47.39	6.93	75.15	49.98	46.04	75.28	72.89	42.7	GLUT. MAX. RT
12	1	3	Walking9min	GLUT. MED. LT	44.93	50.57	42.22	52.39	67.95	30.3	100	37.62	58.27	57.94	60.9	33.93	45.99	63.52	GLUT. MED. LT	72.85	48.21	68.59	50.6	52.41	55.08	100	27.85	67.36	59.48	74.48	40.93	60.82	58.59	GLUT. MED. LT	57.86	49.27	60.58	58.75	93.02	47.39	100	20.72	62.81	83.49	81.73	42.2	55.14	92.36	GLUT. MED. LT
12	1	3	Walking9min	GLUT. MED. RT	42.16	32.08	40.02	36.18	40.12	23.96	37.62	100	38.53	41.7	59.48	24.63	33.76	60.92	GLUT. MED. RT	19.36	5.79	17.12	12.12	14.28	12.41	27.85	100	16.24	19.83	34.22	10.15	14.14	51.44	GLUT. MED. RT	37.11	11.83	37.24	29.34	22.03	6.93	20.72	100	10.05	17.78	21.44	6	8.43	23.36	GLUT. MED. RT
12	1	3	Walking9min	RECT.ABDOM.LO. LT	55.86	59.51	48.77	56.67	60.62	55.18	58.27	38.53	100	71.08	65.25	58.48	74.8	51.96	RECT.ABDOM.LO. LT	76.41	59.14	65.89	54.94	50.89	75.74	67.36	16.24	100	71.28	59.97	68.09	84.14	40.67	RECT.ABDOM.LO. LT	31.41	44.36	33.18	32.31	59.9	75.15	62.81	10.05	100	70.34	61.19	73.74	73.62	57.16	RECT.ABDOM.LO. LT
12	1	3	Walking9min	RECT.ABDOM.LO. RT	52.42	54.23	45.79	52.19	56.11	40.86	57.94	41.7	71.08	100	68.15	45.57	56.87	58.91	RECT.ABDOM.LO. RT	55.51	40.73	48.96	41.55	39.48	60.13	59.48	19.83	71.28	100	65.95	58.08	56.31	48.78	RECT.ABDOM.LO. RT	51.14	42.55	53.66	51.13	85.05	49.98	83.49	17.78	70.34	100	69.67	48.12	57.76	81.98	RECT.ABDOM.LO. RT
12	1	3	Walking9min	EXT.OBLIQUE LT	54.01	49.74	47.96	49.23	58.78	36.53	60.9	59.48	65.25	68.15	100	39.73	53.03	76.69	EXT.OBLIQUE LT	62.26	38.33	56.02	48.98	45.36	48.55	74.48	34.22	59.97	65.95	100	39.24	53.87	72.1	EXT.OBLIQUE LT	55.79	45.13	56.52	55	76.28	46.04	81.73	21.44	61.19	69.67	100	40.95	53.65	76.8	EXT.OBLIQUE LT
12	1	3	Walking9min	EXT.OBLIQUE RT	52.39	54.34	51.1	51.75	43.84	58	33.93	24.63	58.48	45.57	39.73	100	70.31	29.16	EXT.OBLIQUE RT	56.83	60.65	60.28	49.9	35.81	69.15	40.93	10.15	68.09	58.08	39.24	100	69.21	26.76	EXT.OBLIQUE RT	19.63	40.69	20.82	20.23	39.96	75.28	42.2	6	73.74	48.12	40.95	100	82.52	37.89	EXT.OBLIQUE RT
12	1	3	Walking9min	INT.OBLIQUE LT	62.24	62.92	57.03	61.5	53.8	61.93	45.99	33.76	74.8	56.87	53.03	70.31	100	40.2	INT.OBLIQUE LT	77.11	68.74	67.7	61.13	57.57	68.79	60.82	14.14	84.14	56.31	53.87	69.21	100	36.03	INT.OBLIQUE LT	26.83	53.34	28.39	27.62	52.45	72.89	55.14	8.43	73.62	57.76	53.65	82.52	100	49.94	INT.OBLIQUE LT
12	1	3	Walking9min	INT.OBLIQUE RT	43.67	40.46	40.33	42.48	55.87	26.74	63.52	60.92	51.96	58.91	76.69	29.16	40.2	100	INT.OBLIQUE RT	47.34	25.03	40.68	32.49	34.63	32.08	58.59	51.44	40.67	48.78	72.1	26.76	36.03	100	INT.OBLIQUE RT	63.54	50.65	66.4	64.58	89.61	42.7	92.36	23.36	57.16	81.98	76.8	37.89	49.94	100	INT.OBLIQUE RT
12	1	3	Walking12min	LUMBAR ES LT	100	54.43	73.27	58.77	52.55	51.25	44.52	42.54	56.9	55.28	51.7	49.86	61.68	40.81	LUMBAR ES LT	100	74.62	85.14	54.22	60.16	45.09	50.84	12.65	61.31	63.02	41.57	63.5	75.42	33.25	LUMBAR ES LT	100	70.07	87.55	64.85	53.6	31.09	53.4	75.86	48.83	40.22	58.35	22.98	40.23	65.7	LUMBAR ES LT
12	1	3	Walking12min	LUMBAR ES RT	54.43	100	55.82	73.06	70.9	37.03	53.1	35.15	58.94	55.35	53.74	45.97	58.56	42.35	LUMBAR ES RT	74.62	100	78.29	54.72	77.12	45.89	65.02	18.84	64.69	68.97	53.74	47.22	67.09	43.77	LUMBAR ES RT	70.07	100	73.7	65.47	33	18.06	32.84	47.78	29.67	23.91	36.36	15.69	23.91	41.76	LUMBAR ES RT
12	1	3	Walking12min	MULTIFIDII LT	73.27	55.82	100	60.39	54.69	49.21	40.83	40.17	51.44	50.2	46.3	52.59	60.71	36.76	MULTIFIDII LT	85.14	78.29	100	53.35	67.2	46.77	58.74	15.79	66.15	68.36	50.11	57.94	79.05	40.95	MULTIFIDII LT	87.55	73.7	100	63.15	47.61	27.13	47.39	72.03	43.19	35.34	51.98	20.39	35.35	58.87	MULTIFIDII LT
12	1	3	Walking12min	MULTIFIDII RT	58.77	73.06	60.39	100	70.51	41.59	53.32	37.61	57.18	52.86	50.42	47.4	60.67	41.17	MULTIFIDII RT	54.22	54.72	53.35	100	51.64	47.83	35.7	7.48	46.22	45.82	27.3	68.05	52.13	21.21	MULTIFIDII RT	64.85	65.47	63.15	100	30.09	16.52	30.25	55.23	27.25	21.93	33.54	13.28	21.93	38.62	MULTIFIDII RT
12	1	3	Walking12min	GLUT. MAX. LT	52.55	70.9	54.69	70.51	100	35.98	66.9	37.07	62.66	55.94	58.54	42.43	56.57	51.44	GLUT. MAX. LT	60.16	77.12	67.2	51.64	100	54.69	67.57	17.02	72.55	64.36	55.83	51.94	76.17	46.85	GLUT. MAX. LT	53.6	33	47.61	30.09	100	66.88	93.81	42.15	89.06	81.45	90.09	54.02	80.28	84.17	GLUT. MAX. LT
12	1	3	Walking12min	GLUT. MAX. RT	51.25	37.03	49.21	41.59	35.98	100	31.29	28.14	50.96	44.9	33.7	59.72	58.92	24.26	GLUT. MAX. RT	45.09	45.89	46.77	47.83	54.69	100	49.62	10.52	69.31	62.26	38.13	61.78	61.56	30.62	GLUT. MAX. RT	31.09	18.06	27.13	16.52	66.88	100	67.15	24.71	72.6	84.48	61.77	69.24	84.47	54.68	GLUT. MAX. RT
12	1	3	Walking12min	GLUT. MED. LT	44.52	53.1	40.83	53.32	66.9	31.29	100	36.7	63.34	56.98	66.73	30.54	46.63	65.97	GLUT. MED. LT	50.84	65.02	58.74	35.7	67.57	49.62	100	27.1	74.52	78.67	78.74	38.23	57.94	68.69	GLUT. MED. LT	53.4	32.84	47.39	30.25	93.81	67.15	100	43.61	84.87	81.74	93.85	51.03	79.61	85.35	GLUT. MED. LT
12	1	3	Walking12min	GLUT. MED. RT	42.54	35.15	40.17	37.61	37.07	28.14	36.7	100	44.77	45.46	55.38	26.45	37.9	56.08	GLUT. MED. RT	12.65	18.84	15.79	7.48	17.02	10.52	27.1	100	18.11	21.14	38.15	7.71	13.03	46.77	GLUT. MED. RT	75.86	47.78	72.03	55.23	42.15	24.71	43.61	100	38.7	32.32	47.95	14.59	32.33	54.24	GLUT. MED. RT
12	1	3	Walking12min	RECT.ABDOM.LO. LT	56.9	58.94	51.44	57.18	62.66	50.96	63.34	44.77	100	76.1	66.79	50.55	68.76	52.67	RECT.ABDOM.LO. LT	61.31	64.69	66.15	46.22	72.55	69.31	74.52	18.11	100	84.58	59.39	54.8	75.62	48.97	RECT.ABDOM.LO. LT	48.83	29.67	43.19	27.25	89.06	72.6	84.87	38.7	100	81.18	81.15	59.64	87.61	77.83	RECT.ABDOM.LO. LT
12	1	3	Walking12min	RECT.ABDOM.LO. RT	55.28	55.35	50.2	52.86	55.94	44.9	56.98	45.46	76.1	100	67.12	46.76	61.03	53.89	RECT.ABDOM.LO. RT	63.02	68.97	68.36	45.82	64.36	62.26	78.67	21.14	84.58	100	66.65	50.19	62.8	55.58	RECT.ABDOM.LO. RT	40.22	23.91	35.34	21.93	81.45	84.48	81.74	32.32	81.18	100	75.86	62.26	83.03	67.95	RECT.ABDOM.LO. RT
12	1	3	Walking12min	EXT.OBLIQUE LT	51.7	53.74	46.3	50.42	58.54	33.7	66.73	55.38	66.79	67.12	100	33.24	50.03	75.64	EXT.OBLIQUE LT	41.57	53.74	50.11	27.3	55.83	38.13	78.74	38.15	59.39	66.65	100	29.06	45.62	86.36	EXT.OBLIQUE LT	58.35	36.36	51.98	33.54	90.09	61.77	93.85	47.95	81.15	75.86	100	46.87	74.76	91.42	EXT.OBLIQUE LT
12	1	3	Walking12min	EXT.OBLIQUE RT	49.86	45.97	52.59	47.4	42.43	59.72	30.54	26.45	50.55	46.76	33.24	100	67.24	23.52	EXT.OBLIQUE RT	63.5	47.22	57.94	68.05	51.94	61.78	38.23	7.71	54.8	50.19	29.06	100	66.88	23.08	EXT.OBLIQUE RT	22.98	15.69	20.39	13.28	54.02	69.24	51.03	14.59	59.64	62.26	46.87	100	65.66	42.06	EXT.OBLIQUE RT
12	1	3	Walking12min	INT.OBLIQUE LT	61.68	58.56	60.71	60.67	56.57	58.92	46.63	37.9	68.76	61.03	50.03	67.24	100	37.02	INT.OBLIQUE LT	75.42	67.09	79.05	52.13	76.17	61.56	57.94	13.03	75.62	62.8	45.62	66.88	100	36.98	INT.OBLIQUE LT	40.23	23.91	35.35	21.93	80.28	84.47	79.61	32.33	87.61	83.03	74.76	65.66	100	67.96	INT.OBLIQUE LT
12	1	3	Walking12min	INT.OBLIQUE RT	40.81	42.35	36.76	41.17	51.44	24.26	65.97	56.08	52.67	53.89	75.64	23.52	37.02	100	INT.OBLIQUE RT	33.25	43.77	40.95	21.21	46.85	30.62	68.69	46.77	48.97	55.58	86.36	23.08	36.98	100	INT.OBLIQUE RT	65.7	41.76	58.87	38.62	84.17	54.68	85.35	54.24	77.83	67.95	91.42	42.06	67.96	100	INT.OBLIQUE RT
12	1	3	Postwalking	LUMBAR ES LT	100	58.97	66.69	63.78	58.55	40.2	46.65	47.75	50.17	48.68	45.61	40.52	54.16	36.92	LUMBAR ES LT	100	60.15	86.95	82.69	63.96	68.45	85.94	24.72	68.18	79.3	61.64	34.83	58.6	31.06	LUMBAR ES LT	100	8.28	68.02	46.66	78.9	13.53	67.18	66.89	45.35	53.31	78.75	60.1	32.55	83.45	LUMBAR ES LT
12	1	3	Postwalking	LUMBAR ES RT	58.97	100	64.32	66.21	64.4	34.13	47.09	40.91	48.96	49.66	46.18	48.59	56.4	33.6	LUMBAR ES RT	60.15	100	63.64	55.83	84.13	45.42	57.07	11.91	45.25	54.53	36.03	57.55	49.65	14.28	LUMBAR ES RT	8.28	100	-26.22	-48.05	-2.7	0.68	2.09	-22.11	2.73	3.38	4.76	3.21	1.82	-14.07	LUMBAR ES RT
12	1	3	Postwalking	MULTIFIDII LT	66.69	64.32	100	70.32	61.19	36.55	45.3	42.88	42.58	42.71	40.04	44.58	54.12	31.55	MULTIFIDII LT	86.95	63.64	100	72.25	69.3	60.88	77.83	18.82	61.71	74.1	54.53	36.58	57.75	25.18	MULTIFIDII LT	68.02	-26.22	100	0.29	51.63	7.46	38.89	47.6	27.09	32.52	51.96	34.24	18.82	75.4	MULTIFIDII LT
12	1	3	Postwalking	MULTIFIDII RT	63.78	66.21	70.32	100	62.34	34.62	45.96	41.48	42.04	41.85	38.28	46.44	53.56	30.33	MULTIFIDII RT	82.69	55.83	72.25	100	60.95	61.75	80.56	15.68	59.26	70.15	55.49	32.29	47.99	23.61	MULTIFIDII RT	46.66	-48.05	0.29	100	40.51	12.12	67.74	32.75	37.83	46.86	49.37	60.27	28.39	25.07	MULTIFIDII RT
12	1	3	Postwalking	GLUT. MAX. LT	58.55	64.4	61.19	62.34	100	34.46	65.14	45.7	62.4	58.8	57.92	43.66	59.51	48.35	GLUT. MAX. LT	63.96	84.13	69.3	60.95	100	43	60.8	0.07	42.1	54.95	32.09	50.09	45.02	4.52	GLUT. MAX. LT	78.9	-2.7	51.63	40.51	100	15.76	65.27	78.62	51.37	59.99	77.21	55.96	37.29	71.4	GLUT. MAX. LT
12	1	3	Postwalking	GLUT. MAX. RT	40.2	34.13	36.55	34.62	34.46	100	22.19	26.85	40.87	45.78	37.98	46.48	54.21	19.86	GLUT. MAX. RT	68.45	45.42	60.88	61.75	43	100	76.08	35.79	93.74	81.29	83.53	35.2	73.11	36.2	GLUT. MAX. RT	13.53	0.68	7.46	12.12	15.76	100	22.13	15.72	39.67	33.28	19.89	24.59	54.35	11.68	GLUT. MAX. RT
12	1	3	Postwalking	GLUT. MED. LT	46.65	47.09	45.3	45.96	65.14	22.19	100	35.68	55.9	48.69	51.51	29.35	42.44	55.97	GLUT. MED. LT	85.94	57.07	77.83	80.56	60.8	76.08	100	27.04	75.15	88.28	63.2	35.04	62.59	31.65	GLUT. MED. LT	67.18	2.09	38.89	67.74	65.27	22.13	100	66.48	63.67	75.17	77.24	88.28	49.23	56.53	GLUT. MED. LT
12	1	3	Postwalking	GLUT. MED. RT	47.75	40.91	42.88	41.48	45.7	26.85	35.68	100	48.42	44.15	50.07	25.52	37.7	56.86	GLUT. MED. RT	24.72	11.91	18.82	15.68	0.07	35.79	27.04	100	37.19	31.09	46.46	8.9	23.23	80.27	GLUT. MED. RT	66.89	-22.11	47.6	32.75	78.62	15.72	66.48	100	51.28	59.88	78.14	56.72	37.21	69.71	GLUT. MED. RT
12	1	3	Postwalking	RECT.ABDOM.LO. LT	50.17	48.96	42.58	42.04	62.4	40.87	55.9	48.42	100	78.55	77.47	40.08	61.18	56.69	RECT.ABDOM.LO. LT	68.18	45.25	61.71	59.26	42.1	93.74	75.15	37.19	100	82.69	82.75	33.86	72.89	37.61	RECT.ABDOM.LO. LT	45.35	2.73	27.09	37.83	51.37	39.67	63.67	51.28	100	87.72	61.72	61.71	79.71	40.1	RECT.ABDOM.LO. LT
12	1	3	Postwalking	RECT.ABDOM.LO. RT	48.68	49.66	42.71	41.85	58.8	45.78	48.69	44.15	78.55	100	72.19	44.24	64.31	48.01	RECT.ABDOM.LO. RT	79.3	54.53	74.1	70.15	54.95	81.29	88.28	31.09	82.69	100	66.54	35.83	71.23	34.13	RECT.ABDOM.LO. RT	53.31	3.38	32.52	46.86	59.99	33.28	75.17	59.88	87.72	100	71.23	71.87	69.58	47.42	RECT.ABDOM.LO. RT
12	1	3	Postwalking	EXT.OBLIQUE LT	45.61	46.18	40.04	38.28	57.92	37.98	51.51	50.07	77.47	72.19	100	37.15	55.39	60.47	EXT.OBLIQUE LT	61.64	36.03	54.53	55.49	32.09	83.53	63.2	46.46	82.75	66.54	100	26.57	60.38	47.11	EXT.OBLIQUE LT	78.75	4.76	51.96	49.37	77.21	19.89	77.24	78.14	61.72	71.23	100	69.48	45.67	71.95	EXT.OBLIQUE LT
12	1	3	Postwalking	EXT.OBLIQUE RT	40.52	48.59	44.58	46.44	43.66	46.48	29.35	25.52	40.08	44.24	37.15	100	64.34	20.82	EXT.OBLIQUE RT	34.83	57.55	36.58	32.29	50.09	35.2	35.04	8.9	33.86	35.83	26.57	100	52.31	9.02	EXT.OBLIQUE RT	60.1	3.21	34.24	60.27	55.96	24.59	88.28	56.72	61.71	71.87	69.48	100	51.13	50.68	EXT.OBLIQUE RT
12	1	3	Postwalking	INT.OBLIQUE LT	54.16	56.4	54.12	53.56	59.51	54.21	42.44	37.7	61.18	64.31	55.39	64.34	100	32.68	INT.OBLIQUE LT	58.6	49.65	57.75	47.99	45.02	73.11	62.59	23.23	72.89	71.23	60.38	52.31	100	23.52	INT.OBLIQUE LT	32.55	1.82	18.82	28.39	37.29	54.35	49.23	37.21	79.71	69.58	45.67	51.13	100	28.51	INT.OBLIQUE LT
12	1	3	Postwalking	INT.OBLIQUE RT	36.92	33.6	31.55	30.33	48.35	19.86	55.97	56.86	56.69	48.01	60.47	20.82	32.68	100	INT.OBLIQUE RT	31.06	14.28	25.18	23.61	4.52	36.2	31.65	80.27	37.61	34.13	47.11	9.02	23.52	100	INT.OBLIQUE RT	83.45	-14.07	75.4	25.07	71.4	11.68	56.53	69.71	40.1	47.42	71.95	50.68	28.51	100	INT.OBLIQUE RT
13	2	1	Prewalking	LUMBAR ES LT	100	63.85	63.23	57.31	50.54	58.79	49.62	60.05	26.78	31.1	58.74	68.98	60.74	70.59	LUMBAR ES LT	100	68.44	60.78	53.78	59.54	62.97	53.14	65.87	33.7	40.95	77.54	60.3	48.79	83.26	LUMBAR ES LT	100	63.64	54.83	73.17	46.36	57.3	41.91	53.92	24.75	34.97	57.56	81.59	70.89	68.36	LUMBAR ES LT
13	2	1	Prewalking	LUMBAR ES RT	63.85	100	67.14	63.81	52.93	55.88	53.17	57.54	35.67	41.3	71.18	67.45	50.85	65.06	LUMBAR ES RT	68.44	100	82.05	65.85	59.41	65.39	53.45	61.18	34.1	41.41	67.65	62.3	48.27	76.66	LUMBAR ES RT	63.64	100	66.74	57.82	51.2	46.86	40.4	48.35	31.78	45.85	69.46	64.72	59.69	69.23	LUMBAR ES RT
13	2	1	Prewalking	MULTIFIDII LT	63.23	67.14	100	69.41	48.91	59.59	47.43	59.03	38.01	43.2	63.17	57.9	46.05	57.98	MULTIFIDII LT	60.78	82.05	100	64.56	47.51	69.64	42.38	59.11	43.41	51.48	63.99	51.21	38	64.44	MULTIFIDII LT	54.83	66.74	100	62.97	68.37	32.37	51.6	34.9	48.92	62.43	78.17	46.66	40	47.47	MULTIFIDII LT
13	2	1	Prewalking	MULTIFIDII RT	57.31	63.81	69.41	100	56.23	55.04	54.37	55.38	32.48	37.33	54.78	56.45	48.23	55.96	MULTIFIDII RT	53.78	65.85	64.56	100	52.14	63.13	49.84	46.47	29.48	35.53	49.64	44.95	41.82	56.91	MULTIFIDII RT	73.17	57.82	62.97	100	49.82	50.42	43.84	52.36	34.06	48.25	65.64	65.05	52.01	51.96	MULTIFIDII RT
13	2	1	Prewalking	GLUT. MAX. LT	50.54	52.93	48.91	56.23	100	33.9	74.47	37.41	24.9	28.61	46.2	56.33	51.14	50.92	GLUT. MAX. LT	59.54	59.41	47.51	52.14	100	36.31	90.24	35.84	15.98	19.88	47.14	77.77	81.82	72.06	GLUT. MAX. LT	46.36	51.2	68.37	49.82	100	22.57	76.6	29.36	60.08	70.72	67.12	37.53	32.29	38.98	GLUT. MAX. LT
13	2	1	Prewalking	GLUT. MAX. RT	58.79	55.88	59.59	55.04	33.9	100	35.34	75.8	25.71	29.84	48.66	55.9	55.21	64.04	GLUT. MAX. RT	62.97	65.39	69.64	63.13	36.31	100	32.13	73.9	55.56	64.06	64.36	38.94	28.62	54.81	GLUT. MAX. RT	57.3	46.86	32.37	50.42	22.57	100	20.35	78.85	13.83	20.69	38.76	69.7	67.59	60.26	GLUT. MAX. RT
13	2	1	Prewalking	GLUT. MED. LT	49.62	53.17	47.43	54.37	74.47	35.34	100	38.97	23.95	27.51	45.39	55.41	49.86	50.45	GLUT. MED. LT	53.14	53.45	42.38	49.84	90.24	32.13	100	31.71	13.95	17.39	42.04	70.58	79.91	64.85	GLUT. MED. LT	41.91	40.4	51.6	43.84	76.6	20.35	100	26.89	53.3	58.86	58.75	34.93	30.34	36.44	GLUT. MED. LT
13	2	1	Prewalking	GLUT. MED. RT	60.05	57.54	59.03	55.38	37.41	75.8	38.97	100	27.97	32.43	52.04	56.45	53.19	63.12	GLUT. MED. RT	65.87	61.18	59.11	46.47	35.84	73.9	31.71	100	54.28	63.9	66.98	38.85	28.23	54.19	GLUT. MED. RT	53.92	48.35	34.9	52.36	29.36	78.85	26.89	100	16.21	24.09	41.06	64.26	62.17	60.27	GLUT. MED. RT
13	2	1	Prewalking	RECT.ABDOM.LO. LT	26.78	35.67	38.01	32.48	24.9	25.71	23.95	27.97	100	82.83	47.88	24.13	14.62	21.69	RECT.ABDOM.LO. LT	33.7	34.1	43.41	29.48	15.98	55.56	13.95	54.28	100	88.01	43.96	17.73	12.28	25.76	RECT.ABDOM.LO. LT	24.75	31.78	48.92	34.06	60.08	13.83	53.3	16.21	100	77.54	45.33	19.81	16.57	20.52	RECT.ABDOM.LO. LT
13	2	1	Prewalking	RECT.ABDOM.LO. RT	31.1	41.3	43.2	37.33	28.61	29.84	27.51	32.43	82.83	100	54.23	28.17	17.26	25.41	RECT.ABDOM.LO. RT	40.95	41.41	51.48	35.53	19.88	64.06	17.39	63.9	88.01	100	52.39	22.13	15.34	31.62	RECT.ABDOM.LO. RT	34.97	45.85	62.43	48.25	70.72	20.69	58.86	24.09	77.54	100	62.55	29.17	24.61	30.16	RECT.ABDOM.LO. RT
13	2	1	Prewalking	EXT.OBLIQUE LT	58.74	71.18	63.17	54.78	46.2	48.66	45.39	52.04	47.88	54.23	100	59.47	39.23	52.85	EXT.OBLIQUE LT	77.54	67.65	63.99	49.64	47.14	64.36	42.04	66.98	43.96	52.39	100	52.14	37.68	65.51	EXT.OBLIQUE LT	57.56	69.46	78.17	65.64	67.12	38.76	58.75	41.06	45.33	62.55	100	54.57	46.73	56.13	EXT.OBLIQUE LT
13	2	1	Prewalking	EXT.OBLIQUE RT	68.98	67.45	57.9	56.45	56.33	55.9	55.41	56.45	24.13	28.17	59.47	100	66.15	73.59	EXT.OBLIQUE RT	60.3	62.3	51.21	44.95	77.77	38.94	70.58	38.85	17.73	22.13	52.14	100	74.13	69.02	EXT.OBLIQUE RT	81.59	64.72	46.66	65.05	37.53	69.7	34.93	64.26	19.81	29.17	54.57	100	78.78	82.37	EXT.OBLIQUE RT
13	2	1	Prewalking	INT.OBLIQUE LT	60.74	50.85	46.05	48.23	51.14	55.21	49.86	53.19	14.62	17.26	39.23	66.15	100	71.65	INT.OBLIQUE LT	48.79	48.27	38	41.82	81.82	28.62	79.91	28.23	12.28	15.34	37.68	74.13	100	61.34	INT.OBLIQUE LT	70.89	59.69	40	52.01	32.29	67.59	30.34	62.17	16.57	24.61	46.73	78.78	100	79.12	INT.OBLIQUE LT
13	2	1	Prewalking	INT.OBLIQUE RT	70.59	65.06	57.98	55.96	50.92	64.04	50.45	63.12	21.69	25.41	52.85	73.59	71.65	100	INT.OBLIQUE RT	83.26	76.66	64.44	56.91	72.06	54.81	64.85	54.19	25.76	31.62	65.51	69.02	61.34	100	INT.OBLIQUE RT	68.36	69.23	47.47	51.96	38.98	60.26	36.44	60.27	20.52	30.16	56.13	82.37	79.12	100	INT.OBLIQUE RT
13	2	1	Walking3min	LUMBAR ES LT	100	67.58	71.53	62.93	56.23	58.27	53.38	61.89	30.94	35.01	64.15	67.73	43.14	56.4	LUMBAR ES LT	100	57.56	70.09	52.65	39.1	80.32	43.12	73.22	36.16	36.38	63.79	54.85	37.22	50.02	LUMBAR ES LT	100	76.45	59.8	55.96	79.9	43.99	58.18	50.55	41.77	52.4	69.34	69.16	32.39	45.41	LUMBAR ES LT
13	2	1	Walking3min	LUMBAR ES RT	67.58	100	64.97	69.05	59.55	53.23	56.81	57.75	30.78	34.85	65.55	66.54	42.68	55.04	LUMBAR ES RT	57.56	100	76.45	76.21	61.74	57.62	56.63	55.82	28.34	28.08	58.89	62.48	52.81	62.55	LUMBAR ES RT	76.45	100	58.04	65.71	76.06	39.77	66.63	46.15	47.03	58.56	85.37	63.51	29.08	40.16	LUMBAR ES RT
13	2	1	Walking3min	MULTIFIDII LT	71.53	64.97	100	65.31	54.54	65.79	53.92	69.41	26.27	29.85	56.3	66.86	48.91	61.78	MULTIFIDII LT	70.09	76.45	100	71.98	51.57	69.07	47.58	62.18	33.56	33.79	59.34	53.1	42.64	57.65	MULTIFIDII LT	59.8	58.04	100	67.83	66.36	72.56	77.27	74.54	22.53	29.22	54.03	81.83	58.25	75.14	MULTIFIDII LT
13	2	1	Walking3min	MULTIFIDII RT	62.93	69.05	65.31	100	66.76	56.05	65.73	59.61	22.39	25.39	50.91	65.48	54.47	61.89	MULTIFIDII RT	52.65	76.21	71.98	100	73.51	49.37	65.21	48.89	21.47	21.26	45.97	57.78	57.49	73.21	MULTIFIDII RT	55.96	65.71	67.83	100	62.72	62.58	71.21	68.35	28.7	36.84	66.49	70.25	47.54	54.32	MULTIFIDII RT
13	2	1	Walking3min	GLUT. MAX. LT	56.23	59.55	54.54	66.76	100	42.92	74.14	49.21	18.87	21.53	44.59	61.86	59.82	56.97	GLUT. MAX. LT	39.1	61.74	51.57	73.51	100	35.74	73.98	39.79	13.86	13.72	35.14	59.76	68.9	68.94	GLUT. MAX. LT	79.9	76.06	66.36	62.72	100	50.98	70.36	60.52	34.54	43.93	68.14	74.5	39.71	50.35	GLUT. MAX. LT
13	2	1	Walking3min	GLUT. MAX. RT	58.27	53.23	65.79	56.05	42.92	100	45.86	77.7	19.18	22.03	45.5	64.89	57.85	71.34	GLUT. MAX. RT	80.32	57.62	69.07	49.37	35.74	100	40.65	74.37	33.6	35.45	62.93	53.16	34.25	45.5	GLUT. MAX. RT	43.99	39.77	72.56	62.58	50.98	100	57.7	80.93	14.18	18.65	38.4	68.85	75.2	79.27	GLUT. MAX. RT
13	2	1	Walking3min	GLUT. MED. LT	53.38	56.81	53.92	65.73	74.14	45.86	100	51.14	17.61	19.98	42.78	61.9	61.26	58.8	GLUT. MED. LT	43.12	56.63	47.58	65.21	73.98	40.65	100	46.9	13.63	13.51	36.46	64.58	76.64	70.36	GLUT. MED. LT	58.18	66.63	77.27	71.21	70.36	57.7	100	64.45	27.14	35.23	60.43	79.53	43.93	59.43	GLUT. MED. LT
13	2	1	Walking3min	GLUT. MED. RT	61.89	57.75	69.41	59.61	49.21	77.7	51.14	100	20.78	23.88	48.93	68.12	56.87	71.67	GLUT. MED. RT	73.22	55.82	62.18	48.89	39.79	74.37	46.9	100	26.76	27.31	57.57	66.48	42.62	52.93	GLUT. MED. RT	50.55	46.15	74.54	68.35	60.52	80.93	64.45	100	16.89	22.11	44.62	76.72	69.34	71.73	GLUT. MED. RT
13	2	1	Walking3min	RECT.ABDOM.LO. LT	30.94	30.78	26.27	22.39	18.87	19.18	17.61	20.78	100	84	47.38	22.23	10.11	14.93	RECT.ABDOM.LO. LT	36.16	28.34	33.56	21.47	13.86	33.6	13.63	26.76	100	86.57	46.16	19.96	11.2	15.6	RECT.ABDOM.LO. LT	41.77	47.03	22.53	28.7	34.54	14.18	27.14	16.89	100	83.93	48.62	25.14	9.94	14.78	RECT.ABDOM.LO. LT
13	2	1	Walking3min	RECT.ABDOM.LO. RT	35.01	34.85	29.85	25.39	21.53	22.03	19.98	23.88	84	100	53	25.47	11.7	17.19	RECT.ABDOM.LO. RT	36.38	28.08	33.79	21.26	13.72	35.45	13.51	27.31	86.57	100	45.93	19.77	11.09	15.44	RECT.ABDOM.LO. RT	52.4	58.56	29.22	36.84	43.93	18.65	35.23	22.11	83.93	100	60.42	32.47	13.17	19.42	RECT.ABDOM.LO. RT
13	2	1	Walking3min	EXT.OBLIQUE LT	64.15	65.55	56.3	50.91	44.59	45.5	42.78	48.93	47.38	53	100	56.61	28.88	40.31	EXT.OBLIQUE LT	63.79	58.89	59.34	45.97	35.14	62.93	36.46	57.57	46.16	45.93	100	52.67	31.69	42.87	EXT.OBLIQUE LT	69.34	85.37	54.03	66.49	68.14	38.4	60.43	44.62	48.62	60.42	100	60.2	28.01	37.22	EXT.OBLIQUE LT
13	2	1	Walking3min	EXT.OBLIQUE RT	67.73	66.54	66.86	65.48	61.86	64.89	61.9	68.12	22.23	25.47	56.61	100	56.56	69.5	EXT.OBLIQUE RT	54.85	62.48	53.1	57.78	59.76	53.16	64.58	66.48	19.96	19.77	52.67	100	67.13	76.74	EXT.OBLIQUE RT	69.16	63.51	81.83	70.25	74.5	68.85	79.53	76.72	25.14	32.47	60.2	100	53.34	67.8	EXT.OBLIQUE RT
13	2	1	Walking3min	INT.OBLIQUE LT	43.14	42.68	48.91	54.47	59.82	57.85	61.26	56.87	10.11	11.7	28.88	56.56	100	70.36	INT.OBLIQUE LT	37.22	52.81	42.64	57.49	68.9	34.25	76.64	42.62	11.2	11.09	31.69	67.13	100	70.2	INT.OBLIQUE LT	32.39	29.08	58.25	47.54	39.71	75.2	43.93	69.34	9.94	13.17	28.01	53.34	100	75.04	INT.OBLIQUE LT
13	2	1	Walking3min	INT.OBLIQUE RT	56.4	55.04	61.78	61.89	56.97	71.34	58.8	71.67	14.93	17.19	40.31	69.5	70.36	100	INT.OBLIQUE RT	50.02	62.55	57.65	73.21	68.94	45.5	70.36	52.93	15.6	15.44	42.87	76.74	70.2	100	INT.OBLIQUE RT	45.41	40.16	75.14	54.32	50.35	79.27	59.43	71.73	14.78	19.42	37.22	67.8	75.04	100	INT.OBLIQUE RT
13	2	1	Walking6min	LUMBAR ES LT	100	68.99	73.6	61.86	53.09	58.08	53.22	60.26	29.82	33.76	64.17	65.65	45.28	57.32	LUMBAR ES LT	100	49.46	63.08	51.27	50.32	63.83	65.37	45.78	34.8	34.67	62.32	48.97	27.53	49.99	LUMBAR ES LT	100	66.08	59.77	68.76	57.31	60.04	41.61	68.94	26.68	29.37	61.69	64.31	40.67	49.85	LUMBAR ES LT
13	2	1	Walking6min	LUMBAR ES RT	68.99	100	69.06	71.57	58.86	57.6	59.92	60.29	25.96	29.48	60.79	68.9	50.58	62.06	LUMBAR ES RT	49.46	100	62.16	72.19	65.98	66.9	65.49	59.19	26.09	26.13	50.96	76.49	46.73	81.95	LUMBAR ES RT	66.08	100	67.66	90.67	59.3	43.3	40.42	66.33	26.15	28.94	62.5	80.02	43.88	53.58	LUMBAR ES RT
13	2	1	Walking6min	MULTIFIDII LT	73.6	69.06	100	63.64	49.57	63.35	51.18	65.62	29.35	33.25	61.16	65.08	45.89	60.58	MULTIFIDII LT	63.08	62.16	100	44.46	41.72	73.62	56.51	58.51	44.72	43.92	68.19	62.83	26.68	58.74	MULTIFIDII LT	59.77	67.66	100	68.53	66.59	54.97	45.09	64.76	30.03	33.91	70.72	72.4	38.06	55.9	MULTIFIDII LT
13	2	1	Walking6min	MULTIFIDII RT	61.86	71.57	63.64	100	65.83	55.52	66.11	56.92	21.06	23.93	50.25	65.18	57.8	62.61	MULTIFIDII RT	51.27	72.19	44.46	100	74.44	48.77	68.85	44.96	15.65	15.68	33.71	63.21	65.38	73.96	MULTIFIDII RT	68.76	90.67	68.53	100	61.7	43.19	45.01	66.98	29.02	31.57	68.32	81.15	40	48.55	MULTIFIDII RT
13	2	1	Walking6min	GLUT. MAX. LT	53.09	58.86	49.57	65.83	100	39.59	75.06	43.61	18.16	20.72	43.24	58.77	60.99	53.86	GLUT. MAX. LT	50.32	65.98	41.72	74.44	100	46.72	73.14	50.42	14.52	14.55	31.51	68.18	67.86	71.97	GLUT. MAX. LT	57.31	59.3	66.59	61.7	100	37.37	63.44	49.67	45.28	51.79	76.78	65.06	24.36	37.76	GLUT. MAX. LT
13	2	1	Walking6min	GLUT. MAX. RT	58.08	57.6	63.35	55.52	39.59	100	41.63	80	18.47	21.22	45.09	61.75	58.78	72.83	GLUT. MAX. RT	63.83	66.9	73.62	48.77	46.72	100	61.98	71.03	40.72	40.76	73.22	70.63	30.23	63.29	GLUT. MAX. RT	60.04	43.3	54.97	43.19	37.37	100	20.46	73.17	15.54	17.65	35.25	48.98	49.12	71.98	GLUT. MAX. RT
13	2	1	Walking6min	GLUT. MED. LT	53.22	59.92	51.18	66.11	75.06	41.63	100	45.04	19.81	22.34	45.23	59.24	57.78	54.12	GLUT. MED. LT	65.37	65.49	56.51	68.85	73.14	61.98	100	66.09	22.61	22.64	46.39	71.45	49.21	68.78	GLUT. MED. LT	41.61	40.42	45.09	45.01	63.44	20.46	100	28.35	52.91	59.83	69.18	38.78	13.57	22.75	GLUT. MED. LT
13	2	1	Walking6min	GLUT. MED. RT	60.26	60.29	65.62	56.92	43.61	80	45.04	100	19.83	22.71	47.93	64.25	57.54	72.96	GLUT. MED. RT	45.78	59.19	58.51	44.96	50.42	71.03	66.09	100	37.66	37.75	64.27	73.45	32.9	53	GLUT. MED. RT	68.94	66.33	64.76	66.98	49.67	73.17	28.35	100	18.22	20.76	47.59	74.71	50.92	78.63	GLUT. MED. RT
13	2	1	Walking6min	RECT.ABDOM.LO. LT	29.82	25.96	29.35	21.06	18.16	18.47	19.81	19.83	100	84.13	45.83	22.32	10.4	15.46	RECT.ABDOM.LO. LT	34.8	26.09	44.72	15.65	14.52	40.72	22.61	37.66	100	84.89	58.8	25.38	8.75	22.07	RECT.ABDOM.LO. LT	26.68	26.15	30.03	29.02	45.28	15.54	52.91	18.22	100	82.24	48.58	25.48	8.43	14.46	RECT.ABDOM.LO. LT
13	2	1	Walking6min	RECT.ABDOM.LO. RT	33.76	29.48	33.25	23.93	20.72	21.22	22.34	22.71	84.13	100	50.98	25.52	12	17.79	RECT.ABDOM.LO. RT	34.67	26.13	43.92	15.68	14.55	40.76	22.64	37.75	84.89	100	59.11	25.42	8.76	22.11	RECT.ABDOM.LO. RT	29.37	28.94	33.91	31.57	51.79	17.65	59.83	20.76	82.24	100	51.53	28.88	9.56	16.53	RECT.ABDOM.LO. RT
13	2	1	Walking6min	EXT.OBLIQUE LT	64.17	60.79	61.16	50.25	43.24	45.09	45.23	47.93	45.83	50.98	100	58.49	30.67	42.43	EXT.OBLIQUE LT	62.32	50.96	68.19	33.71	31.51	73.22	46.39	64.27	58.8	59.11	100	51.54	19.69	43.95	EXT.OBLIQUE LT	61.69	62.5	70.72	68.32	76.78	35.25	69.18	47.59	48.58	51.53	100	61.37	24.16	34.78	EXT.OBLIQUE LT
13	2	1	Walking6min	EXT.OBLIQUE RT	65.65	68.9	65.08	65.18	58.77	61.75	59.24	64.25	22.32	25.52	58.49	100	57.47	68.18	EXT.OBLIQUE RT	48.97	76.49	62.83	63.21	68.18	70.63	71.45	73.45	25.38	25.42	51.54	100	46.7	69.92	EXT.OBLIQUE RT	64.31	80.02	72.4	81.15	65.06	48.98	38.78	74.71	25.48	28.88	61.37	100	42.7	57.89	EXT.OBLIQUE RT
13	2	1	Walking6min	INT.OBLIQUE LT	45.28	50.58	45.89	57.8	60.99	58.78	57.78	57.54	10.4	12	30.67	57.47	100	68.42	INT.OBLIQUE LT	27.53	46.73	26.68	65.38	67.86	30.23	49.21	32.9	8.75	8.76	19.69	46.7	100	53.88	INT.OBLIQUE LT	40.67	43.88	38.06	40	24.36	49.12	13.57	50.92	8.43	9.56	24.16	42.7	100	59.66	INT.OBLIQUE LT
13	2	1	Walking6min	INT.OBLIQUE RT	57.32	62.06	60.58	62.61	53.86	72.83	54.12	72.96	15.46	17.79	42.43	68.18	68.42	100	INT.OBLIQUE RT	49.99	81.95	58.74	73.96	71.97	63.29	68.78	53	22.07	22.11	43.95	69.92	53.88	100	INT.OBLIQUE RT	49.85	53.58	55.9	48.55	37.76	71.98	22.75	78.63	14.46	16.53	34.78	57.89	59.66	100	INT.OBLIQUE RT
13	2	1	Walking9min	LUMBAR ES LT	100	67.41	73.83	60.15	48.61	55.45	47.72	53.74	32.76	37.46	65.7	65.76	44.22	55.98	LUMBAR ES LT	100	74.44	69.64	63.59	47.84	70.11	50.37	60.22	33.54	30.13	60.88	67.55	54.57	64.02	LUMBAR ES LT	100	62.24	71.43	68.49	68.22	44.02	51.54	43.42	29.7	39.29	67.87	68.58	40.34	46.82	LUMBAR ES LT
13	2	1	Walking9min	LUMBAR ES RT	67.41	100	66.62	71.7	58.9	52.5	57.44	52.62	28.38	32.45	62.52	68.68	49.76	59.33	LUMBAR ES RT	74.44	100	73.65	76.32	61.77	67.22	64.08	62.42	27.5	25.57	58.13	77.12	69.31	73.44	LUMBAR ES RT	62.24	100	64.46	71.62	54.96	43.96	43.94	46.73	27.1	35.7	55.77	61.66	34.01	46.76	LUMBAR ES RT
13	2	1	Walking9min	MULTIFIDII LT	73.83	66.62	100	63.33	47.24	59.81	47.37	58.51	31.24	35.72	61.77	64.61	46.2	58.35	MULTIFIDII LT	69.64	73.65	100	65.16	42.4	80.32	46.05	64.55	41.77	39.17	63.12	60.79	48.6	60.23	MULTIFIDII LT	71.43	64.46	100	80.82	66.57	49.12	46.04	51.22	26.01	35.51	61.34	74.08	47.38	51.43	MULTIFIDII LT
13	2	1	Walking9min	MULTIFIDII RT	60.15	71.7	63.33	100	66.69	51.39	65.87	51.22	23	26.42	50.91	64.26	57.84	60.29	MULTIFIDII RT	63.59	76.32	65.16	100	71.41	59.33	71.11	48	22.69	21.06	47.11	68.81	76.91	83.7	MULTIFIDII RT	68.49	71.62	80.82	100	71.18	39.37	53.55	41.92	33.7	44.57	64.33	68.7	36.86	41.95	MULTIFIDII RT
13	2	1	Walking9min	GLUT. MAX. LT	48.61	58.9	47.24	66.69	100	37.7	76.17	40.73	17.4	20.16	41.38	58.65	65.4	53.71	GLUT. MAX. LT	47.84	61.77	42.4	71.41	100	38.91	82.12	35.86	13.3	12.3	32.88	59.14	80.69	72.18	GLUT. MAX. LT	68.22	54.96	66.57	71.18	100	29.81	71.43	31.86	44.06	57.96	80.42	68.39	28.4	31.98	GLUT. MAX. LT
13	2	1	Walking9min	GLUT. MAX. RT	55.45	52.5	59.81	51.39	37.7	100	38.67	80.14	17.65	20.5	41.91	59.77	60	72.37	GLUT. MAX. RT	70.11	67.22	80.32	59.33	38.91	100	41.66	71.67	44.94	41.72	70.35	67.36	44.74	57.6	GLUT. MAX. RT	44.02	43.96	49.12	39.37	29.81	100	18.07	88.15	9.46	13.38	26.02	46.53	77.78	75.76	GLUT. MAX. RT
13	2	1	Walking9min	GLUT. MED. LT	47.72	57.44	47.37	65.87	76.17	38.67	100	41.59	18.24	20.82	41.53	57.06	62.55	53.51	GLUT. MED. LT	50.37	64.08	46.05	71.11	82.12	41.66	100	37.58	14.72	13.62	35.99	59.64	79.57	72.14	GLUT. MED. LT	51.54	43.94	46.04	53.55	71.43	18.07	100	19.41	66.66	79.87	77.69	48.28	17.11	19.43	GLUT. MED. LT
13	2	1	Walking9min	GLUT. MED. RT	53.74	52.62	58.51	51.22	40.73	80.14	41.59	100	16.82	19.63	40.79	59.15	60.2	72.88	GLUT. MED. RT	60.22	62.42	64.55	48	35.86	71.67	37.58	100	40.48	40.18	65.21	60.64	41.13	47.26	GLUT. MED. RT	43.42	46.73	51.22	41.92	31.86	88.15	19.41	100	10.2	14.4	27.85	49.67	73.47	74.6	GLUT. MED. RT
13	2	1	Walking9min	RECT.ABDOM.LO. LT	32.76	28.38	31.24	23	17.4	17.65	18.24	16.82	100	83.21	47.45	23.52	11.08	15.82	RECT.ABDOM.LO. LT	33.54	27.5	41.77	22.69	13.3	44.94	14.72	40.48	100	82.07	51.82	27.61	15.67	21.69	RECT.ABDOM.LO. LT	29.7	27.1	26.01	33.7	44.06	9.46	66.66	10.2	100	80.19	49.85	27.66	8.94	10.21	RECT.ABDOM.LO. LT
13	2	1	Walking9min	RECT.ABDOM.LO. RT	37.46	32.45	35.72	26.42	20.16	20.5	20.82	19.63	83.21	100	53.15	27.12	12.94	18.41	RECT.ABDOM.LO. RT	30.13	25.57	39.17	21.06	12.3	41.72	13.62	40.18	82.07	100	48.98	25.68	14.5	20.12	RECT.ABDOM.LO. RT	39.29	35.7	35.51	44.57	57.96	13.38	79.87	14.4	80.19	100	64.8	37.16	12.65	14.41	RECT.ABDOM.LO. RT
13	2	1	Walking9min	EXT.OBLIQUE LT	65.7	62.52	61.77	50.91	41.38	41.91	41.53	40.79	47.45	53.15	100	58.75	31.14	41.59	EXT.OBLIQUE LT	60.88	58.13	63.12	47.11	32.88	70.35	35.99	65.21	51.82	48.98	100	61.35	37.48	47.89	EXT.OBLIQUE LT	67.87	55.77	61.34	64.33	80.42	26.02	77.69	27.85	49.85	64.8	100	61.87	24.7	27.89	EXT.OBLIQUE LT
13	2	1	Walking9min	EXT.OBLIQUE RT	65.76	68.68	64.61	64.26	58.65	59.77	57.06	59.15	23.52	27.12	58.75	100	57.11	66.9	EXT.OBLIQUE RT	67.55	77.12	60.79	68.81	59.14	67.36	59.64	60.64	27.61	25.68	61.35	100	60.43	67.4	EXT.OBLIQUE RT	68.58	61.66	74.08	68.7	68.39	46.53	48.28	49.67	27.66	37.16	61.87	100	45.11	50.17	EXT.OBLIQUE RT
13	2	1	Walking9min	INT.OBLIQUE LT	44.22	49.76	46.2	57.84	65.4	60	62.55	60.2	11.08	12.94	31.14	57.11	100	70.07	INT.OBLIQUE LT	54.57	69.31	48.6	76.91	80.69	44.74	79.57	41.13	15.67	14.5	37.48	60.43	100	78.44	INT.OBLIQUE LT	40.34	34.01	47.38	36.86	28.4	77.78	17.11	73.47	8.94	12.65	24.7	45.11	100	78.31	INT.OBLIQUE LT
13	2	1	Walking9min	INT.OBLIQUE RT	55.98	59.33	58.35	60.29	53.71	72.37	53.51	72.88	15.82	18.41	41.59	66.9	70.07	100	INT.OBLIQUE RT	64.02	73.44	60.23	83.7	72.18	57.6	72.14	47.26	21.69	20.12	47.89	67.4	78.44	100	INT.OBLIQUE RT	46.82	46.76	51.43	41.95	31.98	75.76	19.43	74.6	10.21	14.41	27.89	50.17	78.31	100	INT.OBLIQUE RT
13	2	1	Walking12min	LUMBAR ES LT	100	67.94	74.87	58.48	45.24	57.89	46.53	57.02	31.36	35.89	64.93	65.95	43.84	58.91	LUMBAR ES LT	100	59.57	74.08	43.76	29.72	76.11	40.17	64.23	44.77	47.42	77.41	57.32	28.25	48.27	LUMBAR ES LT	100	80.7	84.31	77.94	61.81	68.24	51.24	67.56	20.03	25.94	56.14	70.89	59.22	71.57	LUMBAR ES LT
13	2	1	Walking12min	LUMBAR ES RT	67.94	100	66.39	71.15	57.4	53.9	58.88	55.61	26.58	30.4	61.49	69.69	50.71	62.28	LUMBAR ES RT	59.57	100	67.06	72.69	55.78	63.27	68.17	58.65	24.25	25.11	60.8	76.5	53.42	64.37	LUMBAR ES RT	80.7	100	82.05	75.42	68.96	60.74	57.2	65.12	23.7	30.34	63.72	70.9	49.86	62.58	LUMBAR ES RT
13	2	1	Walking12min	MULTIFIDII LT	74.87	66.39	100	61.27	43.17	61.05	45.96	60.53	30.79	35.2	61.94	63.75	44.87	59.96	MULTIFIDII LT	74.08	67.06	100	48.95	33.38	73.19	44.43	67.47	41.2	42.33	66.19	56.77	31.8	50.48	MULTIFIDII LT	84.31	82.05	100	74.86	55.74	71.24	46.39	71.5	18.07	23.47	51.76	70.13	62.38	74.12	MULTIFIDII LT
13	2	1	Walking12min	MULTIFIDII RT	58.48	71.15	61.27	100	65.07	52.23	65.09	53.2	21.96	25.19	51.33	64.2	58.27	61.79	MULTIFIDII RT	43.76	72.69	48.95	100	72.32	48.13	79.82	44.05	16.39	17	45.62	68.87	72.06	75.04	MULTIFIDII RT	77.94	75.42	74.86	100	70.34	54.01	51.3	53.7	24.28	31.22	57.66	67.91	48.64	59.02	MULTIFIDII RT
13	2	1	Walking12min	GLUT. MAX. LT	45.24	57.4	43.17	65.07	100	37.43	75.37	41.94	16.15	18.54	40.49	58.05	65.34	53.16	GLUT. MAX. LT	29.72	55.78	33.38	72.32	100	34.38	79.78	33.82	10.13	10.52	32.47	55.32	82.64	63.34	GLUT. MAX. LT	61.81	68.96	55.74	70.34	100	40.64	70.53	47.27	36.18	45.63	67.2	64.54	39.31	43.76	GLUT. MAX. LT
13	2	1	Walking12min	GLUT. MAX. RT	57.89	53.9	61.05	52.23	37.43	100	41.29	79.72	17.11	19.83	42.03	59.23	59.33	73.1	GLUT. MAX. RT	76.11	63.27	73.19	48.13	34.38	100	47.41	75.09	35.87	37.05	69.79	65.65	37.4	60.7	GLUT. MAX. RT	68.24	60.74	71.24	54.01	40.64	100	32.66	80.64	11.12	14.61	34.86	59.25	71.71	77.21	GLUT. MAX. RT
13	2	1	Walking12min	GLUT. MED. LT	46.53	58.88	45.96	65.09	75.37	41.29	100	44.74	17.18	19.53	42.77	59.95	64.14	56.03	GLUT. MED. LT	40.17	68.17	44.43	79.82	79.78	47.41	100	45.83	14.27	14.81	44.01	68.66	75.26	74.9	GLUT. MED. LT	51.24	57.2	46.39	51.3	70.53	32.66	100	37.43	26.98	36.3	50.23	45.73	28.05	36.85	GLUT. MED. LT
13	2	1	Walking12min	GLUT. MED. RT	57.02	55.61	60.53	53.2	41.94	79.72	44.74	100	17.26	20.01	42.54	60.39	59.64	72.41	GLUT. MED. RT	64.23	58.65	67.47	44.05	33.82	75.09	45.83	100	36.41	37.49	74.37	59.53	36.56	56.79	GLUT. MED. RT	67.56	65.12	71.5	53.7	47.27	80.64	37.43	100	12.83	16.81	39.45	64.96	67.91	70.62	GLUT. MED. RT
13	2	1	Walking12min	RECT.ABDOM.LO. LT	31.36	26.58	30.79	21.96	16.15	17.11	17.18	17.26	100	83.82	45.92	23.26	10.76	16.17	RECT.ABDOM.LO. LT	44.77	24.25	41.2	16.39	10.13	35.87	14.27	36.41	100	86.03	42.26	22.38	9.58	17.76	RECT.ABDOM.LO. LT	20.03	23.7	18.07	24.28	36.18	11.12	26.98	12.83	100	82.95	43.63	24.52	11.83	12.3	RECT.ABDOM.LO. LT
13	2	1	Walking12min	RECT.ABDOM.LO. RT	35.89	30.4	35.2	25.19	18.54	19.83	19.53	20.01	83.82	100	51.52	26.71	12.5	18.74	RECT.ABDOM.LO. RT	47.42	25.11	42.33	17	10.52	37.05	14.81	37.49	86.03	100	43.59	23.18	9.94	18.41	RECT.ABDOM.LO. RT	25.94	30.34	23.47	31.22	45.63	14.61	36.3	16.81	82.95	100	54.38	31.52	15.49	16.13	RECT.ABDOM.LO. RT
13	2	1	Walking12min	EXT.OBLIQUE LT	64.93	61.49	61.94	51.33	40.49	42.03	42.77	42.54	45.92	51.52	100	60.05	31.4	43.67	EXT.OBLIQUE LT	77.41	60.8	66.19	45.62	32.47	69.79	44.01	74.37	42.26	43.59	100	63.34	31.61	53.18	EXT.OBLIQUE LT	56.14	63.72	51.76	57.66	67.2	34.86	50.23	39.45	43.63	54.38	100	66.75	36.36	38.04	EXT.OBLIQUE LT
13	2	1	Walking12min	EXT.OBLIQUE RT	65.95	69.69	63.75	64.2	58.05	59.23	59.95	60.39	23.26	26.71	60.05	100	56.76	68.57	EXT.OBLIQUE RT	57.32	76.5	56.77	68.87	55.32	65.65	68.66	59.53	22.38	23.18	63.34	100	57.05	74.35	EXT.OBLIQUE RT	70.89	70.9	70.13	67.91	64.54	59.25	45.73	64.96	24.52	31.52	66.75	100	60.53	60.88	EXT.OBLIQUE RT
13	2	1	Walking12min	INT.OBLIQUE LT	43.84	50.71	44.87	58.27	65.34	59.33	64.14	59.64	10.76	12.5	31.4	56.76	100	68.01	INT.OBLIQUE LT	28.25	53.42	31.8	72.06	82.64	37.4	75.26	36.56	9.58	9.94	31.61	57.05	100	68.08	INT.OBLIQUE LT	59.22	49.86	62.38	48.64	39.31	71.71	28.05	67.91	11.83	15.49	36.36	60.53	100	75.55	INT.OBLIQUE LT
13	2	1	Walking12min	INT.OBLIQUE RT	58.91	62.28	59.96	61.79	53.16	73.1	56.03	72.41	16.17	18.74	43.67	68.57	68.01	100	INT.OBLIQUE RT	48.27	64.37	50.48	75.04	63.34	60.7	74.9	56.79	17.76	18.41	53.18	74.35	68.08	100	INT.OBLIQUE RT	71.57	62.58	74.12	59.02	43.76	77.21	36.85	70.62	12.3	16.13	38.04	60.88	75.55	100	INT.OBLIQUE RT
13	2	1	Postwalking	LUMBAR ES LT	100	65.22	67.21	60.58	46.78	55.32	39.46	48.26	38.94	42.94	65.52	57.13	34.66	51.79	LUMBAR ES LT	100	52.12	57.05	44.17	34.44	59.35	33.06	72.12	43.37	42.15	73.06	58.7	30.5	56.1	LUMBAR ES LT	100	77.77	83.95	84.92	74.18	49.26	64.75	41.91	39.76	43.55	53.56	57.26	45.19	40.66	LUMBAR ES LT
13	2	1	Postwalking	LUMBAR ES RT	65.22	100	65.22	63.36	51.99	49.39	44.61	42.66	40.5	45.39	70.95	59.08	33.32	51.54	LUMBAR ES RT	52.12	100	73.42	69.01	35.75	70.4	27.69	65.1	48.36	50.51	69.38	48.78	26.69	53.11	LUMBAR ES RT	77.77	100	75.78	68.13	83.12	34.43	71.59	27.72	49.52	48.09	52.21	42.42	32.75	29.24	LUMBAR ES RT
13	2	1	Postwalking	MULTIFIDII LT	67.21	65.22	100	67.65	42.64	50.17	34.73	41.49	43.92	47.88	57.16	47.02	28.02	43.07	MULTIFIDII LT	57.05	73.42	100	65.03	29.27	77.13	21.32	66.16	66.4	69.54	71.87	41.97	20.07	45.24	MULTIFIDII LT	83.95	75.78	100	78	66.73	43.28	51.68	37.39	43.18	41.79	49.38	45.94	35.65	31.89	MULTIFIDII LT
13	2	1	Postwalking	MULTIFIDII RT	60.58	63.36	67.65	100	51.24	51.61	43.85	43.67	32.86	36.87	50.84	50.15	33.9	47.15	MULTIFIDII RT	44.17	69.01	65.03	100	38.19	67.75	27.6	58.28	49.16	47.24	55.6	41.29	26.15	42.88	MULTIFIDII RT	84.92	68.13	78	100	65.64	56.65	53.3	49.05	34.28	35.65	44.73	62.7	49.88	45.03	MULTIFIDII RT
13	2	1	Postwalking	GLUT. MAX. LT	46.78	51.99	42.64	51.24	100	41.04	73.72	39.36	23.04	26.09	46.63	58.1	48.1	52.15	GLUT. MAX. LT	34.44	35.75	29.27	38.19	100	37.3	61.86	48.51	15.6	16.99	32.33	60.01	67.31	58.29	GLUT. MAX. LT	74.18	83.12	66.73	65.64	100	33.52	78.61	26.87	54.48	57.63	60.19	41.65	32.12	28.67	GLUT. MAX. LT
13	2	1	Postwalking	GLUT. MAX. RT	55.32	49.39	50.17	51.61	41.04	100	36.93	74.94	22.13	25.19	46.36	58.45	47.5	62.16	GLUT. MAX. RT	59.35	70.4	77.13	67.75	37.3	100	26.92	68.21	53.48	55.81	68.52	49.14	26.26	52.02	GLUT. MAX. RT	49.26	34.43	43.28	56.65	33.52	100	29.61	84.25	16.95	20.06	33.95	58.13	60.16	54.88	GLUT. MAX. RT
13	2	1	Postwalking	GLUT. MED. LT	39.46	44.61	34.73	43.85	73.72	36.93	100	36.04	20.18	22.75	41.3	53.32	46.55	48.09	GLUT. MED. LT	33.06	27.69	21.32	27.6	61.86	26.92	100	36.94	10.94	11.66	27.18	50.91	66.85	50.37	GLUT. MED. LT	64.75	71.59	51.68	53.3	78.61	29.61	100	23.85	49.16	56.37	63.94	46.8	36.36	32.54	GLUT. MED. LT
13	2	1	Postwalking	GLUT. MED. RT	48.26	42.66	41.49	43.67	39.36	74.94	36.04	100	18.24	20.81	41.94	55.77	48.25	60.98	GLUT. MED. RT	72.12	65.1	66.16	58.28	48.51	68.21	36.94	100	40.1	42.58	66.68	65.14	36.18	67.18	GLUT. MED. RT	41.91	27.72	37.39	49.05	26.87	84.25	23.85	100	13.27	16.72	31.7	55.01	52.42	50.42	GLUT. MED. RT
13	2	1	Postwalking	RECT.ABDOM.LO. LT	38.94	40.5	43.92	32.86	23.04	22.13	20.18	18.24	100	82.7	46.14	22.2	10.46	18.28	RECT.ABDOM.LO. LT	43.37	48.36	66.4	49.16	15.6	53.48	10.94	40.1	100	80.95	52.16	23.32	10.5	25.4	RECT.ABDOM.LO. LT	39.76	49.52	43.18	34.28	54.48	16.95	49.16	13.27	100	83.26	54.46	18.11	13.51	11.91	RECT.ABDOM.LO. LT
13	2	1	Postwalking	RECT.ABDOM.LO. RT	42.94	45.39	47.88	36.87	26.09	25.19	22.75	20.81	82.7	100	51.33	25.32	12.04	20.93	RECT.ABDOM.LO. RT	42.15	50.51	69.54	47.24	16.99	55.81	11.66	42.58	80.95	100	54.68	24.9	11.27	27.1	RECT.ABDOM.LO. RT	43.55	48.09	41.79	35.65	57.63	20.06	56.37	16.72	83.26	100	62.68	21.41	16.04	14.17	RECT.ABDOM.LO. RT
13	2	1	Postwalking	EXT.OBLIQUE LT	65.52	70.95	57.16	50.84	46.63	46.36	41.3	41.94	46.14	51.33	100	57.19	29.79	47.05	EXT.OBLIQUE LT	73.06	69.38	71.87	55.6	32.33	68.52	27.18	66.68	52.16	54.68	100	54.45	27.15	55.88	EXT.OBLIQUE LT	53.56	52.21	49.38	44.73	60.19	33.95	63.94	31.7	54.46	62.68	100	41.54	32.03	28.59	EXT.OBLIQUE LT
13	2	1	Postwalking	EXT.OBLIQUE RT	57.13	59.08	47.02	50.15	58.1	58.45	53.32	55.77	22.2	25.32	57.19	100	55.99	72.54	EXT.OBLIQUE RT	58.7	48.78	41.97	41.29	60.01	49.14	50.91	65.14	23.32	24.9	54.45	100	57.87	80.99	EXT.OBLIQUE RT	57.26	42.42	45.94	62.7	41.65	58.13	46.8	55.01	18.11	21.41	41.54	100	78.14	73.26	EXT.OBLIQUE RT
13	2	1	Postwalking	INT.OBLIQUE LT	34.66	33.32	28.02	33.9	48.1	47.5	46.55	48.25	10.46	12.04	29.79	55.99	100	61.58	INT.OBLIQUE LT	30.5	26.69	20.07	26.15	67.31	26.26	66.85	36.18	10.5	11.27	27.15	57.87	100	55.18	INT.OBLIQUE LT	45.19	32.75	35.65	49.88	32.12	60.16	36.36	52.42	13.51	16.04	32.03	78.14	100	83.54	INT.OBLIQUE LT
13	2	1	Postwalking	INT.OBLIQUE RT	51.79	51.54	43.07	47.15	52.15	62.16	48.09	60.98	18.28	20.93	47.05	72.54	61.58	100	INT.OBLIQUE RT	56.1	53.11	45.24	42.88	58.29	52.02	50.37	67.18	25.4	27.1	55.88	80.99	55.18	100	INT.OBLIQUE RT	40.66	29.24	31.89	45.03	28.67	54.88	32.54	50.42	11.91	14.17	28.59	73.26	83.54	100	INT.OBLIQUE RT
14	2	2	Prewalking	LUMBAR ES LT	100	41.84	58.35	47.08	36.13	38.35	22.78	41.36	14.48	18.91	44.52	44.76	49.16	41.15	LUMBAR ES LT	100	48.33	74.59	52.9	69.53	29.97	24.7	44.53	33.2	22.94	63.69	69.77	52.14	68.39	LUMBAR ES LT	100	20.93	64.5	58.3	5.35	-12.64	21.56	11.57	-24.51	-15.09	16.06	28.04	53.99	42.7	LUMBAR ES LT
14	2	2	Prewalking	LUMBAR ES RT	41.84	100	48.2	57.92	61.12	29.54	42.93	28.95	18.57	24.88	50.72	47.51	42.3	45.73	LUMBAR ES RT	48.33	100	59.35	78.76	49.04	22.6	19.05	42.57	27.91	17.6	62.65	48.49	53.13	65.44	LUMBAR ES RT	20.93	100	31.29	68.41	39.78	32.47	85.12	80.15	23.69	38.71	53.32	53.76	51.62	62.66	LUMBAR ES RT
14	2	2	Prewalking	MULTIFIDII LT	58.35	48.2	100	52.97	36.86	24.44	26.62	28.65	8.98	11.72	41.94	41.92	48.76	44.37	MULTIFIDII LT	74.59	59.35	100	56.25	63.49	16.43	30.26	24.42	19.05	11.97	62.5	52.69	43.94	69.46	MULTIFIDII LT	64.5	31.29	100	57.97	14.97	6.93	32.21	23.17	1.74	6.75	31.18	37.07	60.2	56.86	MULTIFIDII LT
14	2	2	Prewalking	MULTIFIDII RT	47.08	57.92	52.97	100	44.09	30.93	29.8	28.54	11.9	16.23	45.32	45.06	44.52	41.7	MULTIFIDII RT	52.9	78.76	56.25	100	44.1	23.53	16.01	40.96	30.98	17.97	57.56	41.8	72.58	55.13	MULTIFIDII RT	58.3	68.41	57.97	100	35.15	25.53	66.15	55.71	17.3	27.04	50.62	57.34	65.36	73.22	MULTIFIDII RT
14	2	2	Prewalking	GLUT. MAX. LT	36.13	61.12	36.86	44.09	100	28.65	42.91	24.04	23.51	28.66	43.39	40.31	34.34	39.2	GLUT. MAX. LT	69.53	49.04	63.49	44.1	100	21.1	44.22	42.93	20.37	16.08	50.01	55.24	39.58	72.98	GLUT. MAX. LT	5.35	39.78	14.97	35.15	100	61.64	35.32	48.88	38.96	50.15	25.84	41.55	25.42	23.52	GLUT. MAX. LT
14	2	2	Prewalking	GLUT. MAX. RT	38.35	29.54	24.44	30.93	28.65	100	12.57	49.24	41.58	51.87	40.45	43.02	30.72	26.65	GLUT. MAX. RT	29.97	22.6	16.43	23.53	21.1	100	-4.74	52.01	68.71	82.95	38.92	41.25	24.94	17.95	GLUT. MAX. RT	-12.64	32.47	6.93	25.53	61.64	100	29.49	44.15	71.65	77.07	31.27	37.56	18.82	17.86	GLUT. MAX. RT
14	2	2	Prewalking	GLUT. MED. LT	22.78	42.93	26.62	29.8	42.91	12.57	100	18.71	9.57	13.92	36.91	36.11	34.58	40.98	GLUT. MED. LT	24.7	19.05	30.26	16.01	44.22	-4.74	100	5.48	-5.2	-7.04	12.91	14.02	9.92	30.52	GLUT. MED. LT	21.56	85.12	32.21	66.15	35.32	29.49	100	70.19	20.9	33.3	62.7	59.25	56.67	71.16	GLUT. MED. LT
14	2	2	Prewalking	GLUT. MED. RT	41.36	28.95	28.65	28.54	24.04	49.24	18.71	100	24.57	30.15	47.6	54.46	46.34	40.45	GLUT. MED. RT	44.53	42.57	24.42	40.96	42.93	52.01	5.48	100	51.37	42.77	39.47	57.51	49.94	38.55	GLUT. MED. RT	11.57	80.15	23.17	55.71	48.88	44.15	70.19	100	32.18	51.44	54.62	60.21	46.23	46.93	GLUT. MED. RT
14	2	2	Prewalking	RECT.ABDOM.LO. LT	14.48	18.57	8.98	11.9	23.51	41.58	9.57	24.57	100	67.76	31.6	29.21	16.93	16.59	RECT.ABDOM.LO. LT	33.2	27.91	19.05	30.98	20.37	68.71	-5.2	51.37	100	59.32	45.21	46.97	32.93	22.62	RECT.ABDOM.LO. LT	-24.51	23.69	1.74	17.3	38.96	71.65	20.9	32.18	100	70.71	22.24	26.98	13.1	12.41	RECT.ABDOM.LO. LT
14	2	2	Prewalking	RECT.ABDOM.LO. RT	18.91	24.88	11.72	16.23	28.66	51.87	13.92	30.15	67.76	100	36.74	33.73	19.48	19.52	RECT.ABDOM.LO. RT	22.94	17.6	11.97	17.97	16.08	82.95	-7.04	42.77	59.32	100	30.95	33.6	18.95	13.69	RECT.ABDOM.LO. RT	-15.09	38.71	6.75	27.04	50.15	77.07	33.3	51.44	70.71	100	35.29	42.15	21.43	20.35	RECT.ABDOM.LO. RT
14	2	2	Prewalking	EXT.OBLIQUE LT	44.52	50.72	41.94	45.32	43.39	40.45	36.91	47.6	31.6	36.74	100	74.3	58.31	60.99	EXT.OBLIQUE LT	63.69	62.65	62.5	57.56	50.01	38.92	12.91	39.47	45.21	30.95	100	69.24	50.9	63.28	EXT.OBLIQUE LT	16.06	53.32	31.18	50.62	25.84	31.27	62.7	54.62	22.24	35.29	100	78.59	69.92	69.05	EXT.OBLIQUE LT
14	2	2	Prewalking	EXT.OBLIQUE RT	44.76	47.51	41.92	45.06	40.31	43.02	36.11	54.46	29.21	33.73	74.3	100	61.18	60.69	EXT.OBLIQUE RT	69.77	48.49	52.69	41.8	55.24	41.25	14.02	57.51	46.97	33.6	69.24	100	48.1	60.67	EXT.OBLIQUE RT	28.04	53.76	37.07	57.34	41.55	37.56	59.25	60.21	26.98	42.15	78.59	100	62.01	59.56	EXT.OBLIQUE RT
14	2	2	Prewalking	INT.OBLIQUE LT	49.16	42.3	48.76	44.52	34.34	30.72	34.58	46.34	16.93	19.48	58.31	61.18	100	69.45	INT.OBLIQUE LT	52.14	53.13	43.94	72.58	39.58	24.94	9.92	49.94	32.93	18.95	50.9	48.1	100	58.28	INT.OBLIQUE LT	53.99	51.62	60.2	65.36	25.42	18.82	56.67	46.23	13.1	21.43	69.92	62.01	100	77.55	INT.OBLIQUE LT
14	2	2	Prewalking	INT.OBLIQUE RT	41.15	45.73	44.37	41.7	39.2	26.65	40.98	40.45	16.59	19.52	60.99	60.69	69.45	100	INT.OBLIQUE RT	68.39	65.44	69.46	55.13	72.98	17.95	30.52	38.55	22.62	13.69	63.28	60.67	58.28	100	INT.OBLIQUE RT	42.7	62.66	56.86	73.22	23.52	17.86	71.16	46.93	12.41	20.35	69.05	59.56	77.55	100	INT.OBLIQUE RT
14	2	2	Walking3min	LUMBAR ES LT	100	48.65	74.12	54.14	29.7	30.82	47.48	61.78	13.29	26.73	58.41	64.47	55.75	58.79	LUMBAR ES LT	100	36.61	71.22	63.43	66.39	48.8	50.9	56.65	23.77	51.67	61.96	58.8	30.37	57.26	LUMBAR ES LT	100	40.85	86.05	30.95	18.66	32.81	33.69	54.05	14.09	25.63	68.11	75.67	82.75	69.65	LUMBAR ES LT
14	2	2	Walking3min	LUMBAR ES RT	48.65	100	53.33	65.42	37.56	34.35	60.81	44.31	16.07	32.83	57.64	58.6	48.09	51.08	LUMBAR ES RT	36.61	100	39.98	57.49	28.5	16.76	54.58	22.59	6.95	17.95	48.57	65.24	57.3	53.99	LUMBAR ES RT	40.85	100	39.3	78.14	51.91	46.43	72.97	33.27	41.7	57.34	43.32	44.34	31.31	34.15	LUMBAR ES RT
14	2	2	Walking3min	MULTIFIDII LT	74.12	53.33	100	58.53	31.65	31.39	50.71	63.51	13.33	27.34	61.75	67.94	56.59	61.25	MULTIFIDII LT	71.22	39.98	100	65.62	53.67	35.97	53.91	52.43	15.54	36.86	58.89	61.28	39.97	59.49	MULTIFIDII LT	86.05	39.3	100	31.02	17.98	26.58	30.4	42.74	11.57	21.97	57.98	68.33	76.56	61.42	MULTIFIDII LT
14	2	2	Walking3min	MULTIFIDII RT	54.14	65.42	58.53	100	40.89	36.14	60.53	49.79	16.87	34.04	59.45	61.59	46.17	51.13	MULTIFIDII RT	63.43	57.49	65.62	100	49.83	30.91	62.71	40.86	13.34	32.84	63.27	79.07	48.48	58.75	MULTIFIDII RT	30.95	78.14	31.02	100	68.43	47.09	76.11	26.88	38.57	59.55	37.03	37.04	23.38	26.54	MULTIFIDII RT
14	2	2	Walking3min	GLUT. MAX. LT	29.7	37.56	31.65	40.89	100	61.58	46.21	30.02	47.36	67.5	37.83	33.4	18.38	22.22	GLUT. MAX. LT	66.39	28.5	53.67	49.83	100	68.29	38.71	58.4	36.74	70.51	63.41	44.89	20.12	40.56	GLUT. MAX. LT	18.66	51.91	17.98	68.43	100	54.56	64.14	16.85	53.78	72.91	24.64	22.91	13.85	15.84	GLUT. MAX. LT
14	2	2	Walking3min	GLUT. MAX. RT	30.82	34.35	31.39	36.14	61.58	100	39.49	38.86	54.23	83.19	39.36	32.88	17.64	21.9	GLUT. MAX. RT	48.8	16.76	35.97	30.91	68.29	100	23.72	58.75	57.97	92.3	41.11	27.85	11.74	25.86	GLUT. MAX. RT	32.81	46.43	26.58	47.09	54.56	100	60.28	28.53	54.77	70.11	42.59	39.89	25.07	28.42	GLUT. MAX. RT
14	2	2	Walking3min	GLUT. MED. LT	47.48	60.81	50.71	60.53	46.21	39.49	100	36.6	19.93	39.58	60.8	61.56	46.56	50.1	GLUT. MED. LT	50.9	54.58	53.91	62.71	38.71	23.72	100	37.62	10.42	25.46	66.78	72.95	63.24	85.81	GLUT. MED. LT	33.69	72.97	30.4	76.11	64.14	60.28	100	30.76	54.47	83.45	43.12	40.59	25.55	28.96	GLUT. MED. LT
14	2	2	Walking3min	GLUT. MED. RT	61.78	44.31	63.51	49.79	30.02	38.86	36.6	100	17.63	33.59	63.52	63.92	49.15	56.58	GLUT. MED. RT	56.65	22.59	52.43	40.86	58.4	58.75	37.62	100	35.71	60.46	47.55	41.45	19.39	40.73	GLUT. MED. RT	54.05	33.27	42.74	26.88	16.85	28.53	30.76	100	12.74	23.31	67.47	63.92	68.12	83.15	GLUT. MED. RT
14	2	2	Walking3min	RECT.ABDOM.LO. LT	13.29	16.07	13.33	16.87	47.36	54.23	19.93	17.63	100	60.1	17.5	14.09	7.17	9.02	RECT.ABDOM.LO. LT	23.77	6.95	15.54	13.34	36.74	57.97	10.42	35.71	100	54.75	19.12	12.4	4.97	11.44	RECT.ABDOM.LO. LT	14.09	41.7	11.57	38.57	53.78	54.77	54.47	12.74	100	68.06	18.76	17.4	10.39	11.92	RECT.ABDOM.LO. LT
14	2	2	Walking3min	RECT.ABDOM.LO. RT	26.73	32.83	27.34	34.04	67.5	83.19	39.58	33.59	60.1	100	35.63	29.39	15.63	19.42	RECT.ABDOM.LO. RT	51.67	17.95	36.86	32.84	70.51	92.3	25.46	60.46	54.75	100	43.8	29.84	12.66	27.73	RECT.ABDOM.LO. RT	25.63	57.34	21.97	59.55	72.91	70.11	83.45	23.31	68.06	100	33.43	31.19	19.21	21.88	RECT.ABDOM.LO. RT
14	2	2	Walking3min	EXT.OBLIQUE LT	58.41	57.64	61.75	59.45	37.83	39.36	60.8	63.52	17.5	35.63	100	75.68	54.45	62.43	EXT.OBLIQUE LT	61.96	48.57	58.89	63.27	63.41	41.11	66.78	47.55	19.12	43.8	100	71.3	38.84	68.37	EXT.OBLIQUE LT	68.11	43.32	57.98	37.03	24.64	42.59	43.12	67.47	18.76	33.43	100	87.78	69.24	75.95	EXT.OBLIQUE LT
14	2	2	Walking3min	EXT.OBLIQUE RT	64.47	58.6	67.94	61.59	33.4	32.88	61.56	63.92	14.09	29.39	75.68	100	62.71	69.32	EXT.OBLIQUE RT	58.8	65.24	61.28	79.07	44.89	27.85	72.95	41.45	12.4	29.84	71.3	100	54.53	71.07	EXT.OBLIQUE RT	75.67	44.34	68.33	37.04	22.91	39.89	40.59	63.92	17.4	31.19	87.78	100	73.03	79.87	EXT.OBLIQUE RT
14	2	2	Walking3min	INT.OBLIQUE LT	55.75	48.09	56.59	46.17	18.38	17.64	46.56	49.15	7.17	15.63	54.45	62.71	100	73.96	INT.OBLIQUE LT	30.37	57.3	39.97	48.48	20.12	11.74	63.24	19.39	4.97	12.66	38.84	54.53	100	58.61	INT.OBLIQUE LT	82.75	31.31	76.56	23.38	13.85	25.07	25.55	68.12	10.39	19.21	69.24	73.03	100	82.23	INT.OBLIQUE LT
14	2	2	Walking3min	INT.OBLIQUE RT	58.79	51.08	61.25	51.13	22.22	21.9	50.1	56.58	9.02	19.42	62.43	69.32	73.96	100	INT.OBLIQUE RT	57.26	53.99	59.49	58.75	40.56	25.86	85.81	40.73	11.44	27.73	68.37	71.07	58.61	100	INT.OBLIQUE RT	69.65	34.15	61.42	26.54	15.84	28.42	28.96	83.15	11.92	21.88	75.95	79.87	82.23	100	INT.OBLIQUE RT
14	2	2	Walking6min	LUMBAR ES LT	100	45.71	71.95	45.57	32.8	34.88	45.15	63.19	17.11	32.01	59.09	62.37	49.14	54.36	LUMBAR ES LT	100	40.57	52.6	54.3	44.69	22.46	57.93	35.13	8.33	21.87	55.46	55.65	47.22	53.74	LUMBAR ES LT	100	31.15	69.9	0.77	22.36	32.02	27.61	47.29	8.18	29.21	53.58	47.69	34.74	37.55	LUMBAR ES LT
14	2	2	Walking6min	LUMBAR ES RT	45.71	100	49.13	65.11	41.68	36.01	61.82	42.44	19.79	38.02	57.65	56.22	43.98	49.73	LUMBAR ES RT	40.57	100	29.07	65.57	49.21	27.1	56.6	28	12.52	26.58	47.74	58.77	46.95	52.63	LUMBAR ES RT	31.15	100	39.76	41.9	60.93	81.37	78.05	31	63.95	84.03	53.21	31.09	15.88	17.33	LUMBAR ES RT
14	2	2	Walking6min	MULTIFIDII LT	71.95	49.13	100	48.65	35.29	35.7	48.63	63.27	17.37	33.05	60.71	63.15	48.43	54.87	MULTIFIDII LT	52.6	29.07	100	46.07	60.05	50.7	47.27	64.05	28.34	49.15	57.82	42.11	26.75	35.11	MULTIFIDII LT	69.9	39.76	100	12.7	32.35	40.49	36.2	54.24	20.09	38.02	57.78	55.85	36.15	39.05	MULTIFIDII LT
14	2	2	Walking6min	MULTIFIDII RT	45.57	65.11	48.65	100	49.14	41.87	56.56	44.01	25.1	43.99	56.35	53.2	35.9	42.65	MULTIFIDII RT	54.3	65.57	46.07	100	68.35	42.58	62.16	48.18	22.3	41.91	64.45	70.54	37.79	42.87	MULTIFIDII RT	0.77	41.9	12.7	100	60.06	42.48	41.6	9.27	67.53	43.92	18.15	9.3	4.47	4.9	MULTIFIDII RT
14	2	2	Walking6min	GLUT. MAX. LT	32.8	41.68	35.29	49.14	100	58.77	45.6	29.56	48.34	64.76	36.36	31.6	18.6	23.41	GLUT. MAX. LT	44.69	49.21	60.05	68.35	100	58.59	56.65	66.37	29.38	58.95	67.17	60.09	30.03	36.09	GLUT. MAX. LT	22.36	60.93	32.35	60.06	100	63.87	59.51	20.16	58.35	66.93	37.42	19.65	10.01	10.96	GLUT. MAX. LT
14	2	2	Walking6min	GLUT. MAX. RT	34.88	36.01	35.7	41.87	58.77	100	38.8	37.65	57.94	82.99	36.04	30.13	17.3	21.86	GLUT. MAX. RT	22.46	27.1	50.7	42.58	58.59	100	28.8	66	57.86	93.33	38.84	32.01	13.76	18.46	GLUT. MAX. RT	32.02	81.37	40.49	42.48	63.87	100	86.28	30.54	64.06	91.89	53.89	30.64	15.63	17.05	GLUT. MAX. RT
14	2	2	Walking6min	GLUT. MED. LT	45.15	61.82	48.63	56.56	45.6	38.8	100	36.78	21.36	41.33	62.9	61.37	47.93	54.71	GLUT. MED. LT	57.93	56.6	47.27	62.16	56.65	28.8	100	42.41	12.96	28.9	66.99	76.74	56.3	68.09	GLUT. MED. LT	27.61	78.05	36.2	41.6	59.51	86.28	100	31.23	63.46	88.02	54.81	31.33	16.01	17.47	GLUT. MED. LT
14	2	2	Walking6min	GLUT. MED. RT	63.19	42.44	63.27	44.01	29.56	37.65	36.78	100	18.85	34.95	61.94	63.34	50.2	56.81	GLUT. MED. RT	35.13	28	64.05	48.18	66.37	66	42.41	100	37.96	65.44	56	47.02	21.92	29	GLUT. MED. RT	47.29	31	54.24	9.27	20.16	30.54	31.23	100	15.88	29.46	63.94	91.29	63.97	68.18	GLUT. MED. RT
14	2	2	Walking6min	RECT.ABDOM.LO. LT	17.11	19.79	17.37	25.1	48.34	57.94	21.36	18.85	100	61.09	17.88	14.61	8.07	10.31	RECT.ABDOM.LO. LT	8.33	12.52	28.34	22.3	29.38	57.86	12.96	37.96	100	58.17	18.07	14.56	5.91	8.06	RECT.ABDOM.LO. LT	8.18	63.95	20.09	67.53	58.35	64.06	63.46	15.88	100	66.58	30.08	15.93	7.79	8.54	RECT.ABDOM.LO. LT
14	2	2	Walking6min	RECT.ABDOM.LO. RT	32.01	38.02	33.05	43.99	64.76	82.99	41.33	34.95	61.09	100	35.64	29.78	17.04	21.52	RECT.ABDOM.LO. RT	21.87	26.58	49.15	41.91	58.95	93.33	28.9	65.44	58.17	100	38.98	32.13	13.81	18.52	RECT.ABDOM.LO. RT	29.21	84.03	38.02	43.92	66.93	91.89	88.02	29.46	66.58	100	52.24	29.55	15.03	16.4	RECT.ABDOM.LO. RT
14	2	2	Walking6min	EXT.OBLIQUE LT	59.09	57.65	60.71	56.35	36.36	36.04	62.9	61.94	17.88	35.64	100	76.93	57.82	66.77	EXT.OBLIQUE LT	55.46	47.74	57.82	64.45	67.17	38.84	66.99	56	18.07	38.98	100	73.92	46.91	57.83	EXT.OBLIQUE LT	53.58	53.21	57.78	18.15	37.42	53.89	54.81	63.94	30.08	52.24	100	61.63	37.27	40.24	EXT.OBLIQUE LT
14	2	2	Walking6min	EXT.OBLIQUE RT	62.37	56.22	63.15	53.2	31.6	30.13	61.37	63.34	14.61	29.78	76.93	100	65.76	71.59	EXT.OBLIQUE RT	55.65	58.77	42.11	70.54	60.09	32.01	76.74	47.02	14.56	32.13	73.92	100	55.86	59.49	EXT.OBLIQUE RT	47.69	31.09	55.85	9.3	19.65	30.64	31.33	91.29	15.93	29.55	61.63	100	63.81	68.01	EXT.OBLIQUE RT
14	2	2	Walking6min	INT.OBLIQUE LT	49.14	43.98	48.43	35.9	18.6	17.3	47.93	50.2	8.07	17.04	57.82	65.76	100	75.4	INT.OBLIQUE LT	47.22	46.95	26.75	37.79	30.03	13.76	56.3	21.92	5.91	13.81	46.91	55.86	100	75.75	INT.OBLIQUE LT	34.74	15.88	36.15	4.47	10.01	15.63	16.01	63.97	7.79	15.03	37.27	63.81	100	92.55	INT.OBLIQUE LT
14	2	2	Walking6min	INT.OBLIQUE RT	54.36	49.73	54.87	42.65	23.41	21.86	54.71	56.81	10.31	21.52	66.77	71.59	75.4	100	INT.OBLIQUE RT	53.74	52.63	35.11	42.87	36.09	18.46	68.09	29	8.06	18.52	57.83	59.49	75.75	100	INT.OBLIQUE RT	37.55	17.33	39.05	4.9	10.96	17.05	17.47	68.18	8.54	16.4	40.24	68.01	92.55	100	INT.OBLIQUE RT
14	2	2	Walking9min	LUMBAR ES LT	100	43.67	72.83	44.37	33.04	36.53	44.35	64.99	15.75	31.04	60.71	63.87	49.61	56.34	LUMBAR ES LT	100	38.9	64.9	58.92	52.02	56.83	45.68	61.49	28.57	53.23	59.59	52.11	29.45	39.25	LUMBAR ES LT	100	44.95	63.34	35.39	16.56	45.3	44.87	44.64	20.51	33.63	80.87	66.31	58.91	67.73	LUMBAR ES LT
14	2	2	Walking9min	LUMBAR ES RT	43.67	100	44.47	62.48	42.1	33.37	62.74	36.83	16.74	33.81	58.5	54.6	45.75	51.53	LUMBAR ES RT	38.9	100	33.99	62.99	39.19	20.94	56.46	21.83	8.66	21.71	60.95	54.08	48.7	62.88	LUMBAR ES RT	44.95	100	64.6	74.98	47.45	75.72	84.17	27.66	56.51	77.47	37.16	33.07	21.61	26.32	LUMBAR ES RT
14	2	2	Walking9min	MULTIFIDII LT	72.83	44.47	100	45.29	34.28	36.06	46.11	62.25	15.52	30.82	60.93	65.01	49.44	56.08	MULTIFIDII LT	64.9	33.99	100	46.82	43.67	43.08	50.7	55.83	20.69	37.72	53.94	49.94	36.35	45.15	MULTIFIDII LT	63.34	64.6	100	51.21	28.01	52.84	60.05	37.94	35.06	47.93	49.81	50.03	33.88	40.65	MULTIFIDII LT
14	2	2	Walking9min	MULTIFIDII RT	44.37	62.48	45.29	100	52.79	43.44	59.75	39.39	24.98	44.99	58.18	52.23	34.89	43.07	MULTIFIDII RT	58.92	62.99	46.82	100	60.17	35.62	62.92	32.69	21.38	40.42	77.45	59.99	36.63	53.87	MULTIFIDII RT	35.39	74.98	51.21	100	55.57	58.67	70.4	25.05	62.22	76.6	31.31	27.62	17.84	21.83	MULTIFIDII RT
14	2	2	Walking9min	GLUT. MAX. LT	33.04	42.1	34.28	52.79	100	53.95	48.05	27.63	41.85	61.79	40.48	33.94	20.47	25.73	GLUT. MAX. LT	52.02	39.19	43.67	60.17	100	52.02	52.75	38.25	30.75	59.87	57.09	48.96	26.96	40.96	GLUT. MAX. LT	16.56	47.45	28.01	55.57	100	40.69	46.65	9.14	71.25	61.33	13.43	11.61	7.26	9	GLUT. MAX. LT
14	2	2	Walking9min	GLUT. MAX. RT	36.53	33.37	36.06	43.44	53.95	100	37.4	39.76	52.76	81.72	38.29	31.38	17.92	22.84	GLUT. MAX. RT	56.83	20.94	43.08	35.62	52.02	100	26.13	47.56	55.32	81.71	38.36	26.48	13.72	21.61	GLUT. MAX. RT	45.3	75.72	52.84	58.67	40.69	100	83.81	32.05	50.93	73.33	42.12	37.18	24.51	29.74	GLUT. MAX. RT
14	2	2	Walking9min	GLUT. MED. LT	44.35	62.74	46.11	59.75	48.05	37.4	100	33.56	18.41	37.89	64.06	60.76	48.35	55.44	GLUT. MED. LT	45.68	56.46	50.7	62.92	52.75	26.13	100	30.55	12.78	29.16	73.55	84.66	59.38	79.16	GLUT. MED. LT	44.87	84.17	60.05	70.4	46.65	83.81	100	27.79	55.61	80.34	38.28	33.69	22.04	26.83	GLUT. MED. LT
14	2	2	Walking9min	GLUT. MED. RT	64.99	36.83	62.25	39.39	27.63	39.76	33.56	100	17.6	33.79	59.58	61.35	48.96	54.24	GLUT. MED. RT	61.49	21.83	55.83	32.69	38.25	47.56	30.55	100	23.15	41.54	40.37	41.09	31.02	28.53	GLUT. MED. RT	44.64	27.66	37.94	25.05	9.14	32.05	27.79	100	11.16	20.57	56.38	73.62	64.59	64.27	GLUT. MED. RT
14	2	2	Walking9min	RECT.ABDOM.LO. LT	15.75	16.74	15.52	24.98	41.85	52.76	18.41	17.6	100	59.45	16.49	13.09	7.16	9.24	RECT.ABDOM.LO. LT	28.57	8.66	20.69	21.38	30.75	55.32	12.78	23.15	100	56.73	17.22	11.27	5.6	9.05	RECT.ABDOM.LO. LT	20.51	56.51	35.06	62.22	71.25	50.93	55.61	11.16	100	72.1	16.71	14.48	9.11	11.26	RECT.ABDOM.LO. LT
14	2	2	Walking9min	RECT.ABDOM.LO. RT	31.04	33.81	30.82	44.99	61.79	81.72	37.89	33.79	59.45	100	34.55	28.01	15.87	20.24	RECT.ABDOM.LO. RT	53.23	21.71	37.72	40.42	59.87	81.71	29.16	41.54	56.73	100	37.8	26.13	13.53	21.31	RECT.ABDOM.LO. RT	33.63	77.47	47.93	76.6	61.33	73.33	80.34	20.57	72.1	100	27.84	24.32	15.61	19.14	RECT.ABDOM.LO. RT
14	2	2	Walking9min	EXT.OBLIQUE LT	60.71	58.5	60.93	58.18	40.48	38.29	64.06	59.58	16.49	34.55	100	75.87	56.08	66.01	EXT.OBLIQUE LT	59.59	60.95	53.94	77.45	57.09	38.36	73.55	40.37	17.22	37.8	100	72.37	46.85	66.92	EXT.OBLIQUE LT	80.87	37.16	49.81	31.31	13.43	42.12	38.28	56.38	16.71	27.84	100	79.74	68.71	79.13	EXT.OBLIQUE LT
14	2	2	Walking9min	EXT.OBLIQUE RT	63.87	54.6	65.01	52.23	33.94	31.38	60.76	61.35	13.09	28.01	75.87	100	65.48	72.46	EXT.OBLIQUE RT	52.11	54.08	49.94	59.99	48.96	26.48	84.66	41.09	11.27	26.13	72.37	100	63.84	79.11	EXT.OBLIQUE RT	66.31	33.07	50.03	27.62	11.61	37.18	33.69	73.62	14.48	24.32	79.74	100	75.89	83.69	EXT.OBLIQUE RT
14	2	2	Walking9min	INT.OBLIQUE LT	49.61	45.75	49.44	34.89	20.47	17.92	48.35	48.96	7.16	15.87	56.08	65.48	100	74.6	INT.OBLIQUE LT	29.45	48.7	36.35	36.63	26.96	13.72	59.38	31.02	5.6	13.53	46.85	63.84	100	69.95	INT.OBLIQUE LT	58.91	21.61	33.88	17.84	7.26	24.51	22.04	64.59	9.11	15.61	68.71	75.89	100	87.79	INT.OBLIQUE LT
14	2	2	Walking9min	INT.OBLIQUE RT	56.34	51.53	56.08	43.07	25.73	22.84	55.44	54.24	9.24	20.24	66.01	72.46	74.6	100	INT.OBLIQUE RT	39.25	62.88	45.15	53.87	40.96	21.61	79.16	28.53	9.05	21.31	66.92	79.11	69.95	100	INT.OBLIQUE RT	67.73	26.32	40.65	21.83	9	29.74	26.83	64.27	11.26	19.14	79.13	83.69	87.79	100	INT.OBLIQUE RT
14	2	2	Walking12min	LUMBAR ES LT	100	47.47	73.25	44.68	32.79	36.41	44.6	61.91	14.56	28.83	59.26	62	49.31	54.87	LUMBAR ES LT	100	59.36	58.56	53.75	41.21	14.48	50.25	29.68	3.3	15.12	54.33	58.57	53.14	53.9	LUMBAR ES LT	100	21.73	21.27	5.77	10.23	31.36	15.86	28.8	10.43	24.92	57.24	63.61	54.35	50.52	LUMBAR ES LT
14	2	2	Walking12min	LUMBAR ES RT	47.47	100	50.33	63.57	44.45	37.31	65.68	39.49	17.74	35.53	59.07	58.08	45.15	50.65	LUMBAR ES RT	59.36	100	76.38	82.3	65.07	32.09	77.9	44.13	15.45	32.39	70.92	85.88	59.08	72.02	LUMBAR ES RT	21.73	100	60.2	52.07	65.19	62.97	76.19	11.47	65.51	92.22	37.16	29.05	17.97	28.16	LUMBAR ES RT
14	2	2	Walking12min	MULTIFIDII LT	73.25	50.33	100	49.04	37.3	40.03	47.5	61.44	16.34	32.06	60.58	62.56	46.27	54.35	MULTIFIDII LT	58.56	76.38	100	67.77	67.38	33.05	66.22	51.49	15.87	32.38	70.43	75.79	49.42	59.79	MULTIFIDII LT	21.27	60.2	100	28.96	38.14	59.67	69.13	16.73	39.27	57.39	51.33	40.91	26	39.41	MULTIFIDII LT
14	2	2	Walking12min	MULTIFIDII RT	44.68	63.57	49.04	100	57.23	47.84	57.03	39.75	26.45	46.41	54.89	49.59	30.94	38.17	MULTIFIDII RT	53.75	82.3	67.77	100	70.32	35.64	64.18	45.78	18.08	34.14	66.81	74.46	46.41	62.61	MULTIFIDII RT	5.77	52.07	28.96	100	84.24	28.79	44.56	4.19	83.89	49.34	14.87	11.29	6.72	10.91	MULTIFIDII RT
14	2	2	Walking12min	GLUT. MAX. LT	32.79	44.45	37.3	57.23	100	53.17	48.71	27.32	42.54	60.57	39.77	34.57	19.86	24.75	GLUT. MAX. LT	41.21	65.07	67.38	70.32	100	55.61	55.31	64.41	29.14	55.37	68.28	59.86	35.04	45.29	GLUT. MAX. LT	10.23	65.19	38.14	84.24	100	37.54	54.31	5.71	91.43	62.07	19.88	15.19	9.11	14.69	GLUT. MAX. LT
14	2	2	Walking12min	GLUT. MAX. RT	36.41	37.31	40.03	47.84	53.17	100	39.23	40.97	49.57	79.47	40.94	34.33	19.06	24.29	GLUT. MAX. RT	14.48	32.09	33.05	35.64	55.61	100	26.28	68.52	57.34	93.48	38.58	28.92	15.51	20.8	GLUT. MAX. RT	31.36	62.97	59.67	28.79	37.54	100	71.47	22.58	37.76	66.1	64.64	52.47	34.25	51.07	GLUT. MAX. RT
14	2	2	Walking12min	GLUT. MED. LT	44.6	65.68	47.5	57.03	48.71	39.23	100	33.96	18.83	37.88	61.79	61.86	46.88	53.49	GLUT. MED. LT	50.25	77.9	66.22	64.18	55.31	26.28	100	37.28	12.39	26.57	65.73	81.02	67.33	79.68	GLUT. MED. LT	15.86	76.19	69.13	44.56	54.31	71.47	100	13.61	55.87	73.09	43.01	33.9	21.2	32.88	GLUT. MED. LT
14	2	2	Walking12min	GLUT. MED. RT	61.91	39.49	61.44	39.75	27.32	40.97	33.96	100	16.72	32.37	60.94	62.5	49.44	56.31	GLUT. MED. RT	29.68	44.13	51.49	45.78	64.41	68.52	37.28	100	43.8	68.78	54.1	41.55	23.07	30.53	GLUT. MED. RT	28.8	11.47	16.73	4.19	5.71	22.58	13.61	100	5.75	12.27	40.18	49.86	61.42	54.01	GLUT. MED. RT
14	2	2	Walking12min	RECT.ABDOM.LO. LT	14.56	17.74	16.34	26.45	42.54	49.57	18.83	16.72	100	60.29	16.25	13.16	6.88	8.94	RECT.ABDOM.LO. LT	3.3	15.45	15.87	18.08	29.14	57.34	12.39	43.8	100	60.23	18.89	13.74	7.08	9.64	RECT.ABDOM.LO. LT	10.43	65.51	39.27	83.89	91.43	37.76	55.87	5.75	100	62.38	20.01	15.29	9.18	14.78	RECT.ABDOM.LO. LT
14	2	2	Walking12min	RECT.ABDOM.LO. RT	28.83	35.53	32.06	46.41	60.57	79.47	37.88	32.37	60.29	100	33.78	27.89	15.17	19.44	RECT.ABDOM.LO. RT	15.12	32.39	32.38	34.14	55.37	93.48	26.57	68.78	60.23	100	38.98	29.23	15.69	21.04	RECT.ABDOM.LO. RT	24.92	92.22	57.39	49.34	62.07	66.1	73.09	12.27	62.38	100	39.39	30.89	19.19	29.95	RECT.ABDOM.LO. RT
14	2	2	Walking12min	EXT.OBLIQUE LT	59.26	59.07	60.58	54.89	39.77	40.94	61.79	60.94	16.25	33.78	100	76.02	55.29	65.75	EXT.OBLIQUE LT	54.33	70.92	70.43	66.81	68.28	38.58	65.73	54.1	18.89	38.98	100	76.34	51.53	61.91	EXT.OBLIQUE LT	57.24	37.16	51.33	14.87	19.88	64.64	43.01	40.18	20.01	39.39	100	85.37	60.41	77.42	EXT.OBLIQUE LT
14	2	2	Walking12min	EXT.OBLIQUE RT	62	58.08	62.56	49.59	34.57	34.33	61.86	62.5	13.16	27.89	76.02	100	64.03	71.33	EXT.OBLIQUE RT	58.57	85.88	75.79	74.46	59.86	28.92	81.02	41.55	13.74	29.23	76.34	100	64.75	79.14	EXT.OBLIQUE RT	63.61	29.05	40.91	11.29	15.19	52.47	33.9	49.86	15.29	30.89	85.37	100	73.28	86.39	EXT.OBLIQUE RT
14	2	2	Walking12min	INT.OBLIQUE LT	49.31	45.15	46.27	30.94	19.86	19.06	46.88	49.44	6.88	15.17	55.29	64.03	100	73.99	INT.OBLIQUE LT	53.14	59.08	49.42	46.41	35.04	15.51	67.33	23.07	7.08	15.69	51.53	64.75	100	73.36	INT.OBLIQUE LT	54.35	17.97	26	6.72	9.11	34.25	21.2	61.42	9.18	19.19	60.41	73.28	100	75.2	INT.OBLIQUE LT
14	2	2	Walking12min	INT.OBLIQUE RT	54.87	50.65	54.35	38.17	24.75	24.29	53.49	56.31	8.94	19.44	65.75	71.33	73.99	100	INT.OBLIQUE RT	53.9	72.02	59.79	62.61	45.29	20.8	79.68	30.53	9.64	21.04	61.91	79.14	73.36	100	INT.OBLIQUE RT	50.52	28.16	39.41	10.91	14.69	51.07	32.88	54.01	14.78	29.95	77.42	86.39	75.2	100	INT.OBLIQUE RT
14	2	2	Postwalking	LUMBAR ES LT	100	34.88	55.6	39.65	29.28	44.38	15.84	43.6	15.65	20.4	40.24	42.56	42.12	36.97	LUMBAR ES LT	100	17.75	61.21	10.23	36.16	35.48	12.1	35.1	38.14	31	61.71	59.44	36.92	55.12	LUMBAR ES LT	100	-10.24	-1261.19	-31.13	-27.02	-42.73	-3.09	-7.89	-144.01	-33.44	-1.04	-1.14	-0.27	-0.23	LUMBAR ES LT
14	2	2	Postwalking	LUMBAR ES RT	34.88	100	47.06	57.04	58.56	34.85	46.59	28.96	18.82	26.93	49.74	46.56	37.84	41.3	LUMBAR ES RT	17.75	100	42.68	70.18	65.2	13.96	69.53	20.07	9.18	14.78	43.78	39.52	71.28	47.28	LUMBAR ES RT	-10.24	100	-33.26	61.25	46.29	56.3	57.37	87.43	28.52	48.7	66.39	54.71	31.42	34.02	LUMBAR ES RT
14	2	2	Postwalking	MULTIFIDII LT	55.6	47.06	100	49.04	36.91	28.45	21.72	27.16	4.71	8.88	37.03	36.2	42.01	37.93	MULTIFIDII LT	61.21	42.68	100	35.83	49.6	28.43	28.42	35.34	30.57	29.94	62.99	61.58	57.78	58.97	MULTIFIDII LT	-1261.19	-33.26	100	-52.34	-61.15	-85.85	-11.97	-25.89	-153.12	-40.92	-7.04	-7.23	1.63	0.63	MULTIFIDII LT
14	2	2	Postwalking	MULTIFIDII RT	39.65	57.04	49.04	100	49.89	33.37	30.48	24.76	11	16.6	40.63	42.38	35.79	34.91	MULTIFIDII RT	10.23	70.18	35.83	100	39.95	7.98	52.91	10.6	1.23	7.54	30.34	27.84	56.92	20.61	MULTIFIDII RT	-31.13	61.25	-52.34	100	62.66	64.82	40.65	54.43	36.43	52.16	40.39	37.81	24.04	19.81	MULTIFIDII RT
14	2	2	Postwalking	GLUT. MAX. LT	29.28	58.56	36.91	49.89	100	31.03	43.53	21.94	25.13	28.35	41.83	39.56	32.38	34.7	GLUT. MAX. LT	36.16	65.2	49.6	39.95	100	27.68	56.98	31.1	30.74	30.55	67.68	59.72	53.57	70.52	GLUT. MAX. LT	-27.02	46.29	-61.15	62.66	100	67.87	34.86	47.03	62.51	59.11	37.31	34.21	22.92	18.42	GLUT. MAX. LT
14	2	2	Postwalking	GLUT. MAX. RT	44.38	34.85	28.45	33.37	31.03	100	15.08	54.34	40.29	50.46	42.13	45.27	26.89	30.01	GLUT. MAX. RT	35.48	13.96	28.43	7.98	27.68	100	10.24	73.79	65.7	78.2	36.67	43.3	13.31	27.81	GLUT. MAX. RT	-42.73	56.3	-85.85	64.82	67.87	100	28.59	50.71	55.7	62.18	33.48	26.38	17.4	15.39	GLUT. MAX. RT
14	2	2	Postwalking	GLUT. MED. LT	15.84	46.59	21.72	30.48	43.53	15.08	100	17.7	7.92	14.6	38.07	39.26	36.75	37.29	GLUT. MED. LT	12.1	69.53	28.42	52.91	56.98	10.24	100	15.17	6.91	11.81	34.61	31.26	59.09	35.67	GLUT. MED. LT	-3.09	57.37	-11.97	40.65	34.86	28.59	100	57.84	16.69	29.8	56.26	82.1	66.11	49.31	GLUT. MED. LT
14	2	2	Postwalking	GLUT. MED. RT	43.6	28.96	27.16	24.76	21.94	54.34	17.7	100	22.45	30.53	46.62	50.38	40.63	40.9	GLUT. MED. RT	35.1	20.07	35.34	10.6	31.1	73.79	15.17	100	55.16	69.09	38.33	50.75	16.13	32.21	GLUT. MED. RT	-7.89	87.43	-25.89	54.43	47.03	50.71	57.84	100	32.22	55.39	72.04	59.69	36.53	37.92	GLUT. MED. RT
14	2	2	Postwalking	RECT.ABDOM.LO. LT	15.65	18.82	4.71	11	25.13	40.29	7.92	22.45	100	65.69	28.16	25.4	12.18	14.94	RECT.ABDOM.LO. LT	38.14	9.18	30.57	1.23	30.74	65.7	6.91	55.16	100	69.56	38.48	44.77	13.85	34.51	RECT.ABDOM.LO. LT	-144.01	28.52	-153.12	36.43	62.51	55.7	16.69	32.22	100	56.79	22.53	17.51	11.35	10.02	RECT.ABDOM.LO. LT
14	2	2	Postwalking	RECT.ABDOM.LO. RT	20.4	26.93	8.88	16.6	28.35	50.46	14.6	30.53	65.69	100	36.14	32.22	15.66	19.62	RECT.ABDOM.LO. RT	31	14.78	29.94	7.54	30.55	78.2	11.81	69.09	69.56	100	39.48	45.89	14.27	31.07	RECT.ABDOM.LO. RT	-33.44	48.7	-40.92	52.16	59.11	62.18	29.8	55.39	56.79	100	48.12	36.57	26.36	23.41	RECT.ABDOM.LO. RT
14	2	2	Postwalking	EXT.OBLIQUE LT	40.24	49.74	37.03	40.63	41.83	42.13	38.07	46.62	28.16	36.14	100	73.3	52.35	61.11	EXT.OBLIQUE LT	61.71	43.78	62.99	30.34	67.68	36.67	34.61	38.33	38.48	39.48	100	76.57	47.61	72.14	EXT.OBLIQUE LT	-1.04	66.39	-7.04	40.39	37.31	33.48	56.26	72.04	22.53	48.12	100	71.51	48.21	58.51	EXT.OBLIQUE LT
14	2	2	Postwalking	EXT.OBLIQUE RT	42.56	46.56	36.2	42.38	39.56	45.27	39.26	50.38	25.4	32.22	73.3	100	58.44	63.25	EXT.OBLIQUE RT	59.44	39.52	61.58	27.84	59.72	43.3	31.26	50.75	44.77	45.89	76.57	100	41.02	65.09	EXT.OBLIQUE RT	-1.14	54.71	-7.23	37.81	34.21	26.38	82.1	59.69	17.51	36.57	71.51	100	62.33	63.03	EXT.OBLIQUE RT
14	2	2	Postwalking	INT.OBLIQUE LT	42.12	37.84	42.01	35.79	32.38	26.89	36.75	40.63	12.18	15.66	52.35	58.44	100	70.38	INT.OBLIQUE LT	36.92	71.28	57.78	56.92	53.57	13.31	59.09	16.13	13.85	14.27	47.61	41.02	100	49.04	INT.OBLIQUE LT	-0.27	31.42	1.63	24.04	22.92	17.4	66.11	36.53	11.35	26.36	48.21	62.33	100	57.95	INT.OBLIQUE LT
14	2	2	Postwalking	INT.OBLIQUE RT	36.97	41.3	37.93	34.91	34.7	30.01	37.29	40.9	14.94	19.62	61.11	63.25	70.38	100	INT.OBLIQUE RT	55.12	47.28	58.97	20.61	70.52	27.81	35.67	32.21	34.51	31.07	72.14	65.09	49.04	100	INT.OBLIQUE RT	-0.23	34.02	0.63	19.81	18.42	15.39	49.31	37.92	10.02	23.41	58.51	63.03	57.95	100	INT.OBLIQUE RT
15	2	3	Prewalking	LUMBAR ES LT	100	41.8	60.64	51.43	26.75	59.65	31.54	57.88	50.04	30.77	43.02	52	51.28	45.02	LUMBAR ES LT	100	34.16	61.16	45.87	51.93	39.5	59.29	67.04	83.88	44.93	46.73	67.32	62.19	55.76	LUMBAR ES LT	100	52.05	74.88	49.12	-0.42	63.14	18.3	60.01	30.79	8.51	42.32	43.79	49.04	29.88	LUMBAR ES LT
15	2	3	Prewalking	LUMBAR ES RT	41.8	100	56.87	57.77	43.95	37.39	54.44	35.88	48.83	26.79	55.65	56.85	58.06	62.31	LUMBAR ES RT	34.16	100	55.54	77.79	72.69	12.95	52.21	13.56	42.61	15.03	69.16	43.94	55.13	70.17	LUMBAR ES RT	52.05	100	60.16	71.71	12.32	62.69	68.94	51.6	37.26	28.28	55.84	69.53	66.72	56.94	LUMBAR ES RT
15	2	3	Prewalking	MULTIFIDII LT	60.64	56.87	100	69.27	51.8	56.6	47.23	52.72	59.81	40.2	51.99	59.57	60.45	55.33	MULTIFIDII LT	61.16	55.54	100	75.34	75.95	33.43	76.82	38.91	67.24	38.52	54.06	82.73	64.48	65.67	MULTIFIDII LT	74.88	60.16	100	63.12	16.61	82.29	21.01	71.84	40.51	32.17	47.61	51.74	55.67	36.41	MULTIFIDII LT
15	2	3	Prewalking	MULTIFIDII RT	51.43	57.77	69.27	100	54.05	46.64	48.58	41.45	49.81	36.81	45.67	50.84	53.27	49.86	MULTIFIDII RT	45.87	77.79	75.34	100	81.88	22.61	70.57	22.46	53.89	25.6	70.34	60.99	61.74	73.05	MULTIFIDII RT	49.12	71.71	63.12	100	12.49	71.15	34.59	64.22	37.99	37.56	43.6	52.19	53.72	37.13	MULTIFIDII RT
15	2	3	Prewalking	GLUT. MAX. LT	26.75	43.95	51.8	54.05	100	18.39	45.96	18.84	45.12	34.95	37.25	35.78	42.18	40.33	GLUT. MAX. LT	51.93	72.69	75.95	81.88	100	23.04	71.86	25.96	63.71	26.46	73.12	61.77	74.53	80.02	GLUT. MAX. LT	-0.42	12.32	16.61	12.49	100	17.78	7.87	28.33	26.54	42.52	10.45	11.69	13.69	9.43	GLUT. MAX. LT
15	2	3	Prewalking	GLUT. MAX. RT	59.65	37.39	56.6	46.64	18.39	100	31.74	68.24	46.26	34.02	40.92	51.91	46.38	43.59	GLUT. MAX. RT	39.5	12.95	33.43	22.61	23.04	100	34.07	50.5	33.83	72.08	13.96	30.6	19.99	18.02	GLUT. MAX. RT	63.14	62.69	82.29	71.15	17.78	100	27.91	81.81	47.84	38.48	47.47	53.69	55.79	39.12	GLUT. MAX. RT
15	2	3	Prewalking	GLUT. MED. LT	31.54	54.44	47.23	48.58	45.96	31.74	100	25.91	51.84	32.95	48.74	57.32	54.85	55.54	GLUT. MED. LT	59.29	52.21	76.82	70.57	71.86	34.07	100	30.84	62.24	41.79	49.88	65.19	64.24	60.97	GLUT. MED. LT	18.3	68.94	21.01	34.59	7.87	27.91	100	19.21	32.99	26.82	38.91	52.68	49.41	50.91	GLUT. MED. LT
15	2	3	Prewalking	GLUT. MED. RT	57.88	35.88	52.72	41.45	18.84	68.24	25.91	100	48.61	31.08	42.21	51.12	48.49	43.93	GLUT. MED. RT	67.04	13.56	38.91	22.46	25.96	50.5	30.84	100	56.96	39.71	27.51	50.69	38.2	34.67	GLUT. MED. RT	60.01	51.6	71.84	64.22	28.33	81.81	19.21	100	45.65	41.19	38.29	43.41	45.25	31.21	GLUT. MED. RT
15	2	3	Prewalking	RECT.ABDOM.LO. LT	50.04	48.83	59.81	49.81	45.12	46.26	51.84	48.61	100	46.8	56.14	72.04	67.36	58.3	RECT.ABDOM.LO. LT	83.88	42.61	67.24	53.89	63.71	33.83	62.24	56.96	100	38.67	53.87	72.98	70.6	60.31	RECT.ABDOM.LO. LT	30.79	37.26	40.51	37.99	26.54	47.84	32.99	45.65	100	43.62	53	55.46	59.59	43.12	RECT.ABDOM.LO. LT
15	2	3	Prewalking	RECT.ABDOM.LO. RT	30.77	26.79	40.2	36.81	34.95	34.02	32.95	31.08	46.8	100	21.65	33.05	30.14	24.03	RECT.ABDOM.LO. RT	44.93	15.03	38.52	25.6	26.46	72.08	41.79	39.71	38.67	100	16.24	41.95	23.13	20.88	RECT.ABDOM.LO. RT	8.51	28.28	32.17	37.56	42.52	38.48	26.82	41.19	43.62	100	18.35	22.54	23.74	17.51	RECT.ABDOM.LO. RT
15	2	3	Prewalking	EXT.OBLIQUE LT	43.02	55.65	51.99	45.67	37.25	40.92	48.74	42.21	56.14	21.65	100	68.33	72.41	73.87	EXT.OBLIQUE LT	46.73	69.16	54.06	70.34	73.12	13.96	49.88	27.51	53.87	16.24	100	49.62	80.63	85.36	EXT.OBLIQUE LT	42.32	55.84	47.61	43.6	10.45	47.47	38.91	38.29	53	18.35	100	83.7	83.62	73.29	EXT.OBLIQUE LT
15	2	3	Prewalking	EXT.OBLIQUE RT	52	56.85	59.57	50.84	35.78	51.91	57.32	51.12	72.04	33.05	68.33	100	76.48	73.24	EXT.OBLIQUE RT	67.32	43.94	82.73	60.99	61.77	30.6	65.19	50.69	72.98	41.95	49.62	100	63.42	60.67	EXT.OBLIQUE RT	43.79	69.53	51.74	52.19	11.69	53.69	52.68	43.41	55.46	22.54	83.7	100	84.12	77.65	EXT.OBLIQUE RT
15	2	3	Prewalking	INT.OBLIQUE LT	51.28	58.06	60.45	53.27	42.18	46.38	54.85	48.49	67.36	30.14	72.41	76.48	100	71.9	INT.OBLIQUE LT	62.19	55.13	64.48	61.74	74.53	19.99	64.24	38.2	70.6	23.13	80.63	63.42	100	85.34	INT.OBLIQUE LT	49.04	66.72	55.67	53.72	13.69	55.79	49.41	45.25	59.59	23.74	83.62	84.12	100	69.26	INT.OBLIQUE LT
15	2	3	Prewalking	INT.OBLIQUE RT	45.02	62.31	55.33	49.86	40.33	43.59	55.54	43.93	58.3	24.03	73.87	73.24	71.9	100	INT.OBLIQUE RT	55.76	70.17	65.67	73.05	80.02	18.02	60.97	34.67	60.31	20.88	85.36	60.67	85.34	100	INT.OBLIQUE RT	29.88	56.94	36.41	37.13	9.43	39.12	50.91	31.21	43.12	17.51	73.29	77.65	69.26	100	INT.OBLIQUE RT
15	2	3	Walking3min	LUMBAR ES LT	100	60.15	75.25	58	43.53	69.08	36.9	57.67	57.71	54.94	52.84	63.57	63.76	68.63	LUMBAR ES LT	100	55.22	81.37	60.48	65	49.25	19.2	62.67	44.07	76.89	43.66	47.9	47.84	64.31	LUMBAR ES LT	100	65.5	77.57	48.76	15.26	76.36	27.15	65.66	88.08	34.18	74.79	79.82	67.75	79.58	LUMBAR ES LT
15	2	3	Walking3min	LUMBAR ES RT	60.15	100	60.09	70.34	54.04	47.43	58.81	41.93	64.34	46.71	57.19	71.99	71.79	70.3	LUMBAR ES RT	55.22	100	68.46	62.4	67	24.75	40.73	36.64	77.47	46.27	72.42	80.72	75.92	74.94	LUMBAR ES RT	65.5	100	62.41	58.96	18.77	69.21	34.28	45.02	69.63	42.7	55.58	71.92	63.72	65.5	LUMBAR ES RT
15	2	3	Walking3min	MULTIFIDII LT	75.25	60.09	100	60.01	43.37	64.03	36.61	55.27	56.12	54.6	52.1	61.41	62.91	66.31	MULTIFIDII LT	81.37	68.46	100	63.89	73.49	40.6	25.31	56.1	55.57	69	53.96	60.16	60.51	74.24	MULTIFIDII LT	77.57	62.41	100	51.08	15.09	74.83	28.41	64.38	79.27	36.04	69.62	73.31	65.4	76.84	MULTIFIDII LT
15	2	3	Walking3min	MULTIFIDII RT	58	70.34	60.01	100	58.68	45.51	47.86	34.73	50.04	57.89	43.91	59.99	62.67	61.54	MULTIFIDII RT	60.48	62.4	63.89	100	63.08	32.03	30.19	44.48	56.98	53.97	55.13	58.52	56.35	58.42	MULTIFIDII RT	48.76	58.96	51.08	100	38.37	56.74	64.45	30.73	46.52	74.73	35.49	60.88	63.81	52.2	MULTIFIDII RT
15	2	3	Walking3min	GLUT. MAX. LT	43.53	54.04	43.37	58.68	100	25.49	42.23	20.23	36.9	53.79	32.2	45.7	48.57	47.89	GLUT. MAX. LT	65	67	73.49	63.08	100	31.66	31.89	42.79	67.41	52.05	64.62	69.46	65.63	72.56	GLUT. MAX. LT	15.26	18.77	15.09	38.37	100	16.09	58.27	9.05	14.55	41.23	9.54	18.77	19.49	13.22	GLUT. MAX. LT
15	2	3	Walking3min	GLUT. MAX. RT	69.08	47.43	64.03	45.51	25.49	100	25.37	53.32	45.44	50.37	41.18	51.25	52.53	56.77	GLUT. MAX. RT	49.25	24.75	40.6	32.03	31.66	100	7.12	67.81	17.85	63.37	17.74	19.75	20.04	31	GLUT. MAX. RT	76.36	69.21	74.83	56.74	16.09	100	32.66	58.73	81.99	42.19	68.77	87.94	87.31	90.29	GLUT. MAX. RT
15	2	3	Walking3min	GLUT. MED. LT	36.9	58.81	36.61	47.86	42.23	25.37	100	26.61	58.07	29.6	51.14	61.24	60.5	54.23	GLUT. MED. LT	19.2	40.73	25.31	30.19	31.89	7.12	100	11.03	52.54	14.43	53.31	49.94	47.99	32.84	GLUT. MED. LT	27.15	34.28	28.41	64.45	58.27	32.66	100	16.42	25.73	65.25	19.15	35.86	39.17	30.08	GLUT. MED. LT
15	2	3	Walking3min	GLUT. MED. RT	57.67	41.93	55.27	34.73	20.23	53.32	26.61	100	60.07	29.3	61.96	53.84	49.73	55.19	GLUT. MED. RT	62.67	36.64	56.1	44.48	42.79	67.81	11.03	100	27.06	69.81	26.53	29.47	28.89	40.77	GLUT. MED. RT	65.66	45.02	64.38	30.73	9.05	58.73	16.42	100	68.87	21.01	79.17	54.95	50.51	59.05	GLUT. MED. RT
15	2	3	Walking3min	RECT.ABDOM.LO. LT	57.71	64.34	56.12	50.04	36.9	45.44	58.07	60.07	100	29.1	85.69	81.97	74.62	72.82	RECT.ABDOM.LO. LT	44.07	77.47	55.57	56.98	67.41	17.85	52.54	27.06	100	34.23	87.88	91.93	89.16	68.54	RECT.ABDOM.LO. LT	88.08	69.63	79.27	46.52	14.55	81.99	25.73	68.87	100	32.47	78.14	80.52	71.66	83.55	RECT.ABDOM.LO. LT
15	2	3	Walking3min	RECT.ABDOM.LO. RT	54.94	46.71	54.6	57.89	53.79	50.37	29.6	29.3	29.1	100	25.79	37.41	41.21	43.65	RECT.ABDOM.LO. RT	76.89	46.27	69	53.97	52.05	63.37	14.43	69.81	34.23	100	34.04	37.51	38.01	56.23	RECT.ABDOM.LO. RT	34.18	42.7	36.04	74.73	41.23	42.19	65.25	21.01	32.47	100	24.57	44.67	50.67	41.36	RECT.ABDOM.LO. RT
15	2	3	Walking3min	EXT.OBLIQUE LT	52.84	57.19	52.1	43.91	32.2	41.18	51.14	61.96	85.69	25.79	100	73.28	66.65	65.78	EXT.OBLIQUE LT	43.66	72.42	53.96	55.13	64.62	17.74	53.31	26.53	87.88	34.04	100	85.14	79.71	68.26	EXT.OBLIQUE LT	74.79	55.58	69.62	35.49	9.54	68.77	19.15	79.17	78.14	24.57	100	65.4	58.38	69.04	EXT.OBLIQUE LT
15	2	3	Walking3min	EXT.OBLIQUE RT	63.57	71.99	61.41	59.99	45.7	51.25	61.24	53.84	81.97	37.41	73.28	100	82.12	80.76	EXT.OBLIQUE RT	47.9	80.72	60.16	58.52	69.46	19.75	49.94	29.47	91.93	37.51	85.14	100	87.4	73.13	EXT.OBLIQUE RT	79.82	71.92	73.31	60.88	18.77	87.94	35.86	54.95	80.52	44.67	65.4	100	81.05	86.09	EXT.OBLIQUE RT
15	2	3	Walking3min	INT.OBLIQUE LT	63.76	71.79	62.91	62.67	48.57	52.53	60.5	49.73	74.62	41.21	66.65	82.12	100	78.39	INT.OBLIQUE LT	47.84	75.92	60.51	56.35	65.63	20.04	47.99	28.89	89.16	38.01	79.71	87.4	100	70.02	INT.OBLIQUE LT	67.75	63.72	65.4	63.81	19.49	87.31	39.17	50.51	71.66	50.67	58.38	81.05	100	84.54	INT.OBLIQUE LT
15	2	3	Walking3min	INT.OBLIQUE RT	68.63	70.3	66.31	61.54	47.89	56.77	54.23	55.19	72.82	43.65	65.78	80.76	78.39	100	INT.OBLIQUE RT	64.31	74.94	74.24	58.42	72.56	31	32.84	40.77	68.54	56.23	68.26	73.13	70.02	100	INT.OBLIQUE RT	79.58	65.5	76.84	52.2	13.22	90.29	30.08	59.05	83.55	41.36	69.04	86.09	84.54	100	INT.OBLIQUE RT
15	2	3	Walking6min	LUMBAR ES LT	100	61.82	75.82	57.75	42.98	68.33	34.75	57.76	49.47	63.1	47.53	57.79	62.25	62.35	LUMBAR ES LT	100	57.26	83.9	68.58	68.22	48.1	36.19	47.27	29.82	90.8	28.01	36.54	49.15	46.34	LUMBAR ES LT	100	54.44	70.22	56.58	19.94	63.14	36.14	62.84	55.36	55	49.81	70.21	68.34	79.39	LUMBAR ES LT
15	2	3	Walking6min	LUMBAR ES RT	61.82	100	62.4	64.87	56.34	49.52	55.91	43.97	57.17	54.37	54.24	64.96	69.94	66.5	LUMBAR ES RT	57.26	100	56.44	65.14	70.22	22.97	65.97	32.84	58.75	52.58	55.56	64.66	79.08	68.36	LUMBAR ES RT	54.44	100	66.83	61.59	39.95	50.76	55.73	32.34	30.44	76.85	26.93	41.38	54.11	52.93	LUMBAR ES RT
15	2	3	Walking6min	MULTIFIDII LT	75.82	62.4	100	64.67	48.64	63.03	35.41	46.9	41.66	71.13	40	50.76	57.37	56.67	MULTIFIDII LT	83.9	56.44	100	67.09	69.13	40.6	35.15	42.92	28.82	85.82	27.06	35.37	48.16	45.09	MULTIFIDII LT	70.22	66.83	100	66.52	31.83	57.62	49.41	43.32	38.32	73.28	34.07	51.23	60.2	64.92	MULTIFIDII LT
15	2	3	Walking6min	MULTIFIDII RT	57.75	64.87	64.67	100	59.92	44.35	41.55	32.3	36.5	67.64	34.74	45.03	52.6	49.63	MULTIFIDII RT	68.58	65.14	67.09	100	59.05	34.8	40.65	36.76	33.58	68.54	31.59	40.53	54.51	45.51	MULTIFIDII RT	56.58	61.59	66.52	100	30.8	31.01	37.61	35.04	30.98	63.73	27.41	42.07	42.1	52.64	MULTIFIDII RT
15	2	3	Walking6min	GLUT. MAX. LT	42.98	56.34	48.64	59.92	100	23.79	44.22	20.99	33.27	54.89	31.6	41.32	48.1	45.71	GLUT. MAX. LT	68.22	70.22	69.13	59.05	100	25.73	47.13	36.58	42.65	63.76	40.25	51.4	67.55	63.45	GLUT. MAX. LT	19.94	39.95	31.83	30.8	100	18.44	73.58	8.55	23.18	37.14	20.4	32	30.91	25.75	GLUT. MAX. LT
15	2	3	Walking6min	GLUT. MAX. RT	68.33	49.52	63.03	44.35	23.79	100	22.94	58.91	42.35	51.92	40.71	49.32	52.3	52.94	GLUT. MAX. RT	48.1	22.97	40.6	34.8	25.73	100	18.49	45.78	14.98	51.11	14	18.73	21.4	24.56	GLUT. MAX. RT	63.14	50.76	57.62	31.01	18.44	100	37.46	56.89	49.23	51.98	44.11	64.36	78.49	73.09	GLUT. MAX. RT
15	2	3	Walking6min	GLUT. MED. LT	34.75	55.91	35.41	41.55	44.22	22.94	100	25.64	59.66	32.5	56.26	60.28	62.02	56.43	GLUT. MED. LT	36.19	65.97	35.15	40.65	47.13	18.49	100	39.52	77.24	32.31	73.71	79.91	73.42	70.04	GLUT. MED. LT	36.14	55.73	49.41	37.61	73.58	37.46	100	19.73	31.84	57.18	28.16	43.35	44.52	39.45	GLUT. MED. LT
15	2	3	Walking6min	GLUT. MED. RT	57.76	43.97	46.9	32.3	20.99	58.91	25.64	100	62.71	34.07	62.12	59.41	52.89	59.14	GLUT. MED. RT	47.27	32.84	42.92	36.76	36.58	45.78	39.52	100	37.09	46.2	34.79	41.15	35.23	49.57	GLUT. MED. RT	62.84	32.34	43.32	35.04	8.55	56.89	19.73	100	71.86	31.37	64.23	71.54	63.68	71.44	GLUT. MED. RT
15	2	3	Walking6min	RECT.ABDOM.LO. LT	49.47	57.17	41.66	36.5	33.27	42.35	59.66	62.71	100	28.65	87.52	83.77	71.03	73.25	RECT.ABDOM.LO. LT	29.82	58.75	28.82	33.58	42.65	14.98	77.24	37.09	100	26.4	90.64	87.35	69.35	73.3	RECT.ABDOM.LO. LT	55.36	30.44	38.32	30.98	23.18	49.23	31.84	71.86	100	27.97	90.13	81.21	65.23	65.98	RECT.ABDOM.LO. LT
15	2	3	Walking6min	RECT.ABDOM.LO. RT	63.1	54.37	71.13	67.64	54.89	51.92	32.5	34.07	28.65	100	27.51	36.35	44.69	42.82	RECT.ABDOM.LO. RT	90.8	52.58	85.82	68.54	63.76	51.11	32.31	46.2	26.4	100	24.77	32.51	44.14	41.63	RECT.ABDOM.LO. RT	55	76.85	73.28	63.73	37.14	51.98	57.18	31.37	27.97	100	24.7	38.22	50.29	49.63	RECT.ABDOM.LO. RT
15	2	3	Walking6min	EXT.OBLIQUE LT	47.53	54.24	40	34.74	31.6	40.71	56.26	62.12	87.52	27.51	100	78.96	67.69	70	EXT.OBLIQUE LT	28.01	55.56	27.06	31.59	40.25	14	73.71	34.79	90.64	24.77	100	82.49	66.08	69.94	EXT.OBLIQUE LT	49.81	26.93	34.07	27.41	20.4	44.11	28.16	64.23	90.13	24.7	100	74.5	59.1	59.55	EXT.OBLIQUE LT
15	2	3	Walking6min	EXT.OBLIQUE RT	57.79	64.96	50.76	45.03	41.32	49.32	60.28	59.41	83.77	36.35	78.96	100	79.79	80.66	EXT.OBLIQUE RT	36.54	64.66	35.37	40.53	51.4	18.73	79.91	41.15	87.35	32.51	82.49	100	79	81.57	EXT.OBLIQUE RT	70.21	41.38	51.23	42.07	32	64.36	43.35	71.54	81.21	38.22	74.5	100	80.21	80.69	EXT.OBLIQUE RT
15	2	3	Walking6min	INT.OBLIQUE LT	62.25	69.94	57.37	52.6	48.1	52.3	62.02	52.89	71.03	44.69	67.69	79.79	100	78.06	INT.OBLIQUE LT	49.15	79.08	48.16	54.51	67.55	21.4	73.42	35.23	69.35	44.14	66.08	79	100	82.6	INT.OBLIQUE LT	68.34	54.11	60.2	42.1	30.91	78.49	44.52	63.68	65.23	50.29	59.1	80.21	100	81.61	INT.OBLIQUE LT
15	2	3	Walking6min	INT.OBLIQUE RT	62.35	66.5	56.67	49.63	45.71	52.94	56.43	59.14	73.25	42.82	70	80.66	78.06	100	INT.OBLIQUE RT	46.34	68.36	45.09	45.51	63.45	24.56	70.04	49.57	73.3	41.63	69.94	81.57	82.6	100	INT.OBLIQUE RT	79.39	52.93	64.92	52.64	25.75	73.09	39.45	71.44	65.98	49.63	59.55	80.69	81.61	100	INT.OBLIQUE RT
15	2	3	Walking9min	LUMBAR ES LT	100	63.41	77.44	56.65	42.94	69.79	37.68	58.3	53.76	60.24	50.21	61.29	63.38	66.24	LUMBAR ES LT	100	53.59	79.62	73.64	67.86	41.17	42.4	56.66	52.62	63.74	47.98	61.58	54.96	56.15	LUMBAR ES LT	100	69.17	75.45	63.85	17.68	80.08	29.97	57.39	86.2	43.58	68.37	89.67	64.26	80.77	LUMBAR ES LT
15	2	3	Walking9min	LUMBAR ES RT	63.41	100	65.47	69.92	58.18	49.3	56.85	41.26	56.91	55.81	52.95	65.19	69.92	68.48	LUMBAR ES RT	53.59	100	51.61	71.64	71.3	17.71	77.73	32.41	82.51	31.52	76.59	78.84	78.79	72.73	LUMBAR ES RT	69.17	100	73.38	57.91	17.34	67.97	27.87	58.27	69.76	42.86	60.49	70.81	63.45	73.78	LUMBAR ES RT
15	2	3	Walking9min	MULTIFIDII LT	77.44	65.47	100	63.8	50.26	66.67	38.02	46.02	43.92	71.3	40.79	52.88	58.43	60.91	MULTIFIDII LT	79.62	51.61	100	67.71	69.86	43.27	42.04	52.7	49.78	66.99	45.32	59.14	54.03	58.76	MULTIFIDII LT	75.45	73.38	100	71.47	22.39	71.97	35.33	41.06	65.45	56.24	51.31	73.03	64.6	78.01	MULTIFIDII LT
15	2	3	Walking9min	MULTIFIDII RT	56.65	69.92	63.8	100	59.58	45.76	44.75	32.31	41.29	63.29	38.12	48.93	54.62	53.37	MULTIFIDII RT	73.64	71.64	67.71	100	77.75	26.53	59.63	44.16	72.77	45.51	66.49	79.36	72.24	70.62	MULTIFIDII RT	63.85	57.91	71.47	100	31.63	60.89	40.76	34.38	55.16	62.74	41.71	58.78	61.71	62.77	MULTIFIDII RT
15	2	3	Walking9min	GLUT. MAX. LT	42.94	58.18	50.26	59.58	100	27.04	46.49	20.51	36.23	54.08	33.37	43.72	49.55	48.45	GLUT. MAX. LT	67.86	71.3	69.86	77.75	100	27.94	60.99	44.96	71.58	47.4	63.9	80.09	74.82	74.36	GLUT. MAX. LT	17.68	17.34	22.39	31.63	100	17.97	46.96	7.51	13.69	48.53	9.91	17.29	28.57	21.51	GLUT. MAX. LT
15	2	3	Walking9min	GLUT. MAX. RT	69.79	49.3	66.67	45.76	27.04	100	25.9	53.44	41.46	55.55	38.56	48.51	51.78	54.62	GLUT. MAX. RT	41.17	17.71	43.27	26.53	27.94	100	13.77	52.45	16.94	68.12	15.13	21.08	19.07	21.79	GLUT. MAX. RT	80.08	67.97	71.97	60.89	17.97	100	31.32	55.28	71.2	42.95	61.19	80.11	57.38	68.81	GLUT. MAX. RT
15	2	3	Walking9min	GLUT. MED. LT	37.68	56.85	38.02	44.75	46.49	25.9	100	27.14	62.54	32.43	59.01	63.71	64.53	58.38	GLUT. MED. LT	42.4	77.73	42.04	59.63	60.99	13.77	100	26.72	80.61	24.98	78.8	72.01	78.26	72.54	GLUT. MED. LT	29.97	27.87	35.33	40.76	46.96	31.32	100	13.25	23.57	57.57	17.31	29.36	41.88	35.87	GLUT. MED. LT
15	2	3	Walking9min	GLUT. MED. RT	58.3	41.26	46.02	32.31	20.51	53.44	27.14	100	62.07	31.9	61.83	57.88	51.9	55.24	GLUT. MED. RT	56.66	32.41	52.7	44.16	44.96	52.45	26.72	100	35.25	63.14	31.56	38.61	38.09	39.89	GLUT. MED. RT	57.39	58.27	41.06	34.38	7.51	55.28	13.25	100	69.21	20.16	72.57	58.38	37.94	48.91	GLUT. MED. RT
15	2	3	Walking9min	RECT.ABDOM.LO. LT	53.76	56.91	43.92	41.29	36.23	41.46	62.54	62.07	100	29.38	86.79	84.41	74.3	72.28	RECT.ABDOM.LO. LT	52.62	82.51	49.78	72.77	71.58	16.94	80.61	35.25	100	30.26	86.45	87.49	85.83	77.81	RECT.ABDOM.LO. LT	86.2	69.76	65.45	55.16	13.69	71.2	23.57	69.21	100	34.87	80.66	83.93	61.19	75.75	RECT.ABDOM.LO. LT
15	2	3	Walking9min	RECT.ABDOM.LO. RT	60.24	55.81	71.3	63.29	54.08	55.55	32.43	31.9	29.38	100	27.2	36.66	43.25	45.05	RECT.ABDOM.LO. RT	63.74	31.52	66.99	45.51	47.4	68.12	24.98	63.14	30.26	100	27.23	36.99	33.64	38.12	RECT.ABDOM.LO. RT	43.58	42.86	56.24	62.74	48.53	42.95	57.57	20.16	34.87	100	26.05	42.76	61.6	51.45	RECT.ABDOM.LO. RT
15	2	3	Walking9min	EXT.OBLIQUE LT	50.21	52.95	40.79	38.12	33.37	38.56	59.01	61.83	86.79	27.2	100	78.83	69.22	67.44	EXT.OBLIQUE LT	47.98	76.59	45.32	66.49	63.9	15.13	78.8	31.56	86.45	27.23	100	78.35	77.23	72.01	EXT.OBLIQUE LT	68.37	60.49	51.31	41.71	9.91	61.19	17.31	72.57	80.66	26.05	100	70.59	47.64	60.38	EXT.OBLIQUE LT
15	2	3	Walking9min	EXT.OBLIQUE RT	61.29	65.19	52.88	48.93	43.72	48.51	63.71	57.88	84.41	36.66	78.83	100	81.31	79.97	EXT.OBLIQUE RT	61.58	78.84	59.14	79.36	80.09	21.08	72.01	38.61	87.49	36.99	78.35	100	83.65	73.87	EXT.OBLIQUE RT	89.67	70.81	73.03	58.78	17.29	80.11	29.36	58.38	83.93	42.76	70.59	100	67.55	82.99	EXT.OBLIQUE RT
15	2	3	Walking9min	INT.OBLIQUE LT	63.38	69.92	58.43	54.62	49.55	51.78	64.53	51.9	74.3	43.25	69.22	81.31	100	78.85	INT.OBLIQUE LT	54.96	78.79	54.03	72.24	74.82	19.07	78.26	38.09	85.83	33.64	77.23	83.65	100	82.69	INT.OBLIQUE LT	64.26	63.45	64.6	61.71	28.57	57.38	41.88	37.94	61.19	61.6	47.64	67.55	100	79.27	INT.OBLIQUE LT
15	2	3	Walking9min	INT.OBLIQUE RT	66.24	68.48	60.91	53.37	48.45	54.62	58.38	55.24	72.28	45.05	67.44	79.97	78.85	100	INT.OBLIQUE RT	56.15	72.73	58.76	70.62	74.36	21.79	72.54	39.89	77.81	38.12	72.01	73.87	82.69	100	INT.OBLIQUE RT	80.77	73.78	78.01	62.77	21.51	68.81	35.87	48.91	75.75	51.45	60.38	82.99	79.27	100	INT.OBLIQUE RT
15	2	3	Walking12min	LUMBAR ES LT	100	66.76	76.71	59.22	47.77	69.45	36.68	53.02	52.55	64.75	45.83	56.85	59.92	58.25	LUMBAR ES LT	100	47.18	82	58.93	65.39	48.76	36.62	53.96	46.92	72.65	43.24	62.23	56.65	68.76	LUMBAR ES LT	100	62.13	61.12	67.34	19.8	69.33	20.58	66.5	79.67	38.68	71.03	77.73	63.64	81.09	LUMBAR ES LT
15	2	3	Walking12min	LUMBAR ES RT	66.76	100	67.19	63.94	50.28	53.31	51.05	43.8	58.16	56.09	51.18	61.48	66.04	61.42	LUMBAR ES RT	47.18	100	44.53	69.01	56.27	20.87	72.7	36.95	83.07	31.43	76.8	70.82	77.87	59.48	LUMBAR ES RT	62.13	100	67.35	70.91	19.82	72.36	20.76	57.45	62.8	38.47	59.16	67.15	59	66.73	LUMBAR ES RT
15	2	3	Walking12min	MULTIFIDII LT	76.71	67.19	100	65.43	51.95	63.11	35.41	43.8	43.49	70.41	37.91	48.08	51.77	50.33	MULTIFIDII LT	82	44.53	100	59.01	72.4	45.63	36.27	47.33	44.64	73.58	41.1	59.5	54.19	67.73	MULTIFIDII LT	61.12	67.35	100	51.76	11.82	57.03	12.71	72.94	55.96	23.01	61.01	55.06	40.34	58.18	MULTIFIDII LT
15	2	3	Walking12min	MULTIFIDII RT	59.22	63.94	65.43	100	57.94	50.41	36.48	29.9	36.68	67.32	31	41.21	46.2	41.51	MULTIFIDII RT	58.93	69.01	59.01	100	58.53	31.75	52.62	35.23	62.15	46.5	55.34	59.99	64.25	57.12	MULTIFIDII RT	67.34	70.91	51.76	100	30.01	73.71	31.13	48.51	67.08	55.63	51.56	67.78	66.99	65.02	MULTIFIDII RT
15	2	3	Walking12min	GLUT. MAX. LT	47.77	50.28	51.95	57.94	100	29.73	36.73	18.96	30.68	60.6	25.76	34.97	40.11	36.28	GLUT. MAX. LT	65.39	56.27	72.4	58.53	100	35.44	49.62	45.74	59.96	57.9	55.08	71.07	71.46	73.53	GLUT. MAX. LT	19.8	19.82	11.82	30.01	100	26.37	81.87	11.1	16.91	62.84	11.56	19.37	27.29	19.24	GLUT. MAX. LT
15	2	3	Walking12min	GLUT. MAX. RT	69.45	53.31	63.11	50.41	29.73	100	23.8	50.88	43.33	56.64	37.07	47.2	49.95	48.02	GLUT. MAX. RT	48.76	20.87	45.63	31.75	35.44	100	16.07	52.62	20.34	60.32	18.5	28.6	24.33	32.96	GLUT. MAX. RT	69.33	72.36	57.03	73.71	26.37	100	27.66	54.07	65.04	44.79	54.99	74.11	55.31	73.71	GLUT. MAX. RT
15	2	3	Walking12min	GLUT. MED. LT	36.68	51.05	35.41	36.48	36.73	23.8	100	24.51	61.4	31.29	57.26	60.89	62.89	56.93	GLUT. MED. LT	36.62	72.7	36.27	52.62	49.62	16.07	100	32.36	77.29	24.38	75.35	63.89	71.66	56.33	GLUT. MED. LT	20.58	20.76	12.71	31.13	81.87	27.66	100	11.56	17.59	64.71	12.04	20.14	28.51	20	GLUT. MED. LT
15	2	3	Walking12min	GLUT. MED. RT	53.02	43.8	43.8	29.9	18.96	50.88	24.51	100	61.75	31.38	61.12	56.1	50.99	56.83	GLUT. MED. RT	53.96	36.95	47.33	35.23	45.74	52.62	32.36	100	43.19	55.48	38.74	52.75	41.28	59.75	GLUT. MED. RT	66.5	57.45	72.94	48.51	11.1	54.07	11.56	100	75.69	22.74	72.18	69.69	53.63	68.1	GLUT. MED. RT
15	2	3	Walking12min	RECT.ABDOM.LO. LT	52.55	58.16	43.49	36.68	30.68	43.33	61.4	61.75	100	31.82	84.62	85.42	78.6	79.74	RECT.ABDOM.LO. LT	46.92	83.07	44.64	62.15	59.96	20.34	77.29	43.19	100	30.92	87.09	80	84.43	71.26	RECT.ABDOM.LO. LT	79.67	62.8	55.96	67.08	16.91	65.04	17.59	75.69	100	33.55	75.14	88.03	73.34	85.78	RECT.ABDOM.LO. LT
15	2	3	Walking12min	RECT.ABDOM.LO. RT	64.75	56.09	70.41	67.32	60.6	56.64	31.29	31.38	31.82	100	26.78	36.89	42.21	38.73	RECT.ABDOM.LO. RT	72.65	31.43	73.58	46.5	57.9	60.32	24.38	55.48	30.92	100	28.27	42.46	38.26	49.52	RECT.ABDOM.LO. RT	38.68	38.47	23.01	55.63	62.84	44.79	64.71	22.74	33.55	100	23.61	37.94	50.85	37.7	RECT.ABDOM.LO. RT
15	2	3	Walking12min	EXT.OBLIQUE LT	45.83	51.18	37.91	31	25.76	37.07	57.26	61.12	84.62	26.78	100	77.02	69.72	73.51	EXT.OBLIQUE LT	43.24	76.8	41.1	55.34	55.08	18.5	75.35	38.74	87.09	28.27	100	75.84	79.48	64.12	EXT.OBLIQUE LT	71.03	59.16	61.01	51.56	11.56	54.99	12.04	72.18	75.14	23.61	100	71.07	54.12	72.67	EXT.OBLIQUE LT
15	2	3	Walking12min	EXT.OBLIQUE RT	56.85	61.48	48.08	41.21	34.97	47.2	60.89	56.1	85.42	36.89	77.02	100	81.64	82.17	EXT.OBLIQUE RT	62.23	70.82	59.5	59.99	71.07	28.6	63.89	52.75	80	42.46	75.84	100	84.16	84.77	EXT.OBLIQUE RT	77.73	67.15	55.06	67.78	19.37	74.11	20.14	69.69	88.03	37.94	71.07	100	78.58	91.15	EXT.OBLIQUE RT
15	2	3	Walking12min	INT.OBLIQUE LT	59.92	66.04	51.77	46.2	40.11	49.95	62.89	50.99	78.6	42.21	69.72	81.64	100	79.08	INT.OBLIQUE LT	56.65	77.87	54.19	64.25	71.46	24.33	71.66	41.28	84.43	38.26	79.48	84.16	100	73.62	INT.OBLIQUE LT	63.64	59	40.34	66.99	27.29	55.31	28.51	53.63	73.34	50.85	54.12	78.58	100	74.22	INT.OBLIQUE LT
15	2	3	Walking12min	INT.OBLIQUE RT	58.25	61.42	50.33	41.51	36.28	48.02	56.93	56.83	79.74	38.73	73.51	82.17	79.08	100	INT.OBLIQUE RT	68.76	59.48	67.73	57.12	73.53	32.96	56.33	59.75	71.26	49.52	64.12	84.77	73.62	100	INT.OBLIQUE RT	81.09	66.73	58.18	65.02	19.24	73.71	20	68.1	85.78	37.7	72.67	91.15	74.22	100	INT.OBLIQUE RT
15	2	3	Postwalking	LUMBAR ES LT	100	49.81	63.85	59	36.63	59.87	15.46	43.93	45.11	47.1	46.08	37.64	52.36	51.48	LUMBAR ES LT	100	53.98	64.46	56.38	63.41	63.08	18.9	78.91	86.81	42.2	41.61	26.03	58.08	61.57	LUMBAR ES LT	100	44.57	69.31	75.03	15.64	83.74	23.38	37.42	34.02	46.75	51.69	50.01	37.08	44.93	LUMBAR ES LT
15	2	3	Postwalking	LUMBAR ES RT	49.81	100	66.44	59.43	40.2	45.49	26.29	36.6	42.58	50.53	48.53	44.87	56.74	33.99	LUMBAR ES RT	53.98	100	68.35	72.17	76.14	33.33	27.76	42.22	46.96	45.26	58.53	45.88	69.52	43.29	LUMBAR ES RT	44.57	100	61.76	37.87	33.93	44.64	46.32	75.72	65.55	45.81	41.45	26.91	57.44	27.42	LUMBAR ES RT
15	2	3	Postwalking	MULTIFIDII LT	63.85	66.44	100	64.89	47.25	57.42	26.79	47.62	51.11	62.29	57.36	49.49	65.91	44.53	MULTIFIDII LT	64.46	68.35	100	68.84	84.92	42.61	33.48	52.31	57.25	56.48	63.03	42.66	73.12	51.33	MULTIFIDII LT	69.31	61.76	100	60.29	18.11	71.76	48.94	55.8	54.47	68.62	64.68	48.38	54.11	47.23	MULTIFIDII LT
15	2	3	Postwalking	MULTIFIDII RT	59	59.43	64.89	100	46.23	51.59	17.05	40.13	42.63	42.72	41.62	34.52	50.56	33.15	MULTIFIDII RT	56.38	72.17	68.84	100	77.27	38.03	20.73	44.08	50.92	40.82	49.75	31.91	68.37	45.21	MULTIFIDII RT	75.03	37.87	60.29	100	12.78	75.13	25.82	33.61	31.14	43.52	60.53	51.94	44.67	36.8	MULTIFIDII RT
15	2	3	Postwalking	GLUT. MAX. LT	36.63	40.2	47.25	46.23	100	20.85	16.03	43.94	40.04	37.62	29.83	25.98	44.51	13.92	GLUT. MAX. LT	63.41	76.14	84.92	77.27	100	41	29.77	51.74	57.69	46.94	55.91	42.03	71.18	45.78	GLUT. MAX. LT	15.64	33.93	18.11	12.78	100	10.67	18.21	40.94	33.12	11.45	10.78	6.16	25.32	5.52	GLUT. MAX. LT
15	2	3	Postwalking	GLUT. MAX. RT	59.87	45.49	57.42	51.59	20.85	100	13.52	45.2	49.91	45.1	45.98	36.34	49.55	54.71	GLUT. MAX. RT	63.08	33.33	42.61	38.03	41	100	6.62	69.27	68.48	31.85	29.77	20.14	39.57	69.76	GLUT. MAX. RT	83.74	44.64	71.76	75.13	10.67	100	33.05	38.01	32.11	55.1	62.14	60.16	43.68	52.72	GLUT. MAX. RT
15	2	3	Postwalking	GLUT. MED. LT	15.46	26.29	26.79	17.05	16.03	13.52	100	12.43	15.21	32.17	33.83	40.69	28.39	14.79	GLUT. MED. LT	18.9	27.76	33.48	20.73	29.77	6.62	100	9.03	14.78	34.72	48.71	45.62	38.87	16.17	GLUT. MED. LT	23.38	46.32	48.94	25.82	18.21	33.05	100	49.45	60.46	64.48	62.4	44.75	59.38	29.71	GLUT. MED. LT
15	2	3	Postwalking	GLUT. MED. RT	43.93	36.6	47.62	40.13	43.94	45.2	12.43	100	79.03	39.25	30.13	21.91	52.91	27.49	GLUT. MED. RT	78.91	42.22	52.31	44.08	51.74	69.27	9.03	100	81.73	33.18	31.04	18.87	45.96	59.15	GLUT. MED. RT	37.42	75.72	55.8	33.61	40.94	38.01	49.45	100	68.89	38.18	36.24	21.98	57.89	22.1	GLUT. MED. RT
15	2	3	Postwalking	RECT.ABDOM.LO. LT	45.11	42.58	51.11	42.63	40.04	49.91	15.21	79.03	100	44.61	35.17	25.57	59.47	31.06	RECT.ABDOM.LO. LT	86.81	46.96	57.25	50.92	57.69	68.48	14.78	81.73	100	35.7	35.12	20.96	50.54	60.69	RECT.ABDOM.LO. LT	34.02	65.55	54.47	31.14	33.12	32.11	60.46	68.89	100	46.85	44.59	27.6	58.51	23.43	RECT.ABDOM.LO. LT
15	2	3	Postwalking	RECT.ABDOM.LO. RT	47.1	50.53	62.29	42.72	37.62	45.1	32.17	39.25	44.61	100	72.83	61.01	67.58	47.18	RECT.ABDOM.LO. RT	42.2	45.26	56.48	40.82	46.94	31.85	34.72	33.18	35.7	100	77.4	56.72	64.6	46.83	RECT.ABDOM.LO. RT	46.75	45.81	68.62	43.52	11.45	55.1	64.48	38.18	46.85	100	74.15	59.89	46.29	58.82	RECT.ABDOM.LO. RT
15	2	3	Postwalking	EXT.OBLIQUE LT	46.08	48.53	57.36	41.62	29.83	45.98	33.83	30.13	35.17	72.83	100	67.8	60.49	49.95	EXT.OBLIQUE LT	41.61	58.53	63.03	49.75	55.91	29.77	48.71	31.04	35.12	77.4	100	62.89	75.77	42.89	EXT.OBLIQUE LT	51.69	41.45	64.68	60.53	10.78	62.14	62.4	36.24	44.59	74.15	100	69.89	56.39	47.31	EXT.OBLIQUE LT
15	2	3	Postwalking	EXT.OBLIQUE RT	37.64	44.87	49.49	34.52	25.98	36.34	40.69	21.91	25.57	61.01	67.8	100	46.73	44.28	EXT.OBLIQUE RT	26.03	45.88	42.66	31.91	42.03	20.14	45.62	18.87	20.96	56.72	62.89	100	53.13	32.62	EXT.OBLIQUE RT	50.01	26.91	48.38	51.94	6.16	60.16	44.75	21.98	27.6	59.89	69.89	100	35.96	67.64	EXT.OBLIQUE RT
15	2	3	Postwalking	INT.OBLIQUE LT	52.36	56.74	65.91	50.56	44.51	49.55	28.39	52.91	59.47	67.58	60.49	46.73	100	39.26	INT.OBLIQUE LT	58.08	69.52	73.12	68.37	71.18	39.57	38.87	45.96	50.54	64.6	75.77	53.13	100	50.12	INT.OBLIQUE LT	37.08	57.44	54.11	44.67	25.32	43.68	59.38	57.89	58.51	46.29	56.39	35.96	100	25.27	INT.OBLIQUE LT
15	2	3	Postwalking	INT.OBLIQUE RT	51.48	33.99	44.53	33.15	13.92	54.71	14.79	27.49	31.06	47.18	49.95	44.28	39.26	100	INT.OBLIQUE RT	61.57	43.29	51.33	45.21	45.78	69.76	16.17	59.15	60.69	46.83	42.89	32.62	50.12	100	INT.OBLIQUE RT	44.93	27.42	47.23	36.8	5.52	52.72	29.71	22.1	23.43	58.82	47.31	67.64	25.27	100	INT.OBLIQUE RT
16	1	1	Prewalking	LUMBAR ES LT	100	50.85	72.97	67.7	47.94	57.99	47.5	58.43	23.13	57.94	56.17	48.75	42.57	47.24	LUMBAR ES LT	100	54.09	83.39	74.24	52.91	70.64	55.81	40.01	26.81	68.23	71.78	45.29	36.37	49.71	LUMBAR ES LT	100	83.57	81.07	82.41	47.35	48.77	30.1	51.2	21.91	51.16	70.58	75.08	66.23	56.35	LUMBAR ES LT
16	1	1	Prewalking	LUMBAR ES RT	50.85	100	56.11	59.92	52.66	43.59	44.26	39.36	11.04	34.88	54.23	55.92	53.7	57.84	LUMBAR ES RT	54.09	100	60.19	63.43	58.29	37.34	54.33	19.57	11.75	33.74	59.31	45.35	64.8	68.51	LUMBAR ES RT	83.57	100	76.04	72.09	47.22	45.11	28.9	51.12	21.45	52.19	65.86	70.58	59.48	55.67	LUMBAR ES RT
16	1	1	Prewalking	MULTIFIDII LT	72.97	56.11	100	72.8	55.85	52.43	53.31	51.32	20.31	52.15	56.83	50.79	46.16	50.36	MULTIFIDII LT	83.39	60.19	100	69.81	63.22	58.85	63.57	31.82	19.99	55.19	82.38	53.16	47.02	60.22	MULTIFIDII LT	81.07	76.04	100	80.81	35.65	49.01	21.39	46.23	15.52	37.58	72.23	71.55	62.49	50.44	MULTIFIDII LT
16	1	1	Prewalking	MULTIFIDII RT	67.7	59.92	72.8	100	56.29	50.76	52.18	50.85	21.43	54.3	55.03	49.61	44.98	49.49	MULTIFIDII RT	74.24	63.43	69.81	100	58.1	53.86	52.12	31.98	22.82	55.37	56.17	37.38	40.64	56.85	MULTIFIDII RT	82.41	72.09	80.81	100	42.75	49.43	24.29	43.7	18.45	46.51	78.5	76.64	67.3	52.1	MULTIFIDII RT
16	1	1	Prewalking	GLUT. MAX. LT	47.94	52.66	55.85	56.29	100	32.02	73.56	31.94	20.34	51.84	54.79	52.08	46.63	46.23	GLUT. MAX. LT	52.91	58.29	63.22	58.1	100	34.53	86.23	17.28	10.72	32.54	62.73	68.36	73.14	63.89	GLUT. MAX. LT	47.35	47.22	35.65	42.75	100	21.2	65.49	38.91	50.14	87.88	33.48	36.72	33.75	34.71	GLUT. MAX. LT
16	1	1	Prewalking	GLUT. MAX. RT	57.99	43.59	52.43	50.76	32.02	100	29.06	66.61	14.48	41.12	55.55	52.16	47.8	56.95	GLUT. MAX. RT	70.64	37.34	58.85	53.86	34.53	100	39.06	61.01	41.05	89.74	51.72	31.12	23.56	34.06	GLUT. MAX. RT	48.77	45.11	49.01	49.43	21.2	100	10.92	65.86	7.63	25.17	66.08	67.72	61.45	65.26	GLUT. MAX. RT
16	1	1	Prewalking	GLUT. MED. LT	47.5	44.26	53.31	52.18	73.56	29.06	100	27.81	27.41	53.54	52.58	47.93	39.98	40.85	GLUT. MED. LT	55.81	54.33	63.57	52.12	86.23	39.06	100	19.87	12.54	36.84	67.89	71.02	64.98	59.51	GLUT. MED. LT	30.1	28.9	21.39	24.29	65.49	10.92	100	21.04	75.89	57.25	17.83	19.78	17.99	18.55	GLUT. MED. LT
16	1	1	Prewalking	GLUT. MED. RT	58.43	39.36	51.32	50.85	31.94	66.61	27.81	100	23.24	49.34	52.97	46.32	37.16	46.9	GLUT. MED. RT	40.01	19.57	31.82	31.98	17.28	61.01	19.87	100	61.55	57.05	26.75	15.08	11.16	16.86	GLUT. MED. RT	51.2	51.12	46.23	43.7	38.91	65.86	21.04	100	14.95	44.83	61.87	64.83	62.94	74.36	GLUT. MED. RT
16	1	1	Prewalking	RECT.ABDOM.LO. LT	23.13	11.04	20.31	21.43	20.34	14.48	27.41	23.24	100	44.49	16.59	11.72	8.57	10.55	RECT.ABDOM.LO. LT	26.81	11.75	19.99	22.82	10.72	41.05	12.54	61.55	100	45.13	16.53	9.09	6.67	10.2	RECT.ABDOM.LO. LT	21.91	21.45	15.52	18.45	50.14	7.63	75.89	14.95	100	43.21	12.6	14.03	12.72	13.13	RECT.ABDOM.LO. LT
16	1	1	Prewalking	RECT.ABDOM.LO. RT	57.94	34.88	52.15	54.3	51.84	41.12	53.54	49.34	44.49	100	47.27	35.45	26.68	32.23	RECT.ABDOM.LO. RT	68.23	33.74	55.19	55.37	32.54	89.74	36.84	57.05	45.13	100	47.23	28.08	21.16	31.09	RECT.ABDOM.LO. RT	51.16	52.19	37.58	46.51	87.88	25.17	57.25	44.83	43.21	100	39.23	42.86	39	40.62	RECT.ABDOM.LO. RT
16	1	1	Prewalking	EXT.OBLIQUE LT	56.17	54.23	56.83	55.03	54.79	55.55	52.58	52.97	16.59	47.27	100	71.9	56.86	62.75	EXT.OBLIQUE LT	71.78	59.31	82.38	56.17	62.73	51.72	67.89	26.75	16.53	47.23	100	64.28	52.21	64.01	EXT.OBLIQUE LT	70.58	65.86	72.23	78.5	33.48	66.08	17.83	61.87	12.6	39.23	100	89.87	81.3	68.04	EXT.OBLIQUE LT
16	1	1	Prewalking	EXT.OBLIQUE RT	48.75	55.92	50.79	49.61	52.08	52.16	47.93	46.32	11.72	35.45	71.9	100	70.8	72.57	EXT.OBLIQUE RT	45.29	45.35	53.16	37.38	68.36	31.12	71.02	15.08	9.09	28.08	64.28	100	68.79	67.1	EXT.OBLIQUE RT	75.08	70.58	71.55	76.64	36.72	67.72	19.78	64.83	14.03	42.86	89.87	100	74.68	67.5	EXT.OBLIQUE RT
16	1	1	Prewalking	INT.OBLIQUE LT	42.57	53.7	46.16	44.98	46.63	47.8	39.98	37.16	8.57	26.68	56.86	70.8	100	70.64	INT.OBLIQUE LT	36.37	64.8	47.02	40.64	73.14	23.56	64.98	11.16	6.67	21.16	52.21	68.79	100	66.76	INT.OBLIQUE LT	66.23	59.48	62.49	67.3	33.75	61.45	17.99	62.94	12.72	39	81.3	74.68	100	75.46	INT.OBLIQUE LT
16	1	1	Prewalking	INT.OBLIQUE RT	47.24	57.84	50.36	49.49	46.23	56.95	40.85	46.9	10.55	32.23	62.75	72.57	70.64	100	INT.OBLIQUE RT	49.71	68.51	60.22	56.85	63.89	34.06	59.51	16.86	10.2	31.09	64.01	67.1	66.76	100	INT.OBLIQUE RT	56.35	55.67	50.44	52.1	34.71	65.26	18.55	74.36	13.13	40.62	68.04	67.5	75.46	100	INT.OBLIQUE RT
16	1	1	Walking3min	LUMBAR ES LT	100	51.66	76.74	74.27	42.48	63.75	45.45	54.5	19.59	55.21	63.49	61.1	46.98	55.46	LUMBAR ES LT	100	32.68	78.44	75.47	59.96	78.41	58.54	46.5	27.12	72.81	67.33	55.99	41.27	52.3	LUMBAR ES LT	100	74.55	82.63	68.81	24.08	69.32	25.11	50.36	10.78	37.62	55.26	64.13	67.38	71.3	LUMBAR ES LT
16	1	1	Walking3min	LUMBAR ES RT	51.66	100	56.54	59.52	37.68	41.66	36.39	35.62	11.54	35.21	50.06	52.88	48.58	55.03	LUMBAR ES RT	32.68	100	47.75	47.05	25.1	24.63	33.61	10.95	3.55	24.3	43.89	48.55	40.06	36.8	LUMBAR ES RT	74.55	100	67.82	86.31	18.35	57.43	22.96	44.25	7.81	28.38	49.95	62.55	84.18	86.23	LUMBAR ES RT
16	1	1	Walking3min	MULTIFIDII LT	76.74	56.54	100	76.47	50.22	58.05	52.01	49.23	19.51	54.45	61.84	61.42	47.56	55.26	MULTIFIDII LT	78.44	47.75	100	73.36	60.78	59.06	69.45	32.6	18.59	54.57	78.11	72.98	56.63	60.15	MULTIFIDII LT	82.63	67.82	100	70.35	31.18	53.23	38.33	37.11	13.84	41.5	46.33	56.52	63.61	72.24	MULTIFIDII LT
16	1	1	Walking3min	MULTIFIDII RT	74.27	59.52	76.47	100	51.49	61.97	54.87	55.12	20	57.41	67.68	67.28	49.54	59.53	MULTIFIDII RT	75.47	47.05	73.36	100	62.44	65.38	68.37	37.41	21.12	60.35	71.51	63.84	49.79	60.34	MULTIFIDII RT	68.81	86.31	70.35	100	22.42	52.94	27.89	38.36	9.67	34.26	45.36	59.05	78.57	85.99	MULTIFIDII RT
16	1	1	Walking3min	GLUT. MAX. LT	42.48	37.68	50.22	51.49	100	30.23	76.6	22.19	23.8	46.41	45.83	48.2	39.93	41.19	GLUT. MAX. LT	59.96	25.1	60.78	62.44	100	48.21	79.57	27.21	14.91	43.9	67.94	68.3	66.28	68.19	GLUT. MAX. LT	24.08	18.35	31.18	22.42	100	21.76	81.92	35.1	52.11	60.55	32.09	30.26	19.73	23.02	GLUT. MAX. LT
16	1	1	Walking3min	GLUT. MAX. RT	63.75	41.66	58.05	61.97	30.23	100	32.55	74.2	16.53	48.25	58.43	57.19	47.67	55.83	GLUT. MAX. RT	78.41	24.63	59.06	65.38	48.21	100	47.17	62.88	38.28	89.46	51.99	40.97	29.54	40.32	GLUT. MAX. RT	69.32	57.43	53.23	52.94	21.76	100	21.47	74.56	12.28	40.71	73.49	77.81	59.23	52.01	GLUT. MAX. RT
16	1	1	Walking3min	GLUT. MED. LT	45.45	36.39	52.01	54.87	76.6	32.55	100	25.35	29.05	53.28	48.45	49.63	35.02	40.21	GLUT. MED. LT	58.54	33.61	69.45	68.37	79.57	47.17	100	26.96	11.91	43.31	74.85	75.56	62.18	65.8	GLUT. MED. LT	25.11	22.96	38.33	27.89	81.92	21.47	100	31.66	44.4	55.42	35.5	37.25	24.64	28.62	GLUT. MED. LT
16	1	1	Walking3min	GLUT. MED. RT	54.5	35.62	49.23	55.12	22.19	74.2	25.35	100	19.98	45.02	52.18	51.3	40.8	50.8	GLUT. MED. RT	46.5	10.95	32.6	37.41	27.21	62.88	26.96	100	53.53	62.46	27.9	21.25	14.81	21.07	GLUT. MED. RT	50.36	44.25	37.11	38.36	35.1	74.56	31.66	100	18.24	49.84	81.64	77.65	54.45	42.99	GLUT. MED. RT
16	1	1	Walking3min	RECT.ABDOM.LO. LT	19.59	11.54	19.51	20	23.8	16.53	29.05	19.98	100	42.93	17.44	14.28	7.59	10.61	RECT.ABDOM.LO. LT	27.12	3.55	18.59	21.12	14.91	38.28	11.91	53.53	100	42.91	15.35	11.5	7.88	11.39	RECT.ABDOM.LO. LT	10.78	7.81	13.84	9.67	52.11	12.28	44.4	18.24	100	39.47	14.29	13.39	8.44	9.95	RECT.ABDOM.LO. LT
16	1	1	Walking3min	RECT.ABDOM.LO. RT	55.21	35.21	54.45	57.41	46.41	48.25	53.28	45.02	42.93	100	50.52	43.57	25.12	33.86	RECT.ABDOM.LO. RT	72.81	24.3	54.57	60.35	43.9	89.46	43.31	62.46	42.91	100	46.67	36.51	26.11	36.01	RECT.ABDOM.LO. RT	37.62	28.38	41.5	34.26	60.55	40.71	55.42	49.84	39.47	100	47.61	45.19	30.39	35.12	RECT.ABDOM.LO. RT
16	1	1	Walking3min	EXT.OBLIQUE LT	63.49	50.06	61.84	67.68	45.83	58.43	48.45	52.18	17.44	50.52	100	77.37	52.88	60.57	EXT.OBLIQUE LT	67.33	43.89	78.11	71.51	67.94	51.99	74.85	27.9	15.35	46.67	100	78.7	62.33	59.85	EXT.OBLIQUE LT	55.26	49.95	46.33	45.36	32.09	73.49	35.5	81.64	14.29	47.61	100	81.57	60.18	50.08	EXT.OBLIQUE LT
16	1	1	Walking3min	EXT.OBLIQUE RT	61.1	52.88	61.42	67.28	48.2	57.19	49.63	51.3	14.28	43.57	77.37	100	63.22	70.78	EXT.OBLIQUE RT	55.99	48.55	72.98	63.84	68.3	40.97	75.56	21.25	11.5	36.51	78.7	100	76.49	75.1	EXT.OBLIQUE RT	64.13	62.55	56.52	59.05	30.26	77.81	37.25	77.65	13.39	45.19	81.57	100	69.37	62.07	EXT.OBLIQUE RT
16	1	1	Walking3min	INT.OBLIQUE LT	46.98	48.58	47.56	49.54	39.93	47.67	35.02	40.8	7.59	25.12	52.88	63.22	100	72.61	INT.OBLIQUE LT	41.27	40.06	56.63	49.79	66.28	29.54	62.18	14.81	7.88	26.11	62.33	76.49	100	71.52	INT.OBLIQUE LT	67.38	84.18	63.61	78.57	19.73	59.23	24.64	54.45	8.44	30.39	60.18	69.37	100	88.87	INT.OBLIQUE LT
16	1	1	Walking3min	INT.OBLIQUE RT	55.46	55.03	55.26	59.53	41.19	55.83	40.21	50.8	10.61	33.86	60.57	70.78	72.61	100	INT.OBLIQUE RT	52.3	36.8	60.15	60.34	68.19	40.32	65.8	21.07	11.39	36.01	59.85	75.1	71.52	100	INT.OBLIQUE RT	71.3	86.23	72.24	85.99	23.02	52.01	28.62	42.99	9.95	35.12	50.08	62.07	88.87	100	INT.OBLIQUE RT
16	1	1	Walking6min	LUMBAR ES LT	100	49.5	76.29	69.39	41.3	61.02	44.91	53.55	20.9	54	62.39	58.59	44.73	52.71	LUMBAR ES LT	100	40.82	78.67	78.03	45.93	73.62	55.18	47.7	23.49	60.92	60.36	59.44	36.52	59.64	LUMBAR ES LT	100	49.57	75.32	81.2	37.82	50.71	32.36	53.64	19.33	48.61	60.19	62.48	43.1	41.52	LUMBAR ES LT
16	1	1	Walking6min	LUMBAR ES RT	49.5	100	54	60.81	38.97	40.53	35.7	34.61	11.14	32.03	49.88	54.71	51.73	55.82	LUMBAR ES RT	40.82	100	54.65	48.01	68.82	26.2	50.19	13.34	0.32	18.42	38.75	46.54	40.48	42.03	LUMBAR ES RT	49.57	100	48.73	57.18	22.36	32.41	20.7	33.48	9.71	27.11	41.09	58.51	60.8	74.02	LUMBAR ES RT
16	1	1	Walking6min	MULTIFIDII LT	76.29	54	100	73.54	49.97	57.85	51.97	49.68	20.58	53.85	62.81	60.51	45.18	53.31	MULTIFIDII LT	78.67	54.65	100	87.95	60.59	65.87	72.54	45.98	19.3	53.18	70.21	70.15	46.42	60.66	MULTIFIDII LT	75.32	48.73	100	66.12	25.29	50.62	21.64	44.63	12.88	33.66	43.89	49.57	46.11	35.67	MULTIFIDII LT
16	1	1	Walking6min	MULTIFIDII RT	69.39	60.81	73.54	100	52.93	59.42	54.16	53.46	19.38	52.67	66.27	66.52	48.75	57.84	MULTIFIDII RT	78.03	48.01	87.95	100	57.29	71.89	71.99	46.33	21.51	56.19	70.36	68.25	43.33	57.99	MULTIFIDII RT	81.2	57.18	66.12	100	40.03	48.82	37.08	57.31	18.35	51.55	74.24	74.66	48.02	53.8	MULTIFIDII RT
16	1	1	Walking6min	GLUT. MAX. LT	41.3	38.97	49.97	52.93	100	29.61	74.58	22.46	23.74	45.65	47.21	50.45	38.66	41.45	GLUT. MAX. LT	45.93	68.82	60.59	57.29	100	36.01	71.02	22.51	10.39	29.04	55.68	63.15	63.37	56.86	GLUT. MAX. LT	37.82	22.36	25.29	40.03	100	15.73	87.27	29.54	56.8	67.79	48.57	35.15	16.34	26.01	GLUT. MAX. LT
16	1	1	Walking6min	GLUT. MAX. RT	61.02	40.53	57.85	59.42	29.61	100	33.16	74.18	17.1	46.53	56.71	54.73	46.84	53.95	GLUT. MAX. RT	73.62	26.2	65.87	71.89	36.01	100	49.68	60.77	34.98	79.3	60.58	47.43	28.58	45.96	GLUT. MAX. RT	50.71	32.41	50.62	48.82	15.73	100	12.9	64.69	8.5	25.83	42.51	47.7	72.07	42.31	GLUT. MAX. RT
16	1	1	Walking6min	GLUT. MED. LT	44.91	35.7	51.97	54.16	74.58	33.16	100	27.02	29.75	54.75	51.1	51.35	33.14	39.39	GLUT. MED. LT	55.18	50.19	72.54	71.99	71.02	49.68	100	36.93	15.74	43.34	64.19	68.13	58.52	60.8	GLUT. MED. LT	32.36	20.7	21.64	37.08	87.27	12.9	100	25.51	57.77	57.7	42.61	31.45	15.04	24.03	GLUT. MED. LT
16	1	1	Walking6min	GLUT. MED. RT	53.55	34.61	49.68	53.46	22.46	74.18	27.02	100	21.43	45.03	52.67	51.16	39.38	48.41	GLUT. MED. RT	47.7	13.34	45.98	46.33	22.51	60.77	36.93	100	45.83	73.76	41.17	31.5	18.34	31.57	GLUT. MED. RT	53.64	33.48	44.63	57.31	29.54	64.69	25.51	100	16.33	44.25	63.81	62.57	54.53	55.39	GLUT. MED. RT
16	1	1	Walking6min	RECT.ABDOM.LO. LT	20.9	11.14	20.58	19.38	23.74	17.1	29.75	21.43	100	45.44	17.91	14.63	7.27	10.34	RECT.ABDOM.LO. LT	23.49	0.32	19.3	21.51	10.39	34.98	15.74	45.83	100	45.54	18.34	12.37	6.83	12.32	RECT.ABDOM.LO. LT	19.33	9.71	12.88	18.35	56.8	8.5	57.77	16.33	100	45.07	25.65	17.03	6.93	11.38	RECT.ABDOM.LO. LT
16	1	1	Walking6min	RECT.ABDOM.LO. RT	54	32.03	53.85	52.67	45.65	46.53	54.75	45.03	45.44	100	49.2	41.96	22.68	31.03	RECT.ABDOM.LO. RT	60.92	18.42	53.18	56.19	29.04	79.3	43.34	73.76	45.54	100	50.98	36.54	21.42	36.03	RECT.ABDOM.LO. RT	48.61	27.11	33.66	51.55	67.79	25.83	57.7	44.25	45.07	100	67.16	47.56	21.98	34.36	RECT.ABDOM.LO. RT
16	1	1	Walking6min	EXT.OBLIQUE LT	62.39	49.88	62.81	66.27	47.21	56.71	51.1	52.67	17.91	49.2	100	76.51	51.37	61.47	EXT.OBLIQUE LT	60.36	38.75	70.21	70.36	55.68	60.58	64.19	41.17	18.34	50.98	100	77.52	50.92	63.27	EXT.OBLIQUE LT	60.19	41.09	43.89	74.24	48.57	42.51	42.61	63.81	25.65	67.16	100	71.78	38.22	57.49	EXT.OBLIQUE LT
16	1	1	Walking6min	EXT.OBLIQUE RT	58.59	54.71	60.51	66.52	50.45	54.73	51.35	51.16	14.63	41.96	76.51	100	61.63	70.93	EXT.OBLIQUE RT	59.44	46.54	70.15	68.25	63.15	47.43	68.13	31.5	12.37	36.54	77.52	100	62.39	67.51	EXT.OBLIQUE RT	62.48	58.51	49.57	74.66	35.15	47.7	31.45	62.57	17.03	47.56	71.78	100	53.74	69.55	EXT.OBLIQUE RT
16	1	1	Walking6min	INT.OBLIQUE LT	44.73	51.73	45.18	48.75	38.66	46.84	33.14	39.38	7.27	22.68	51.37	61.63	100	72.46	INT.OBLIQUE LT	36.52	40.48	46.42	43.33	63.37	28.58	58.52	18.34	6.83	21.42	50.92	62.39	100	61.08	INT.OBLIQUE LT	43.1	60.8	46.11	48.02	16.34	72.07	15.04	54.53	6.93	21.98	38.22	53.74	100	60.11	INT.OBLIQUE LT
16	1	1	Walking6min	INT.OBLIQUE RT	52.71	55.82	53.31	57.84	41.45	53.95	39.39	48.41	10.34	31.03	61.47	70.93	72.46	100	INT.OBLIQUE RT	59.64	42.03	60.66	57.99	56.86	45.96	60.8	31.57	12.32	36.03	63.27	67.51	61.08	100	INT.OBLIQUE RT	41.52	74.02	35.67	53.8	26.01	42.31	24.03	55.39	11.38	34.36	57.49	69.55	60.11	100	INT.OBLIQUE RT
16	1	1	Walking9min	LUMBAR ES LT	100	50.95	73.98	68.09	38.15	60.27	41.02	50.83	19.76	51.07	61.57	57.98	46.37	53.26	LUMBAR ES LT	100	37.12	75.7	71.1	52.5	74.07	55.08	56.23	30.23	60.41	60.43	45.91	41.84	44.99	LUMBAR ES LT	100	37.16	69.87	69.63	21.72	39.04	16.83	39.1	8.04	37.47	47.32	42.85	33.2	38.19	LUMBAR ES LT
16	1	1	Walking9min	LUMBAR ES RT	50.95	100	55.75	61.73	37.71	41.36	35.42	34.98	12.26	34.68	53.61	56.26	52.36	56.4	LUMBAR ES RT	37.12	100	49.84	45.92	48.79	26.47	39.5	18.38	8.17	18.29	41	47.95	63.84	68.46	LUMBAR ES RT	37.16	100	46.67	54.1	20.89	23.21	20.36	27.05	10.45	29.49	39.18	63.69	68.4	67.48	LUMBAR ES RT
16	1	1	Walking9min	MULTIFIDII LT	73.98	55.75	100	72.23	46.56	58.33	48.25	48.43	18.55	49.74	61.62	59.87	48.32	55.05	MULTIFIDII LT	75.7	49.84	100	72.51	55.93	62.76	58.03	41.86	21.95	46.11	60.09	56.85	55.34	58.91	MULTIFIDII LT	69.87	46.67	100	65.73	43.51	44.39	42.54	50.44	23.24	60.98	66.17	61.16	36.99	49.11	MULTIFIDII LT
16	1	1	Walking9min	MULTIFIDII RT	68.09	61.73	72.23	100	50.74	60.66	53.23	52.95	19.85	53.13	65.21	64.73	49.63	57.77	MULTIFIDII RT	71.1	45.92	72.51	100	70.67	64.42	70.4	46.97	22.88	47.79	63.81	63.47	53.48	58.33	MULTIFIDII RT	69.63	54.1	65.73	100	23.98	47.85	23.38	50.52	12.11	37.3	59.45	61.4	52.45	56.71	MULTIFIDII RT
16	1	1	Walking9min	GLUT. MAX. LT	38.15	37.71	46.56	50.74	100	29.73	75	21.68	24.78	45.24	45.18	48.32	38.98	40.04	GLUT. MAX. LT	52.5	48.79	55.93	70.67	100	47.36	73.19	31.84	15.19	33.31	66.42	71.12	67.96	60.32	GLUT. MAX. LT	21.72	20.89	43.51	23.98	100	20.97	78.64	26.29	64.21	73.76	35.44	27.33	11.87	17.29	GLUT. MAX. LT
16	1	1	Walking9min	GLUT. MAX. RT	60.27	41.36	58.33	60.66	29.73	100	33.14	75.29	16.96	45.93	55.96	54.55	47.84	56.42	GLUT. MAX. RT	74.07	26.47	62.76	64.42	47.36	100	56.32	70.39	41.85	78.24	56.74	41.55	30.25	35.05	GLUT. MAX. RT	39.04	23.21	44.39	47.85	20.97	100	18.37	90.59	12.05	32.88	64.44	49.1	63.06	66.04	GLUT. MAX. RT
16	1	1	Walking9min	GLUT. MED. LT	41.02	35.42	48.25	53.23	75	33.14	100	26.08	30.65	54.29	48.4	49.32	33.44	38.59	GLUT. MED. LT	55.08	39.5	58.03	70.4	73.19	56.32	100	40.39	21.62	41.95	63.68	63.01	55.14	57.36	GLUT. MED. LT	16.83	20.36	42.54	23.38	78.64	18.37	100	23.52	65.47	68.85	34.61	26.66	11.55	16.84	GLUT. MED. LT
16	1	1	Walking9min	GLUT. MED. RT	50.83	34.98	48.43	52.95	21.68	75.29	26.08	100	20.47	44.27	50.19	48.83	40.36	50.69	GLUT. MED. RT	56.23	18.38	41.86	46.97	31.84	70.39	40.39	100	55.39	82.71	39.83	29.1	20.18	23.61	GLUT. MED. RT	39.1	27.05	50.44	50.52	26.29	90.59	23.52	100	13.36	39.78	72.76	55.42	58.84	68.13	GLUT. MED. RT
16	1	1	Walking9min	RECT.ABDOM.LO. LT	19.76	12.26	18.55	19.85	24.78	16.96	30.65	20.47	100	46.24	18.49	15.14	7.81	11.09	RECT.ABDOM.LO. LT	30.23	8.17	21.95	22.88	15.19	41.85	21.62	55.39	100	58.29	19.86	13.25	9.01	10.65	RECT.ABDOM.LO. LT	8.04	10.45	23.24	12.11	64.21	12.05	65.47	13.36	100	43.88	18.48	13.93	5.79	8.57	RECT.ABDOM.LO. LT
16	1	1	Walking9min	RECT.ABDOM.LO. RT	51.07	34.68	49.74	53.13	45.24	45.93	54.29	44.27	46.24	100	49.22	42.49	23.76	32.49	RECT.ABDOM.LO. RT	60.41	18.29	46.11	47.79	33.31	78.24	41.95	82.71	58.29	100	41.1	29.53	20.57	24.05	RECT.ABDOM.LO. RT	37.47	29.49	60.98	37.3	73.76	32.88	68.85	39.78	43.88	100	53.19	42.06	19.2	27.47	RECT.ABDOM.LO. RT
16	1	1	Walking9min	EXT.OBLIQUE LT	61.57	53.61	61.62	65.21	45.18	55.96	48.4	50.19	18.49	49.22	100	75.82	52.33	61.51	EXT.OBLIQUE LT	60.43	41	60.09	63.81	66.42	56.74	63.68	39.83	19.86	41.1	100	67.56	53.86	51.83	EXT.OBLIQUE LT	47.32	39.18	66.17	59.45	35.44	64.44	34.61	72.76	18.48	53.19	100	74.68	45.32	61.06	EXT.OBLIQUE LT
16	1	1	Walking9min	EXT.OBLIQUE RT	57.98	56.26	59.87	64.73	48.32	54.55	49.32	48.83	15.14	42.49	75.82	100	62.58	71.27	EXT.OBLIQUE RT	45.91	47.95	56.85	63.47	71.12	41.55	63.01	29.1	13.25	29.53	67.56	100	75.49	69.45	EXT.OBLIQUE RT	42.85	63.69	61.16	61.4	27.33	49.1	26.66	55.42	13.93	42.06	74.68	100	57	74.84	EXT.OBLIQUE RT
16	1	1	Walking9min	INT.OBLIQUE LT	46.37	52.36	48.32	49.63	38.98	47.84	33.44	40.36	7.81	23.76	52.33	62.58	100	72.56	INT.OBLIQUE LT	41.84	63.84	55.34	53.48	67.96	30.25	55.14	20.18	9.01	20.57	53.86	75.49	100	81.78	INT.OBLIQUE LT	33.2	68.4	36.99	52.45	11.87	63.06	11.55	58.84	5.79	19.2	45.32	57	100	79.39	INT.OBLIQUE LT
16	1	1	Walking9min	INT.OBLIQUE RT	53.26	56.4	55.05	57.77	40.04	56.42	38.59	50.69	11.09	32.49	61.51	71.27	72.56	100	INT.OBLIQUE RT	44.99	68.46	58.91	58.33	60.32	35.05	57.36	23.61	10.65	24.05	51.83	69.45	81.78	100	INT.OBLIQUE RT	38.19	67.48	49.11	56.71	17.29	66.04	16.84	68.13	8.57	27.47	61.06	74.84	79.39	100	INT.OBLIQUE RT
16	1	1	Walking12min	LUMBAR ES LT	100	50.33	75.87	70.39	44.22	57.83	47.66	53.1	23.67	56.74	59.76	55.89	42.54	49.83	LUMBAR ES LT	100	46.98	66.07	64.71	43.53	67.43	61.16	38.02	32.55	76.2	52.54	50.08	34.42	43.63	LUMBAR ES LT	100	49.15	84.75	61.57	35.82	36.43	32.57	48.65	23.42	69.03	59.26	66.83	45.36	54.62	LUMBAR ES LT
16	1	1	Walking12min	LUMBAR ES RT	50.33	100	55.57	62.92	43.71	38.08	40.37	34.25	13.07	35.28	52.24	55.33	51.39	55.52	LUMBAR ES RT	46.98	100	59.57	71.98	54.81	30.15	52.77	14.1	11.36	33	58.78	59.79	63.87	62.54	LUMBAR ES RT	49.15	100	48.98	73.55	15.27	64.25	15.04	47.46	9.1	33.09	44.87	55.68	74.94	64.82	LUMBAR ES RT
16	1	1	Walking12min	MULTIFIDII LT	75.87	55.57	100	74.9	54.59	54.81	56.55	50.88	23.38	56.76	62.77	60.1	44.76	51.67	MULTIFIDII LT	66.07	59.57	100	77.63	56.35	47.68	66.4	21.66	17.97	51.43	62.74	68.26	58.09	69.25	MULTIFIDII LT	84.75	48.98	100	64.44	38.03	35.38	37.67	43.17	22.64	66.16	52.62	59.35	41.13	48.82	MULTIFIDII LT
16	1	1	Walking12min	MULTIFIDII RT	70.39	62.92	74.9	100	53.22	53.62	54.72	49.87	21.75	54.55	63.29	61.91	47.33	54.41	MULTIFIDII RT	64.71	71.98	77.63	100	59.92	44.08	63.41	20.96	17.38	48.49	72.71	70.36	59.17	66.06	MULTIFIDII RT	61.57	73.55	64.44	100	20.69	54.83	20.39	51.13	12.48	46.08	51.03	58.85	54.02	52.5	MULTIFIDII RT
16	1	1	Walking12min	GLUT. MAX. LT	44.22	43.71	54.59	53.22	100	27.17	77.41	22.48	25.09	46.43	48.86	50.58	39.71	40.2	GLUT. MAX. LT	43.53	54.81	56.35	59.92	100	30.25	68.67	13.96	11.59	34	58.36	64.86	68.31	61.67	GLUT. MAX. LT	35.82	15.27	38.03	20.69	100	9.74	87.72	15.96	65.89	53.68	24.43	22.43	14.71	18.13	GLUT. MAX. LT
16	1	1	Walking12min	GLUT. MAX. RT	57.83	38.08	54.81	53.62	27.17	100	30.26	76.31	17.26	43.09	55.28	53.61	46.33	54.1	GLUT. MAX. RT	67.43	30.15	47.68	44.08	30.25	100	45.79	46.06	37.35	80.93	43.05	37.42	23.28	30.63	GLUT. MAX. RT	36.43	64.25	35.38	54.83	9.74	100	9.59	74.26	5.74	24.5	53.26	56.97	68.04	60.19	GLUT. MAX. RT
16	1	1	Walking12min	GLUT. MED. LT	47.66	40.37	56.55	54.72	77.41	30.26	100	26.76	29.74	54.16	51.07	50.61	35.36	39.03	GLUT. MED. LT	61.16	52.77	66.4	63.41	68.67	45.79	100	23.45	19.27	52.5	59.56	63.74	53.71	54.96	GLUT. MED. LT	32.57	15.04	37.67	20.39	87.72	9.59	100	15.69	66.75	50.95	24.08	22.1	14.48	17.85	GLUT. MED. LT
16	1	1	Walking12min	GLUT. MED. RT	53.1	34.25	50.88	49.87	22.48	76.31	26.76	100	20.03	41.96	51.96	51.31	41.33	50.45	GLUT. MED. RT	38.02	14.1	21.66	20.96	13.96	46.06	23.45	100	76.14	51.57	18.8	15.98	9.47	12.78	GLUT. MED. RT	48.65	47.46	43.17	51.13	15.96	74.26	15.69	100	9.52	38.23	67.43	68.89	64.02	70.53	GLUT. MED. RT
16	1	1	Walking12min	RECT.ABDOM.LO. LT	23.67	13.07	23.38	21.75	25.09	17.26	29.74	20.03	100	47.85	17.07	14.31	7.92	10.61	RECT.ABDOM.LO. LT	32.55	11.36	17.97	17.38	11.59	37.35	19.27	76.14	100	44.36	15.56	13.19	7.77	10.51	RECT.ABDOM.LO. LT	23.42	9.1	22.64	12.48	65.89	5.74	66.75	9.52	100	34.93	14.86	13.58	8.75	10.87	RECT.ABDOM.LO. LT
16	1	1	Walking12min	RECT.ABDOM.LO. RT	56.74	35.28	56.76	54.55	46.43	43.09	54.16	41.96	47.85	100	45.2	39.12	23.14	30.03	RECT.ABDOM.LO. RT	76.2	33	51.43	48.49	34	80.93	52.5	51.57	44.36	100	45.67	39.71	24.84	32.59	RECT.ABDOM.LO. RT	69.03	33.09	66.16	46.08	53.68	24.5	50.95	38.23	34.93	100	55	50.76	35.57	42.72	RECT.ABDOM.LO. RT
[truncated: 1,278 more rows]
[truncated: 29 more columns]

## Sheet: %MVC
Subject	Intervention (1=FWD;2=BWD)	AreaOfPain (1=Central;2=Left;3=Righ)	Centered_Gender	Centered_GaitSpeed	Muscle	MuscleCode (1=1;2=2;3=3;4=4;5=5; 6=6; 7=7; 8=8; 9=9; 10=10; 11=11; 12=12; 13=13; 14=IORt)	Pre_All	Pre_LeftStance	LMF:LES	RMF:RES	LIO:LMF	RIO:RMF	Pre_LeftSwing	Column1	Pre_RightStance	Pre_RightSwing	3min_All	3min_LeftStance	3min_LeftSwing	3min_RightStance	3min_RightSwing	6min_All	6min_LeftStance	6min_LeftSwing	6min_RightStance	6min_RightSwing	9min_All	9min_LeftStance	9min_LeftSwing	9min_RightStance	9min_RightSwing	12min_All	12min_LeftStance	12min_LeftSwing	12min_RightStance	12min_RightSwing	Post_All	Post_LeftStance	MF:ES2	Post_LeftSwing	Post_RightStance	Post_RightSwing
[truncated: 420 more rows]
